# Supplementary material for: Defining Pseudo-Haplotype Analysis Reveals Multi-Gene Genetic Pattern Across BAF Chromatin Remodeling Complexes
Source: bioRxiv. 2026 Jun 26:2026.06.22.732952. Preprint. [Version 1] doi: 10.64898/2026.06.22.732952 (PMC13320759; doi:10.64898/2026.06.22.732952)
Supplement: Supplement 4 [file media-4.xlsx]

## Sheet: Sheet1
Table S2.Integration of GWAS risk alleles with protein-coding variants in BAF-complex genes
Variant and risk allele	P value	P value Annotation	RAF	OR	Beta	CI	Mapped genes	Reported Trait	Traits	Accession ID	Locations	Pubmed ID	Author	Coding variant ID	Distance to variant
rs541590799-T	5e-15	-	0.000455	-	0.388518 unit increase	[0.27-0.51]	ACTL6B	Mean corpuscular volume	erythrocyte volume	GCST90002392	7:100651278	32888494	Vuckovic D	7:100647509:G:C	3769
rs541590799-T	5e-15	-	0.000455	-	0.388518 unit increase	[0.27-0.51]	ACTL6B	Mean corpuscular volume	erythrocyte volume	GCST90002392	7:100651278	32888494	Vuckovic D	7:100648591:T:C	2687
rs541590799-T	5e-15	-	0.000455	-	0.388518 unit increase	[0.27-0.51]	ACTL6B	Mean corpuscular volume	erythrocyte volume	GCST90002392	7:100651278	32888494	Vuckovic D	7:100650056:T:G	1222
rs541590799-T	5e-15	-	0.000455	-	0.388518 unit increase	[0.27-0.51]	ACTL6B	Mean corpuscular volume	erythrocyte volume	GCST90002392	7:100651278	32888494	Vuckovic D	7:100655545:C:G	-4267
rs541590799-T	1e-22	-	0.000455	-	0.661916 unit increase	[0.53-0.79]	ACTL6B	Mean corpuscular hemoglobin	mean corpuscular hemoglobin	GCST90002390	7:100651278	32888494	Vuckovic D	7:100647509:G:C	3769
rs541590799-T	1e-22	-	0.000455	-	0.661916 unit increase	[0.53-0.79]	ACTL6B	Mean corpuscular hemoglobin	mean corpuscular hemoglobin	GCST90002390	7:100651278	32888494	Vuckovic D	7:100648591:T:C	2687
rs541590799-T	1e-22	-	0.000455	-	0.661916 unit increase	[0.53-0.79]	ACTL6B	Mean corpuscular hemoglobin	mean corpuscular hemoglobin	GCST90002390	7:100651278	32888494	Vuckovic D	7:100650056:T:G	1222
rs541590799-T	1e-22	-	0.000455	-	0.661916 unit increase	[0.53-0.79]	ACTL6B	Mean corpuscular hemoglobin	mean corpuscular hemoglobin	GCST90002390	7:100651278	32888494	Vuckovic D	7:100655545:C:G	-4267
rs10953299-?	1e-10	-	NR	-	0.03871 unit increase	[0.027-0.05]	ACTL6B	Hematocrit	hematocrit	GCST005994	7:100645788	29403010	Kanai M	7:100647509:G:C	-1721
rs10953299-?	1e-10	-	NR	-	0.03871 unit increase	[0.027-0.05]	ACTL6B	Hematocrit	hematocrit	GCST005994	7:100645788	29403010	Kanai M	7:100648591:T:C	-2803
rs10953299-?	1e-10	-	NR	-	0.03871 unit increase	[0.027-0.05]	ACTL6B	Hematocrit	hematocrit	GCST005994	7:100645788	29403010	Kanai M	7:100650056:T:G	-4268
rs10953299-?	1e-10	-	NR	-	0.03871 unit increase	[0.027-0.05]	ACTL6B	Hematocrit	hematocrit	GCST005994	7:100645788	29403010	Kanai M	7:100655545:C:G	-9757
rs7383856-?	4e-15	-	NR	-	0.03573 unit increase	[0.027-0.045]	ACTL6B	Mean corpuscular volume	erythrocyte volume	GCST006011	7:100644788	29403010	Kanai M	7:100647509:G:C	-2721
rs7383856-?	4e-15	-	NR	-	0.03573 unit increase	[0.027-0.045]	ACTL6B	Mean corpuscular volume	erythrocyte volume	GCST006011	7:100644788	29403010	Kanai M	7:100648591:T:C	-3803
rs7383856-?	4e-15	-	NR	-	0.03573 unit increase	[0.027-0.045]	ACTL6B	Mean corpuscular volume	erythrocyte volume	GCST006011	7:100644788	29403010	Kanai M	7:100650056:T:G	-5268
rs11770534-C	1e-10	-	0.2	-	6.44 z score increase	-	ACTL6B	Vertex-wise cortical surface area	cerebral cortex area attribute	GCST90095130	7:100648253	34910505	van der Meer D	7:100647509:G:C	744
rs11770534-C	1e-10	-	0.2	-	6.44 z score increase	-	ACTL6B	Vertex-wise cortical surface area	cerebral cortex area attribute	GCST90095130	7:100648253	34910505	van der Meer D	7:100648591:T:C	-338
rs11770534-C	1e-10	-	0.2	-	6.44 z score increase	-	ACTL6B	Vertex-wise cortical surface area	cerebral cortex area attribute	GCST90095130	7:100648253	34910505	van der Meer D	7:100650056:T:G	-1803
rs11770534-C	1e-10	-	0.2	-	6.44 z score increase	-	ACTL6B	Vertex-wise cortical surface area	cerebral cortex area attribute	GCST90095130	7:100648253	34910505	van der Meer D	7:100655545:C:G	-7292
rs2231175-T	1e-15	-	0.0446899	-	0.073506 unit increase	[0.056-0.091]	ACTL6B	Mean corpuscular volume	erythrocyte volume	GCST90662877	7:100647564	40436827	Jee YH	7:100647509:G:C	55
rs2231175-T	1e-15	-	0.0446899	-	0.073506 unit increase	[0.056-0.091]	ACTL6B	Mean corpuscular volume	erythrocyte volume	GCST90662877	7:100647564	40436827	Jee YH	7:100648591:T:C	-1027
rs2231175-T	1e-15	-	0.0446899	-	0.073506 unit increase	[0.056-0.091]	ACTL6B	Mean corpuscular volume	erythrocyte volume	GCST90662877	7:100647564	40436827	Jee YH	7:100650056:T:G	-2492
rs2231175-T	1e-15	-	0.0446899	-	0.073506 unit increase	[0.056-0.091]	ACTL6B	Mean corpuscular volume	erythrocyte volume	GCST90662877	7:100647564	40436827	Jee YH	7:100655545:C:G	-7981
rs2231175-T	9e-25	-	0.044701	-	0.100306 unit increase	[0.081-0.119]	ACTL6B	Mean corpuscular hemoglobin	mean corpuscular hemoglobin	GCST90662875	7:100647564	40436827	Jee YH	7:100647509:G:C	55
rs2231175-T	9e-25	-	0.044701	-	0.100306 unit increase	[0.081-0.119]	ACTL6B	Mean corpuscular hemoglobin	mean corpuscular hemoglobin	GCST90662875	7:100647564	40436827	Jee YH	7:100648591:T:C	-1027
rs2231175-T	9e-25	-	0.044701	-	0.100306 unit increase	[0.081-0.119]	ACTL6B	Mean corpuscular hemoglobin	mean corpuscular hemoglobin	GCST90662875	7:100647564	40436827	Jee YH	7:100650056:T:G	-2492
rs2231175-T	9e-25	-	0.044701	-	0.100306 unit increase	[0.081-0.119]	ACTL6B	Mean corpuscular hemoglobin	mean corpuscular hemoglobin	GCST90662875	7:100647564	40436827	Jee YH	7:100655545:C:G	-7981
rs2231172-G	2e-21	-	0.0927842	-	0.0436134 unit increase	[0.035-0.053]	ACTL6B	Red blood cell count	erythrocyte count	GCST90662878	7:100655295	40436827	Jee YH	7:100647509:G:C	7786
rs2231172-G	2e-21	-	0.0927842	-	0.0436134 unit increase	[0.035-0.053]	ACTL6B	Red blood cell count	erythrocyte count	GCST90662878	7:100655295	40436827	Jee YH	7:100648591:T:C	6704
rs2231172-G	2e-21	-	0.0927842	-	0.0436134 unit increase	[0.035-0.053]	ACTL6B	Red blood cell count	erythrocyte count	GCST90662878	7:100655295	40436827	Jee YH	7:100650056:T:G	5239
rs2231172-G	2e-21	-	0.0927842	-	0.0436134 unit increase	[0.035-0.053]	ACTL6B	Red blood cell count	erythrocyte count	GCST90662878	7:100655295	40436827	Jee YH	7:100655545:C:G	-250
rs10953299-?	5e-11	-	NR	-	0.2555687 unit decrease	[0.18-0.33]	ACTL6B	PCOLCE protein levels	blood protein amount	GCST90453285	7:100645788	39972214	Niu L	7:100647509:G:C	-1721
rs10953299-?	5e-11	-	NR	-	0.2555687 unit decrease	[0.18-0.33]	ACTL6B	PCOLCE protein levels	blood protein amount	GCST90453285	7:100645788	39972214	Niu L	7:100648591:T:C	-2803
rs10953299-?	5e-11	-	NR	-	0.2555687 unit decrease	[0.18-0.33]	ACTL6B	PCOLCE protein levels	blood protein amount	GCST90453285	7:100645788	39972214	Niu L	7:100650056:T:G	-4268
rs10953299-?	5e-11	-	NR	-	0.2555687 unit decrease	[0.18-0.33]	ACTL6B	PCOLCE protein levels	blood protein amount	GCST90453285	7:100645788	39972214	Niu L	7:100655545:C:G	-9757
rs7383856-G	2e-08	-	0.425508	-	0.0205083 unit decrease	[0.013-0.028]	ACTL6B	Low-density lipoprotein levels	low density lipoprotein cholesterol measurement	GCST90662856	7:100644788	40436827	Jee YH	7:100647509:G:C	-2721
rs7383856-G	2e-08	-	0.425508	-	0.0205083 unit decrease	[0.013-0.028]	ACTL6B	Low-density lipoprotein levels	low density lipoprotein cholesterol measurement	GCST90662856	7:100644788	40436827	Jee YH	7:100648591:T:C	-3803
rs7383856-G	2e-08	-	0.425508	-	0.0205083 unit decrease	[0.013-0.028]	ACTL6B	Low-density lipoprotein levels	low density lipoprotein cholesterol measurement	GCST90662856	7:100644788	40436827	Jee YH	7:100650056:T:G	-5268
rs10953299-C	2e-12	-	0.183864	-	0.0291321 unit increase	[0.021-0.037]	ACTL6B	Hematocrit	hematocrit	GCST90018740	7:100645788	34594039	Sakaue S	7:100647509:G:C	-1721
rs10953299-C	2e-12	-	0.183864	-	0.0291321 unit increase	[0.021-0.037]	ACTL6B	Hematocrit	hematocrit	GCST90018740	7:100645788	34594039	Sakaue S	7:100648591:T:C	-2803
rs10953299-C	2e-12	-	0.183864	-	0.0291321 unit increase	[0.021-0.037]	ACTL6B	Hematocrit	hematocrit	GCST90018740	7:100645788	34594039	Sakaue S	7:100650056:T:G	-4268
rs10953299-C	2e-12	-	0.183864	-	0.0291321 unit increase	[0.021-0.037]	ACTL6B	Hematocrit	hematocrit	GCST90018740	7:100645788	34594039	Sakaue S	7:100655545:C:G	-9757
rs150919590-G	1e-16	-	0.233269	-	0.02265307 unit increase	[0.017-0.028]	ACTL6B,GNB2	Mean platelet volume	platelet volume	GCST90002395	7:100664294	32888494	Vuckovic D	7:100655545:C:G	8749
rs762382763-G	7e-37	-	0.234543	-	0.025624134 unit increase	[0.021-0.03]	ACTL6B,GNB2	Mean platelet thrombocyte volume (UKB data field 30100)	platelet volume	GCST90468087	7:100664294	39789286	Loya H	7:100655545:C:G	8749
rs187486560-T	2e-16	-	0.00116646	-	0.4119778 unit decrease	[0.29-0.53]	GNB2,ACTL6B	PILRB protein levels	level of paired immunoglobulin-like type 2 receptor beta in blood	GCST90470237	7:100659271	39789286	Loya H	7:100650056:T:G	9215
rs187486560-T	2e-16	-	0.00116646	-	0.4119778 unit decrease	[0.29-0.53]	GNB2,ACTL6B	PILRB protein levels	level of paired immunoglobulin-like type 2 receptor beta in blood	GCST90470237	7:100659271	39789286	Loya H	7:100655545:C:G	3726
rs114165349-C	1e-06	(EA)	NR	-	-	-	ARID1A	Triglyceride levels x alcohol consumption (drinkers vs non-drinkers) interaction (2df)	triglyceride measurement,alcohol drinking	GCST008083	1:26695422	30698716	de Vries PS	1:26696513:G:A	-1091
rs114165349-C	1e-06	(EA)	NR	-	-	-	ARID1A	Triglyceride levels x alcohol consumption (drinkers vs non-drinkers) interaction (2df)	triglyceride measurement,alcohol drinking	GCST008083	1:26695422	30698716	de Vries PS	1:26696516:A:AGGC	-1094
rs114165349-C	1e-06	(EA)	NR	-	-	-	ARID1A	Triglyceride levels x alcohol consumption (drinkers vs non-drinkers) interaction (2df)	triglyceride measurement,alcohol drinking	GCST008083	1:26695422	30698716	de Vries PS	1:26696517:A:AGGCGGCGGC	-1095
rs114165349-C	1e-06	(EA)	NR	-	-	-	ARID1A	Triglyceride levels x alcohol consumption (drinkers vs non-drinkers) interaction (2df)	triglyceride measurement,alcohol drinking	GCST008083	1:26695422	30698716	de Vries PS	1:26696551:A:G	-1129
rs114165349-C	1e-06	(EA)	NR	-	-	-	ARID1A	Triglyceride levels x alcohol consumption (drinkers vs non-drinkers) interaction (2df)	triglyceride measurement,alcohol drinking	GCST008083	1:26695422	30698716	de Vries PS	1:26696729:C:T	-1307
rs114165349-C	1e-06	(EA)	NR	-	-	-	ARID1A	Triglyceride levels x alcohol consumption (drinkers vs non-drinkers) interaction (2df)	triglyceride measurement,alcohol drinking	GCST008083	1:26695422	30698716	de Vries PS	1:26696761:C:T	-1339
rs114165349-C	1e-06	(EA)	NR	-	-	-	ARID1A	Triglyceride levels x alcohol consumption (drinkers vs non-drinkers) interaction (2df)	triglyceride measurement,alcohol drinking	GCST008083	1:26695422	30698716	de Vries PS	1:26696776:G:A	-1354
rs114165349-C	1e-06	(EA)	NR	-	-	-	ARID1A	Triglyceride levels x alcohol consumption (drinkers vs non-drinkers) interaction (2df)	triglyceride measurement,alcohol drinking	GCST008083	1:26695422	30698716	de Vries PS	1:26696822:C:T	-1400
rs114165349-C	1e-06	(EA)	NR	-	-	-	ARID1A	Triglyceride levels x alcohol consumption (drinkers vs non-drinkers) interaction (2df)	triglyceride measurement,alcohol drinking	GCST008083	1:26695422	30698716	de Vries PS	1:26696873:G:C	-1451
rs114165349-C	1e-06	(EA)	NR	-	-	-	ARID1A	Triglyceride levels x alcohol consumption (drinkers vs non-drinkers) interaction (2df)	triglyceride measurement,alcohol drinking	GCST008083	1:26695422	30698716	de Vries PS	1:26696875:C:T	-1453
rs114165349-C	1e-06	(EA)	NR	-	-	-	ARID1A	Triglyceride levels x alcohol consumption (drinkers vs non-drinkers) interaction (2df)	triglyceride measurement,alcohol drinking	GCST008083	1:26695422	30698716	de Vries PS	1:26696884:G:A	-1462
rs114165349-C	1e-06	(EA)	NR	-	-	-	ARID1A	Triglyceride levels x alcohol consumption (drinkers vs non-drinkers) interaction (2df)	triglyceride measurement,alcohol drinking	GCST008083	1:26695422	30698716	de Vries PS	1:26696939:C:G	-1517
rs114165349-C	1e-06	(EA)	NR	-	-	-	ARID1A	Triglyceride levels x alcohol consumption (drinkers vs non-drinkers) interaction (2df)	triglyceride measurement,alcohol drinking	GCST008083	1:26695422	30698716	de Vries PS	1:26696942:G:C	-1520
rs114165349-C	1e-06	(EA)	NR	-	-	-	ARID1A	Triglyceride levels x alcohol consumption (drinkers vs non-drinkers) interaction (2df)	triglyceride measurement,alcohol drinking	GCST008083	1:26695422	30698716	de Vries PS	1:26697065:C:T	-1643
rs114165349-C	1e-06	(EA)	NR	-	-	-	ARID1A	Triglyceride levels x alcohol consumption (drinkers vs non-drinkers) interaction (2df)	triglyceride measurement,alcohol drinking	GCST008083	1:26695422	30698716	de Vries PS	1:26697080:C:T	-1658
rs114165349-C	1e-06	(EA)	NR	-	-	-	ARID1A	Triglyceride levels x alcohol consumption (drinkers vs non-drinkers) interaction (2df)	triglyceride measurement,alcohol drinking	GCST008083	1:26695422	30698716	de Vries PS	1:26697189:GTCT:G	-1767
rs114165349-C	1e-06	(EA)	NR	-	-	-	ARID1A	Triglyceride levels x alcohol consumption (drinkers vs non-drinkers) interaction (2df)	triglyceride measurement,alcohol drinking	GCST008083	1:26695422	30698716	de Vries PS	1:26697227:G:T	-1805
rs114165349-C	1e-06	(EA)	NR	-	-	-	ARID1A	Triglyceride levels x alcohol consumption (drinkers vs non-drinkers) interaction (2df)	triglyceride measurement,alcohol drinking	GCST008083	1:26695422	30698716	de Vries PS	1:26697343:G:A	-1921
rs114165349-C	1e-06	(EA)	NR	-	-	-	ARID1A	Triglyceride levels x alcohol consumption (drinkers vs non-drinkers) interaction (2df)	triglyceride measurement,alcohol drinking	GCST008083	1:26695422	30698716	de Vries PS	1:26697417:GGCTGCGGCG:G	-1995
rs114165349-C	1e-06	(EA)	NR	-	-	-	ARID1A	Triglyceride levels x alcohol consumption (drinkers vs non-drinkers) interaction (2df)	triglyceride measurement,alcohol drinking	GCST008083	1:26695422	30698716	de Vries PS	1:26697418:G:A	-1996
rs114165349-C	1e-06	(EA)	NR	-	-	-	ARID1A	Triglyceride levels x alcohol consumption (drinkers vs non-drinkers) interaction (2df)	triglyceride measurement,alcohol drinking	GCST008083	1:26695422	30698716	de Vries PS	1:26697535:C:T	-2113
rs114165349-C	7e-07	-	NR	-	-	-	ARID1A	Triglyceride levels x alcohol consumption (drinkers vs non-drinkers) interaction (2df)	triglyceride measurement,alcohol drinking	GCST008083	1:26695422	30698716	de Vries PS	1:26696513:G:A	-1091
rs114165349-C	7e-07	-	NR	-	-	-	ARID1A	Triglyceride levels x alcohol consumption (drinkers vs non-drinkers) interaction (2df)	triglyceride measurement,alcohol drinking	GCST008083	1:26695422	30698716	de Vries PS	1:26696516:A:AGGC	-1094
rs114165349-C	7e-07	-	NR	-	-	-	ARID1A	Triglyceride levels x alcohol consumption (drinkers vs non-drinkers) interaction (2df)	triglyceride measurement,alcohol drinking	GCST008083	1:26695422	30698716	de Vries PS	1:26696517:A:AGGCGGCGGC	-1095
rs114165349-C	7e-07	-	NR	-	-	-	ARID1A	Triglyceride levels x alcohol consumption (drinkers vs non-drinkers) interaction (2df)	triglyceride measurement,alcohol drinking	GCST008083	1:26695422	30698716	de Vries PS	1:26696551:A:G	-1129
rs114165349-C	7e-07	-	NR	-	-	-	ARID1A	Triglyceride levels x alcohol consumption (drinkers vs non-drinkers) interaction (2df)	triglyceride measurement,alcohol drinking	GCST008083	1:26695422	30698716	de Vries PS	1:26696729:C:T	-1307
rs114165349-C	7e-07	-	NR	-	-	-	ARID1A	Triglyceride levels x alcohol consumption (drinkers vs non-drinkers) interaction (2df)	triglyceride measurement,alcohol drinking	GCST008083	1:26695422	30698716	de Vries PS	1:26696761:C:T	-1339
rs114165349-C	7e-07	-	NR	-	-	-	ARID1A	Triglyceride levels x alcohol consumption (drinkers vs non-drinkers) interaction (2df)	triglyceride measurement,alcohol drinking	GCST008083	1:26695422	30698716	de Vries PS	1:26696776:G:A	-1354
rs114165349-C	7e-07	-	NR	-	-	-	ARID1A	Triglyceride levels x alcohol consumption (drinkers vs non-drinkers) interaction (2df)	triglyceride measurement,alcohol drinking	GCST008083	1:26695422	30698716	de Vries PS	1:26696822:C:T	-1400
rs114165349-C	7e-07	-	NR	-	-	-	ARID1A	Triglyceride levels x alcohol consumption (drinkers vs non-drinkers) interaction (2df)	triglyceride measurement,alcohol drinking	GCST008083	1:26695422	30698716	de Vries PS	1:26696873:G:C	-1451
rs114165349-C	7e-07	-	NR	-	-	-	ARID1A	Triglyceride levels x alcohol consumption (drinkers vs non-drinkers) interaction (2df)	triglyceride measurement,alcohol drinking	GCST008083	1:26695422	30698716	de Vries PS	1:26696875:C:T	-1453
rs114165349-C	7e-07	-	NR	-	-	-	ARID1A	Triglyceride levels x alcohol consumption (drinkers vs non-drinkers) interaction (2df)	triglyceride measurement,alcohol drinking	GCST008083	1:26695422	30698716	de Vries PS	1:26696884:G:A	-1462
rs114165349-C	7e-07	-	NR	-	-	-	ARID1A	Triglyceride levels x alcohol consumption (drinkers vs non-drinkers) interaction (2df)	triglyceride measurement,alcohol drinking	GCST008083	1:26695422	30698716	de Vries PS	1:26696939:C:G	-1517
rs114165349-C	7e-07	-	NR	-	-	-	ARID1A	Triglyceride levels x alcohol consumption (drinkers vs non-drinkers) interaction (2df)	triglyceride measurement,alcohol drinking	GCST008083	1:26695422	30698716	de Vries PS	1:26696942:G:C	-1520
rs114165349-C	7e-07	-	NR	-	-	-	ARID1A	Triglyceride levels x alcohol consumption (drinkers vs non-drinkers) interaction (2df)	triglyceride measurement,alcohol drinking	GCST008083	1:26695422	30698716	de Vries PS	1:26697065:C:T	-1643
rs114165349-C	7e-07	-	NR	-	-	-	ARID1A	Triglyceride levels x alcohol consumption (drinkers vs non-drinkers) interaction (2df)	triglyceride measurement,alcohol drinking	GCST008083	1:26695422	30698716	de Vries PS	1:26697080:C:T	-1658
rs114165349-C	7e-07	-	NR	-	-	-	ARID1A	Triglyceride levels x alcohol consumption (drinkers vs non-drinkers) interaction (2df)	triglyceride measurement,alcohol drinking	GCST008083	1:26695422	30698716	de Vries PS	1:26697189:GTCT:G	-1767
rs114165349-C	7e-07	-	NR	-	-	-	ARID1A	Triglyceride levels x alcohol consumption (drinkers vs non-drinkers) interaction (2df)	triglyceride measurement,alcohol drinking	GCST008083	1:26695422	30698716	de Vries PS	1:26697227:G:T	-1805
rs114165349-C	7e-07	-	NR	-	-	-	ARID1A	Triglyceride levels x alcohol consumption (drinkers vs non-drinkers) interaction (2df)	triglyceride measurement,alcohol drinking	GCST008083	1:26695422	30698716	de Vries PS	1:26697343:G:A	-1921
rs114165349-C	7e-07	-	NR	-	-	-	ARID1A	Triglyceride levels x alcohol consumption (drinkers vs non-drinkers) interaction (2df)	triglyceride measurement,alcohol drinking	GCST008083	1:26695422	30698716	de Vries PS	1:26697417:GGCTGCGGCG:G	-1995
rs114165349-C	7e-07	-	NR	-	-	-	ARID1A	Triglyceride levels x alcohol consumption (drinkers vs non-drinkers) interaction (2df)	triglyceride measurement,alcohol drinking	GCST008083	1:26695422	30698716	de Vries PS	1:26697418:G:A	-1996
rs114165349-C	7e-07	-	NR	-	-	-	ARID1A	Triglyceride levels x alcohol consumption (drinkers vs non-drinkers) interaction (2df)	triglyceride measurement,alcohol drinking	GCST008083	1:26695422	30698716	de Vries PS	1:26697535:C:T	-2113
rs114165349-C	2e-06	-	NR	-	-	-	ARID1A	Triglyceride levels x alcohol consumption (regular vs non-regular drinkers) interaction (2df)	triglyceride measurement,alcohol consumption quality	GCST008074	1:26695422	30698716	de Vries PS	1:26696513:G:A	-1091
rs114165349-C	2e-06	-	NR	-	-	-	ARID1A	Triglyceride levels x alcohol consumption (regular vs non-regular drinkers) interaction (2df)	triglyceride measurement,alcohol consumption quality	GCST008074	1:26695422	30698716	de Vries PS	1:26696516:A:AGGC	-1094
rs114165349-C	2e-06	-	NR	-	-	-	ARID1A	Triglyceride levels x alcohol consumption (regular vs non-regular drinkers) interaction (2df)	triglyceride measurement,alcohol consumption quality	GCST008074	1:26695422	30698716	de Vries PS	1:26696517:A:AGGCGGCGGC	-1095
rs114165349-C	2e-06	-	NR	-	-	-	ARID1A	Triglyceride levels x alcohol consumption (regular vs non-regular drinkers) interaction (2df)	triglyceride measurement,alcohol consumption quality	GCST008074	1:26695422	30698716	de Vries PS	1:26696551:A:G	-1129
rs114165349-C	2e-06	-	NR	-	-	-	ARID1A	Triglyceride levels x alcohol consumption (regular vs non-regular drinkers) interaction (2df)	triglyceride measurement,alcohol consumption quality	GCST008074	1:26695422	30698716	de Vries PS	1:26696729:C:T	-1307
rs114165349-C	2e-06	-	NR	-	-	-	ARID1A	Triglyceride levels x alcohol consumption (regular vs non-regular drinkers) interaction (2df)	triglyceride measurement,alcohol consumption quality	GCST008074	1:26695422	30698716	de Vries PS	1:26696761:C:T	-1339
rs114165349-C	2e-06	-	NR	-	-	-	ARID1A	Triglyceride levels x alcohol consumption (regular vs non-regular drinkers) interaction (2df)	triglyceride measurement,alcohol consumption quality	GCST008074	1:26695422	30698716	de Vries PS	1:26696776:G:A	-1354
rs114165349-C	2e-06	-	NR	-	-	-	ARID1A	Triglyceride levels x alcohol consumption (regular vs non-regular drinkers) interaction (2df)	triglyceride measurement,alcohol consumption quality	GCST008074	1:26695422	30698716	de Vries PS	1:26696822:C:T	-1400
rs114165349-C	2e-06	-	NR	-	-	-	ARID1A	Triglyceride levels x alcohol consumption (regular vs non-regular drinkers) interaction (2df)	triglyceride measurement,alcohol consumption quality	GCST008074	1:26695422	30698716	de Vries PS	1:26696873:G:C	-1451
rs114165349-C	2e-06	-	NR	-	-	-	ARID1A	Triglyceride levels x alcohol consumption (regular vs non-regular drinkers) interaction (2df)	triglyceride measurement,alcohol consumption quality	GCST008074	1:26695422	30698716	de Vries PS	1:26696875:C:T	-1453
rs114165349-C	2e-06	-	NR	-	-	-	ARID1A	Triglyceride levels x alcohol consumption (regular vs non-regular drinkers) interaction (2df)	triglyceride measurement,alcohol consumption quality	GCST008074	1:26695422	30698716	de Vries PS	1:26696884:G:A	-1462
rs114165349-C	2e-06	-	NR	-	-	-	ARID1A	Triglyceride levels x alcohol consumption (regular vs non-regular drinkers) interaction (2df)	triglyceride measurement,alcohol consumption quality	GCST008074	1:26695422	30698716	de Vries PS	1:26696939:C:G	-1517
rs114165349-C	2e-06	-	NR	-	-	-	ARID1A	Triglyceride levels x alcohol consumption (regular vs non-regular drinkers) interaction (2df)	triglyceride measurement,alcohol consumption quality	GCST008074	1:26695422	30698716	de Vries PS	1:26696942:G:C	-1520
rs114165349-C	2e-06	-	NR	-	-	-	ARID1A	Triglyceride levels x alcohol consumption (regular vs non-regular drinkers) interaction (2df)	triglyceride measurement,alcohol consumption quality	GCST008074	1:26695422	30698716	de Vries PS	1:26697065:C:T	-1643
rs114165349-C	2e-06	-	NR	-	-	-	ARID1A	Triglyceride levels x alcohol consumption (regular vs non-regular drinkers) interaction (2df)	triglyceride measurement,alcohol consumption quality	GCST008074	1:26695422	30698716	de Vries PS	1:26697080:C:T	-1658
rs114165349-C	2e-06	-	NR	-	-	-	ARID1A	Triglyceride levels x alcohol consumption (regular vs non-regular drinkers) interaction (2df)	triglyceride measurement,alcohol consumption quality	GCST008074	1:26695422	30698716	de Vries PS	1:26697189:GTCT:G	-1767
rs114165349-C	2e-06	-	NR	-	-	-	ARID1A	Triglyceride levels x alcohol consumption (regular vs non-regular drinkers) interaction (2df)	triglyceride measurement,alcohol consumption quality	GCST008074	1:26695422	30698716	de Vries PS	1:26697227:G:T	-1805
rs114165349-C	2e-06	-	NR	-	-	-	ARID1A	Triglyceride levels x alcohol consumption (regular vs non-regular drinkers) interaction (2df)	triglyceride measurement,alcohol consumption quality	GCST008074	1:26695422	30698716	de Vries PS	1:26697343:G:A	-1921
rs114165349-C	2e-06	-	NR	-	-	-	ARID1A	Triglyceride levels x alcohol consumption (regular vs non-regular drinkers) interaction (2df)	triglyceride measurement,alcohol consumption quality	GCST008074	1:26695422	30698716	de Vries PS	1:26697417:GGCTGCGGCG:G	-1995
rs114165349-C	2e-06	-	NR	-	-	-	ARID1A	Triglyceride levels x alcohol consumption (regular vs non-regular drinkers) interaction (2df)	triglyceride measurement,alcohol consumption quality	GCST008074	1:26695422	30698716	de Vries PS	1:26697418:G:A	-1996
rs114165349-C	2e-06	-	NR	-	-	-	ARID1A	Triglyceride levels x alcohol consumption (regular vs non-regular drinkers) interaction (2df)	triglyceride measurement,alcohol consumption quality	GCST008074	1:26695422	30698716	de Vries PS	1:26697535:C:T	-2113
rs114165349-C	2e-18	-	NR	-	-	-	ARID1A	HDL cholesterol levels x alcohol consumption (regular vs non-regular drinkers) interaction (2df)	alcohol consumption quality,high density lipoprotein cholesterol measurement	GCST008075	1:26695422	30698716	de Vries PS	1:26696513:G:A	-1091
rs114165349-C	2e-18	-	NR	-	-	-	ARID1A	HDL cholesterol levels x alcohol consumption (regular vs non-regular drinkers) interaction (2df)	alcohol consumption quality,high density lipoprotein cholesterol measurement	GCST008075	1:26695422	30698716	de Vries PS	1:26696516:A:AGGC	-1094
rs114165349-C	2e-18	-	NR	-	-	-	ARID1A	HDL cholesterol levels x alcohol consumption (regular vs non-regular drinkers) interaction (2df)	alcohol consumption quality,high density lipoprotein cholesterol measurement	GCST008075	1:26695422	30698716	de Vries PS	1:26696517:A:AGGCGGCGGC	-1095
rs114165349-C	2e-18	-	NR	-	-	-	ARID1A	HDL cholesterol levels x alcohol consumption (regular vs non-regular drinkers) interaction (2df)	alcohol consumption quality,high density lipoprotein cholesterol measurement	GCST008075	1:26695422	30698716	de Vries PS	1:26696551:A:G	-1129
rs114165349-C	2e-18	-	NR	-	-	-	ARID1A	HDL cholesterol levels x alcohol consumption (regular vs non-regular drinkers) interaction (2df)	alcohol consumption quality,high density lipoprotein cholesterol measurement	GCST008075	1:26695422	30698716	de Vries PS	1:26696729:C:T	-1307
rs114165349-C	2e-18	-	NR	-	-	-	ARID1A	HDL cholesterol levels x alcohol consumption (regular vs non-regular drinkers) interaction (2df)	alcohol consumption quality,high density lipoprotein cholesterol measurement	GCST008075	1:26695422	30698716	de Vries PS	1:26696761:C:T	-1339
rs114165349-C	2e-18	-	NR	-	-	-	ARID1A	HDL cholesterol levels x alcohol consumption (regular vs non-regular drinkers) interaction (2df)	alcohol consumption quality,high density lipoprotein cholesterol measurement	GCST008075	1:26695422	30698716	de Vries PS	1:26696776:G:A	-1354
rs114165349-C	2e-18	-	NR	-	-	-	ARID1A	HDL cholesterol levels x alcohol consumption (regular vs non-regular drinkers) interaction (2df)	alcohol consumption quality,high density lipoprotein cholesterol measurement	GCST008075	1:26695422	30698716	de Vries PS	1:26696822:C:T	-1400
rs114165349-C	2e-18	-	NR	-	-	-	ARID1A	HDL cholesterol levels x alcohol consumption (regular vs non-regular drinkers) interaction (2df)	alcohol consumption quality,high density lipoprotein cholesterol measurement	GCST008075	1:26695422	30698716	de Vries PS	1:26696873:G:C	-1451
rs114165349-C	2e-18	-	NR	-	-	-	ARID1A	HDL cholesterol levels x alcohol consumption (regular vs non-regular drinkers) interaction (2df)	alcohol consumption quality,high density lipoprotein cholesterol measurement	GCST008075	1:26695422	30698716	de Vries PS	1:26696875:C:T	-1453
rs114165349-C	2e-18	-	NR	-	-	-	ARID1A	HDL cholesterol levels x alcohol consumption (regular vs non-regular drinkers) interaction (2df)	alcohol consumption quality,high density lipoprotein cholesterol measurement	GCST008075	1:26695422	30698716	de Vries PS	1:26696884:G:A	-1462
rs114165349-C	2e-18	-	NR	-	-	-	ARID1A	HDL cholesterol levels x alcohol consumption (regular vs non-regular drinkers) interaction (2df)	alcohol consumption quality,high density lipoprotein cholesterol measurement	GCST008075	1:26695422	30698716	de Vries PS	1:26696939:C:G	-1517
rs114165349-C	2e-18	-	NR	-	-	-	ARID1A	HDL cholesterol levels x alcohol consumption (regular vs non-regular drinkers) interaction (2df)	alcohol consumption quality,high density lipoprotein cholesterol measurement	GCST008075	1:26695422	30698716	de Vries PS	1:26696942:G:C	-1520
rs114165349-C	2e-18	-	NR	-	-	-	ARID1A	HDL cholesterol levels x alcohol consumption (regular vs non-regular drinkers) interaction (2df)	alcohol consumption quality,high density lipoprotein cholesterol measurement	GCST008075	1:26695422	30698716	de Vries PS	1:26697065:C:T	-1643
rs114165349-C	2e-18	-	NR	-	-	-	ARID1A	HDL cholesterol levels x alcohol consumption (regular vs non-regular drinkers) interaction (2df)	alcohol consumption quality,high density lipoprotein cholesterol measurement	GCST008075	1:26695422	30698716	de Vries PS	1:26697080:C:T	-1658
rs114165349-C	2e-18	-	NR	-	-	-	ARID1A	HDL cholesterol levels x alcohol consumption (regular vs non-regular drinkers) interaction (2df)	alcohol consumption quality,high density lipoprotein cholesterol measurement	GCST008075	1:26695422	30698716	de Vries PS	1:26697189:GTCT:G	-1767
rs114165349-C	2e-18	-	NR	-	-	-	ARID1A	HDL cholesterol levels x alcohol consumption (regular vs non-regular drinkers) interaction (2df)	alcohol consumption quality,high density lipoprotein cholesterol measurement	GCST008075	1:26695422	30698716	de Vries PS	1:26697227:G:T	-1805
rs114165349-C	2e-18	-	NR	-	-	-	ARID1A	HDL cholesterol levels x alcohol consumption (regular vs non-regular drinkers) interaction (2df)	alcohol consumption quality,high density lipoprotein cholesterol measurement	GCST008075	1:26695422	30698716	de Vries PS	1:26697343:G:A	-1921
rs114165349-C	2e-18	-	NR	-	-	-	ARID1A	HDL cholesterol levels x alcohol consumption (regular vs non-regular drinkers) interaction (2df)	alcohol consumption quality,high density lipoprotein cholesterol measurement	GCST008075	1:26695422	30698716	de Vries PS	1:26697417:GGCTGCGGCG:G	-1995
rs114165349-C	2e-18	-	NR	-	-	-	ARID1A	HDL cholesterol levels x alcohol consumption (regular vs non-regular drinkers) interaction (2df)	alcohol consumption quality,high density lipoprotein cholesterol measurement	GCST008075	1:26695422	30698716	de Vries PS	1:26697418:G:A	-1996
rs114165349-C	2e-18	-	NR	-	-	-	ARID1A	HDL cholesterol levels x alcohol consumption (regular vs non-regular drinkers) interaction (2df)	alcohol consumption quality,high density lipoprotein cholesterol measurement	GCST008075	1:26695422	30698716	de Vries PS	1:26697535:C:T	-2113
rs114165349-C	1e-06	(EA)	NR	-	-	-	ARID1A	Triglyceride levels x alcohol consumption (regular vs non-regular drinkers) interaction (2df)	triglyceride measurement,alcohol consumption quality	GCST008074	1:26695422	30698716	de Vries PS	1:26696513:G:A	-1091
rs114165349-C	1e-06	(EA)	NR	-	-	-	ARID1A	Triglyceride levels x alcohol consumption (regular vs non-regular drinkers) interaction (2df)	triglyceride measurement,alcohol consumption quality	GCST008074	1:26695422	30698716	de Vries PS	1:26696516:A:AGGC	-1094
rs114165349-C	1e-06	(EA)	NR	-	-	-	ARID1A	Triglyceride levels x alcohol consumption (regular vs non-regular drinkers) interaction (2df)	triglyceride measurement,alcohol consumption quality	GCST008074	1:26695422	30698716	de Vries PS	1:26696517:A:AGGCGGCGGC	-1095
rs114165349-C	1e-06	(EA)	NR	-	-	-	ARID1A	Triglyceride levels x alcohol consumption (regular vs non-regular drinkers) interaction (2df)	triglyceride measurement,alcohol consumption quality	GCST008074	1:26695422	30698716	de Vries PS	1:26696551:A:G	-1129
rs114165349-C	1e-06	(EA)	NR	-	-	-	ARID1A	Triglyceride levels x alcohol consumption (regular vs non-regular drinkers) interaction (2df)	triglyceride measurement,alcohol consumption quality	GCST008074	1:26695422	30698716	de Vries PS	1:26696729:C:T	-1307
rs114165349-C	1e-06	(EA)	NR	-	-	-	ARID1A	Triglyceride levels x alcohol consumption (regular vs non-regular drinkers) interaction (2df)	triglyceride measurement,alcohol consumption quality	GCST008074	1:26695422	30698716	de Vries PS	1:26696761:C:T	-1339
rs114165349-C	1e-06	(EA)	NR	-	-	-	ARID1A	Triglyceride levels x alcohol consumption (regular vs non-regular drinkers) interaction (2df)	triglyceride measurement,alcohol consumption quality	GCST008074	1:26695422	30698716	de Vries PS	1:26696776:G:A	-1354
rs114165349-C	1e-06	(EA)	NR	-	-	-	ARID1A	Triglyceride levels x alcohol consumption (regular vs non-regular drinkers) interaction (2df)	triglyceride measurement,alcohol consumption quality	GCST008074	1:26695422	30698716	de Vries PS	1:26696822:C:T	-1400
rs114165349-C	1e-06	(EA)	NR	-	-	-	ARID1A	Triglyceride levels x alcohol consumption (regular vs non-regular drinkers) interaction (2df)	triglyceride measurement,alcohol consumption quality	GCST008074	1:26695422	30698716	de Vries PS	1:26696873:G:C	-1451
rs114165349-C	1e-06	(EA)	NR	-	-	-	ARID1A	Triglyceride levels x alcohol consumption (regular vs non-regular drinkers) interaction (2df)	triglyceride measurement,alcohol consumption quality	GCST008074	1:26695422	30698716	de Vries PS	1:26696875:C:T	-1453
rs114165349-C	1e-06	(EA)	NR	-	-	-	ARID1A	Triglyceride levels x alcohol consumption (regular vs non-regular drinkers) interaction (2df)	triglyceride measurement,alcohol consumption quality	GCST008074	1:26695422	30698716	de Vries PS	1:26696884:G:A	-1462
rs114165349-C	1e-06	(EA)	NR	-	-	-	ARID1A	Triglyceride levels x alcohol consumption (regular vs non-regular drinkers) interaction (2df)	triglyceride measurement,alcohol consumption quality	GCST008074	1:26695422	30698716	de Vries PS	1:26696939:C:G	-1517
rs114165349-C	1e-06	(EA)	NR	-	-	-	ARID1A	Triglyceride levels x alcohol consumption (regular vs non-regular drinkers) interaction (2df)	triglyceride measurement,alcohol consumption quality	GCST008074	1:26695422	30698716	de Vries PS	1:26696942:G:C	-1520
rs114165349-C	1e-06	(EA)	NR	-	-	-	ARID1A	Triglyceride levels x alcohol consumption (regular vs non-regular drinkers) interaction (2df)	triglyceride measurement,alcohol consumption quality	GCST008074	1:26695422	30698716	de Vries PS	1:26697065:C:T	-1643
rs114165349-C	1e-06	(EA)	NR	-	-	-	ARID1A	Triglyceride levels x alcohol consumption (regular vs non-regular drinkers) interaction (2df)	triglyceride measurement,alcohol consumption quality	GCST008074	1:26695422	30698716	de Vries PS	1:26697080:C:T	-1658
rs114165349-C	1e-06	(EA)	NR	-	-	-	ARID1A	Triglyceride levels x alcohol consumption (regular vs non-regular drinkers) interaction (2df)	triglyceride measurement,alcohol consumption quality	GCST008074	1:26695422	30698716	de Vries PS	1:26697189:GTCT:G	-1767
rs114165349-C	1e-06	(EA)	NR	-	-	-	ARID1A	Triglyceride levels x alcohol consumption (regular vs non-regular drinkers) interaction (2df)	triglyceride measurement,alcohol consumption quality	GCST008074	1:26695422	30698716	de Vries PS	1:26697227:G:T	-1805
rs114165349-C	1e-06	(EA)	NR	-	-	-	ARID1A	Triglyceride levels x alcohol consumption (regular vs non-regular drinkers) interaction (2df)	triglyceride measurement,alcohol consumption quality	GCST008074	1:26695422	30698716	de Vries PS	1:26697343:G:A	-1921
rs114165349-C	1e-06	(EA)	NR	-	-	-	ARID1A	Triglyceride levels x alcohol consumption (regular vs non-regular drinkers) interaction (2df)	triglyceride measurement,alcohol consumption quality	GCST008074	1:26695422	30698716	de Vries PS	1:26697417:GGCTGCGGCG:G	-1995
rs114165349-C	1e-06	(EA)	NR	-	-	-	ARID1A	Triglyceride levels x alcohol consumption (regular vs non-regular drinkers) interaction (2df)	triglyceride measurement,alcohol consumption quality	GCST008074	1:26695422	30698716	de Vries PS	1:26697418:G:A	-1996
rs114165349-C	1e-06	(EA)	NR	-	-	-	ARID1A	Triglyceride levels x alcohol consumption (regular vs non-regular drinkers) interaction (2df)	triglyceride measurement,alcohol consumption quality	GCST008074	1:26695422	30698716	de Vries PS	1:26697535:C:T	-2113
rs114165349-C	4e-19	(EA)	NR	-	-	-	ARID1A	HDL cholesterol levels x alcohol consumption (regular vs non-regular drinkers) interaction (2df)	alcohol consumption quality,high density lipoprotein cholesterol measurement	GCST008075	1:26695422	30698716	de Vries PS	1:26696513:G:A	-1091
rs114165349-C	4e-19	(EA)	NR	-	-	-	ARID1A	HDL cholesterol levels x alcohol consumption (regular vs non-regular drinkers) interaction (2df)	alcohol consumption quality,high density lipoprotein cholesterol measurement	GCST008075	1:26695422	30698716	de Vries PS	1:26696516:A:AGGC	-1094
rs114165349-C	4e-19	(EA)	NR	-	-	-	ARID1A	HDL cholesterol levels x alcohol consumption (regular vs non-regular drinkers) interaction (2df)	alcohol consumption quality,high density lipoprotein cholesterol measurement	GCST008075	1:26695422	30698716	de Vries PS	1:26696517:A:AGGCGGCGGC	-1095
rs114165349-C	4e-19	(EA)	NR	-	-	-	ARID1A	HDL cholesterol levels x alcohol consumption (regular vs non-regular drinkers) interaction (2df)	alcohol consumption quality,high density lipoprotein cholesterol measurement	GCST008075	1:26695422	30698716	de Vries PS	1:26696551:A:G	-1129
rs114165349-C	4e-19	(EA)	NR	-	-	-	ARID1A	HDL cholesterol levels x alcohol consumption (regular vs non-regular drinkers) interaction (2df)	alcohol consumption quality,high density lipoprotein cholesterol measurement	GCST008075	1:26695422	30698716	de Vries PS	1:26696729:C:T	-1307
rs114165349-C	4e-19	(EA)	NR	-	-	-	ARID1A	HDL cholesterol levels x alcohol consumption (regular vs non-regular drinkers) interaction (2df)	alcohol consumption quality,high density lipoprotein cholesterol measurement	GCST008075	1:26695422	30698716	de Vries PS	1:26696761:C:T	-1339
rs114165349-C	4e-19	(EA)	NR	-	-	-	ARID1A	HDL cholesterol levels x alcohol consumption (regular vs non-regular drinkers) interaction (2df)	alcohol consumption quality,high density lipoprotein cholesterol measurement	GCST008075	1:26695422	30698716	de Vries PS	1:26696776:G:A	-1354
rs114165349-C	4e-19	(EA)	NR	-	-	-	ARID1A	HDL cholesterol levels x alcohol consumption (regular vs non-regular drinkers) interaction (2df)	alcohol consumption quality,high density lipoprotein cholesterol measurement	GCST008075	1:26695422	30698716	de Vries PS	1:26696822:C:T	-1400
rs114165349-C	4e-19	(EA)	NR	-	-	-	ARID1A	HDL cholesterol levels x alcohol consumption (regular vs non-regular drinkers) interaction (2df)	alcohol consumption quality,high density lipoprotein cholesterol measurement	GCST008075	1:26695422	30698716	de Vries PS	1:26696873:G:C	-1451
rs114165349-C	4e-19	(EA)	NR	-	-	-	ARID1A	HDL cholesterol levels x alcohol consumption (regular vs non-regular drinkers) interaction (2df)	alcohol consumption quality,high density lipoprotein cholesterol measurement	GCST008075	1:26695422	30698716	de Vries PS	1:26696875:C:T	-1453
rs114165349-C	4e-19	(EA)	NR	-	-	-	ARID1A	HDL cholesterol levels x alcohol consumption (regular vs non-regular drinkers) interaction (2df)	alcohol consumption quality,high density lipoprotein cholesterol measurement	GCST008075	1:26695422	30698716	de Vries PS	1:26696884:G:A	-1462
rs114165349-C	4e-19	(EA)	NR	-	-	-	ARID1A	HDL cholesterol levels x alcohol consumption (regular vs non-regular drinkers) interaction (2df)	alcohol consumption quality,high density lipoprotein cholesterol measurement	GCST008075	1:26695422	30698716	de Vries PS	1:26696939:C:G	-1517
rs114165349-C	4e-19	(EA)	NR	-	-	-	ARID1A	HDL cholesterol levels x alcohol consumption (regular vs non-regular drinkers) interaction (2df)	alcohol consumption quality,high density lipoprotein cholesterol measurement	GCST008075	1:26695422	30698716	de Vries PS	1:26696942:G:C	-1520
rs114165349-C	4e-19	(EA)	NR	-	-	-	ARID1A	HDL cholesterol levels x alcohol consumption (regular vs non-regular drinkers) interaction (2df)	alcohol consumption quality,high density lipoprotein cholesterol measurement	GCST008075	1:26695422	30698716	de Vries PS	1:26697065:C:T	-1643
rs114165349-C	4e-19	(EA)	NR	-	-	-	ARID1A	HDL cholesterol levels x alcohol consumption (regular vs non-regular drinkers) interaction (2df)	alcohol consumption quality,high density lipoprotein cholesterol measurement	GCST008075	1:26695422	30698716	de Vries PS	1:26697080:C:T	-1658
rs114165349-C	4e-19	(EA)	NR	-	-	-	ARID1A	HDL cholesterol levels x alcohol consumption (regular vs non-regular drinkers) interaction (2df)	alcohol consumption quality,high density lipoprotein cholesterol measurement	GCST008075	1:26695422	30698716	de Vries PS	1:26697189:GTCT:G	-1767
rs114165349-C	4e-19	(EA)	NR	-	-	-	ARID1A	HDL cholesterol levels x alcohol consumption (regular vs non-regular drinkers) interaction (2df)	alcohol consumption quality,high density lipoprotein cholesterol measurement	GCST008075	1:26695422	30698716	de Vries PS	1:26697227:G:T	-1805
rs114165349-C	4e-19	(EA)	NR	-	-	-	ARID1A	HDL cholesterol levels x alcohol consumption (regular vs non-regular drinkers) interaction (2df)	alcohol consumption quality,high density lipoprotein cholesterol measurement	GCST008075	1:26695422	30698716	de Vries PS	1:26697343:G:A	-1921
rs114165349-C	4e-19	(EA)	NR	-	-	-	ARID1A	HDL cholesterol levels x alcohol consumption (regular vs non-regular drinkers) interaction (2df)	alcohol consumption quality,high density lipoprotein cholesterol measurement	GCST008075	1:26695422	30698716	de Vries PS	1:26697417:GGCTGCGGCG:G	-1995
rs114165349-C	4e-19	(EA)	NR	-	-	-	ARID1A	HDL cholesterol levels x alcohol consumption (regular vs non-regular drinkers) interaction (2df)	alcohol consumption quality,high density lipoprotein cholesterol measurement	GCST008075	1:26695422	30698716	de Vries PS	1:26697418:G:A	-1996
rs114165349-C	4e-19	(EA)	NR	-	-	-	ARID1A	HDL cholesterol levels x alcohol consumption (regular vs non-regular drinkers) interaction (2df)	alcohol consumption quality,high density lipoprotein cholesterol measurement	GCST008075	1:26695422	30698716	de Vries PS	1:26697535:C:T	-2113
rs114165349-C	7e-14	(EA)	NR	-	-	-	ARID1A	LDL cholesterol levels x alcohol consumption (drinkers vs non-drinkers) interaction (2df)	low density lipoprotein cholesterol measurement,alcohol drinking	GCST008079	1:26695422	30698716	de Vries PS	1:26696513:G:A	-1091
rs114165349-C	7e-14	(EA)	NR	-	-	-	ARID1A	LDL cholesterol levels x alcohol consumption (drinkers vs non-drinkers) interaction (2df)	low density lipoprotein cholesterol measurement,alcohol drinking	GCST008079	1:26695422	30698716	de Vries PS	1:26696516:A:AGGC	-1094
rs114165349-C	7e-14	(EA)	NR	-	-	-	ARID1A	LDL cholesterol levels x alcohol consumption (drinkers vs non-drinkers) interaction (2df)	low density lipoprotein cholesterol measurement,alcohol drinking	GCST008079	1:26695422	30698716	de Vries PS	1:26696517:A:AGGCGGCGGC	-1095
rs114165349-C	7e-14	(EA)	NR	-	-	-	ARID1A	LDL cholesterol levels x alcohol consumption (drinkers vs non-drinkers) interaction (2df)	low density lipoprotein cholesterol measurement,alcohol drinking	GCST008079	1:26695422	30698716	de Vries PS	1:26696551:A:G	-1129
rs114165349-C	7e-14	(EA)	NR	-	-	-	ARID1A	LDL cholesterol levels x alcohol consumption (drinkers vs non-drinkers) interaction (2df)	low density lipoprotein cholesterol measurement,alcohol drinking	GCST008079	1:26695422	30698716	de Vries PS	1:26696729:C:T	-1307
rs114165349-C	7e-14	(EA)	NR	-	-	-	ARID1A	LDL cholesterol levels x alcohol consumption (drinkers vs non-drinkers) interaction (2df)	low density lipoprotein cholesterol measurement,alcohol drinking	GCST008079	1:26695422	30698716	de Vries PS	1:26696761:C:T	-1339
rs114165349-C	7e-14	(EA)	NR	-	-	-	ARID1A	LDL cholesterol levels x alcohol consumption (drinkers vs non-drinkers) interaction (2df)	low density lipoprotein cholesterol measurement,alcohol drinking	GCST008079	1:26695422	30698716	de Vries PS	1:26696776:G:A	-1354
rs114165349-C	7e-14	(EA)	NR	-	-	-	ARID1A	LDL cholesterol levels x alcohol consumption (drinkers vs non-drinkers) interaction (2df)	low density lipoprotein cholesterol measurement,alcohol drinking	GCST008079	1:26695422	30698716	de Vries PS	1:26696822:C:T	-1400
rs114165349-C	7e-14	(EA)	NR	-	-	-	ARID1A	LDL cholesterol levels x alcohol consumption (drinkers vs non-drinkers) interaction (2df)	low density lipoprotein cholesterol measurement,alcohol drinking	GCST008079	1:26695422	30698716	de Vries PS	1:26696873:G:C	-1451
rs114165349-C	7e-14	(EA)	NR	-	-	-	ARID1A	LDL cholesterol levels x alcohol consumption (drinkers vs non-drinkers) interaction (2df)	low density lipoprotein cholesterol measurement,alcohol drinking	GCST008079	1:26695422	30698716	de Vries PS	1:26696875:C:T	-1453
rs114165349-C	7e-14	(EA)	NR	-	-	-	ARID1A	LDL cholesterol levels x alcohol consumption (drinkers vs non-drinkers) interaction (2df)	low density lipoprotein cholesterol measurement,alcohol drinking	GCST008079	1:26695422	30698716	de Vries PS	1:26696884:G:A	-1462
rs114165349-C	7e-14	(EA)	NR	-	-	-	ARID1A	LDL cholesterol levels x alcohol consumption (drinkers vs non-drinkers) interaction (2df)	low density lipoprotein cholesterol measurement,alcohol drinking	GCST008079	1:26695422	30698716	de Vries PS	1:26696939:C:G	-1517
rs114165349-C	7e-14	(EA)	NR	-	-	-	ARID1A	LDL cholesterol levels x alcohol consumption (drinkers vs non-drinkers) interaction (2df)	low density lipoprotein cholesterol measurement,alcohol drinking	GCST008079	1:26695422	30698716	de Vries PS	1:26696942:G:C	-1520
rs114165349-C	7e-14	(EA)	NR	-	-	-	ARID1A	LDL cholesterol levels x alcohol consumption (drinkers vs non-drinkers) interaction (2df)	low density lipoprotein cholesterol measurement,alcohol drinking	GCST008079	1:26695422	30698716	de Vries PS	1:26697065:C:T	-1643
rs114165349-C	7e-14	(EA)	NR	-	-	-	ARID1A	LDL cholesterol levels x alcohol consumption (drinkers vs non-drinkers) interaction (2df)	low density lipoprotein cholesterol measurement,alcohol drinking	GCST008079	1:26695422	30698716	de Vries PS	1:26697080:C:T	-1658
rs114165349-C	7e-14	(EA)	NR	-	-	-	ARID1A	LDL cholesterol levels x alcohol consumption (drinkers vs non-drinkers) interaction (2df)	low density lipoprotein cholesterol measurement,alcohol drinking	GCST008079	1:26695422	30698716	de Vries PS	1:26697189:GTCT:G	-1767
rs114165349-C	7e-14	(EA)	NR	-	-	-	ARID1A	LDL cholesterol levels x alcohol consumption (drinkers vs non-drinkers) interaction (2df)	low density lipoprotein cholesterol measurement,alcohol drinking	GCST008079	1:26695422	30698716	de Vries PS	1:26697227:G:T	-1805
rs114165349-C	7e-14	(EA)	NR	-	-	-	ARID1A	LDL cholesterol levels x alcohol consumption (drinkers vs non-drinkers) interaction (2df)	low density lipoprotein cholesterol measurement,alcohol drinking	GCST008079	1:26695422	30698716	de Vries PS	1:26697343:G:A	-1921
rs114165349-C	7e-14	(EA)	NR	-	-	-	ARID1A	LDL cholesterol levels x alcohol consumption (drinkers vs non-drinkers) interaction (2df)	low density lipoprotein cholesterol measurement,alcohol drinking	GCST008079	1:26695422	30698716	de Vries PS	1:26697417:GGCTGCGGCG:G	-1995
rs114165349-C	7e-14	(EA)	NR	-	-	-	ARID1A	LDL cholesterol levels x alcohol consumption (drinkers vs non-drinkers) interaction (2df)	low density lipoprotein cholesterol measurement,alcohol drinking	GCST008079	1:26695422	30698716	de Vries PS	1:26697418:G:A	-1996
rs114165349-C	7e-14	(EA)	NR	-	-	-	ARID1A	LDL cholesterol levels x alcohol consumption (drinkers vs non-drinkers) interaction (2df)	low density lipoprotein cholesterol measurement,alcohol drinking	GCST008079	1:26695422	30698716	de Vries PS	1:26697535:C:T	-2113
rs114165349-C	2e-14	-	NR	-	-	-	ARID1A	LDL cholesterol levels x alcohol consumption (regular vs non-regular drinkers) interaction (2df)	low density lipoprotein cholesterol measurement,alcohol consumption quality	GCST008078	1:26695422	30698716	de Vries PS	1:26696513:G:A	-1091
rs114165349-C	2e-14	-	NR	-	-	-	ARID1A	LDL cholesterol levels x alcohol consumption (regular vs non-regular drinkers) interaction (2df)	low density lipoprotein cholesterol measurement,alcohol consumption quality	GCST008078	1:26695422	30698716	de Vries PS	1:26696516:A:AGGC	-1094
rs114165349-C	2e-14	-	NR	-	-	-	ARID1A	LDL cholesterol levels x alcohol consumption (regular vs non-regular drinkers) interaction (2df)	low density lipoprotein cholesterol measurement,alcohol consumption quality	GCST008078	1:26695422	30698716	de Vries PS	1:26696517:A:AGGCGGCGGC	-1095
rs114165349-C	2e-14	-	NR	-	-	-	ARID1A	LDL cholesterol levels x alcohol consumption (regular vs non-regular drinkers) interaction (2df)	low density lipoprotein cholesterol measurement,alcohol consumption quality	GCST008078	1:26695422	30698716	de Vries PS	1:26696551:A:G	-1129
rs114165349-C	2e-14	-	NR	-	-	-	ARID1A	LDL cholesterol levels x alcohol consumption (regular vs non-regular drinkers) interaction (2df)	low density lipoprotein cholesterol measurement,alcohol consumption quality	GCST008078	1:26695422	30698716	de Vries PS	1:26696729:C:T	-1307
rs114165349-C	2e-14	-	NR	-	-	-	ARID1A	LDL cholesterol levels x alcohol consumption (regular vs non-regular drinkers) interaction (2df)	low density lipoprotein cholesterol measurement,alcohol consumption quality	GCST008078	1:26695422	30698716	de Vries PS	1:26696761:C:T	-1339
rs114165349-C	2e-14	-	NR	-	-	-	ARID1A	LDL cholesterol levels x alcohol consumption (regular vs non-regular drinkers) interaction (2df)	low density lipoprotein cholesterol measurement,alcohol consumption quality	GCST008078	1:26695422	30698716	de Vries PS	1:26696776:G:A	-1354
rs114165349-C	2e-14	-	NR	-	-	-	ARID1A	LDL cholesterol levels x alcohol consumption (regular vs non-regular drinkers) interaction (2df)	low density lipoprotein cholesterol measurement,alcohol consumption quality	GCST008078	1:26695422	30698716	de Vries PS	1:26696822:C:T	-1400
rs114165349-C	2e-14	-	NR	-	-	-	ARID1A	LDL cholesterol levels x alcohol consumption (regular vs non-regular drinkers) interaction (2df)	low density lipoprotein cholesterol measurement,alcohol consumption quality	GCST008078	1:26695422	30698716	de Vries PS	1:26696873:G:C	-1451
rs114165349-C	2e-14	-	NR	-	-	-	ARID1A	LDL cholesterol levels x alcohol consumption (regular vs non-regular drinkers) interaction (2df)	low density lipoprotein cholesterol measurement,alcohol consumption quality	GCST008078	1:26695422	30698716	de Vries PS	1:26696875:C:T	-1453
rs114165349-C	2e-14	-	NR	-	-	-	ARID1A	LDL cholesterol levels x alcohol consumption (regular vs non-regular drinkers) interaction (2df)	low density lipoprotein cholesterol measurement,alcohol consumption quality	GCST008078	1:26695422	30698716	de Vries PS	1:26696884:G:A	-1462
rs114165349-C	2e-14	-	NR	-	-	-	ARID1A	LDL cholesterol levels x alcohol consumption (regular vs non-regular drinkers) interaction (2df)	low density lipoprotein cholesterol measurement,alcohol consumption quality	GCST008078	1:26695422	30698716	de Vries PS	1:26696939:C:G	-1517
rs114165349-C	2e-14	-	NR	-	-	-	ARID1A	LDL cholesterol levels x alcohol consumption (regular vs non-regular drinkers) interaction (2df)	low density lipoprotein cholesterol measurement,alcohol consumption quality	GCST008078	1:26695422	30698716	de Vries PS	1:26696942:G:C	-1520
rs114165349-C	2e-14	-	NR	-	-	-	ARID1A	LDL cholesterol levels x alcohol consumption (regular vs non-regular drinkers) interaction (2df)	low density lipoprotein cholesterol measurement,alcohol consumption quality	GCST008078	1:26695422	30698716	de Vries PS	1:26697065:C:T	-1643
rs114165349-C	2e-14	-	NR	-	-	-	ARID1A	LDL cholesterol levels x alcohol consumption (regular vs non-regular drinkers) interaction (2df)	low density lipoprotein cholesterol measurement,alcohol consumption quality	GCST008078	1:26695422	30698716	de Vries PS	1:26697080:C:T	-1658
rs114165349-C	2e-14	-	NR	-	-	-	ARID1A	LDL cholesterol levels x alcohol consumption (regular vs non-regular drinkers) interaction (2df)	low density lipoprotein cholesterol measurement,alcohol consumption quality	GCST008078	1:26695422	30698716	de Vries PS	1:26697189:GTCT:G	-1767
rs114165349-C	2e-14	-	NR	-	-	-	ARID1A	LDL cholesterol levels x alcohol consumption (regular vs non-regular drinkers) interaction (2df)	low density lipoprotein cholesterol measurement,alcohol consumption quality	GCST008078	1:26695422	30698716	de Vries PS	1:26697227:G:T	-1805
rs114165349-C	2e-14	-	NR	-	-	-	ARID1A	LDL cholesterol levels x alcohol consumption (regular vs non-regular drinkers) interaction (2df)	low density lipoprotein cholesterol measurement,alcohol consumption quality	GCST008078	1:26695422	30698716	de Vries PS	1:26697343:G:A	-1921
rs114165349-C	2e-14	-	NR	-	-	-	ARID1A	LDL cholesterol levels x alcohol consumption (regular vs non-regular drinkers) interaction (2df)	low density lipoprotein cholesterol measurement,alcohol consumption quality	GCST008078	1:26695422	30698716	de Vries PS	1:26697417:GGCTGCGGCG:G	-1995
rs114165349-C	2e-14	-	NR	-	-	-	ARID1A	LDL cholesterol levels x alcohol consumption (regular vs non-regular drinkers) interaction (2df)	low density lipoprotein cholesterol measurement,alcohol consumption quality	GCST008078	1:26695422	30698716	de Vries PS	1:26697418:G:A	-1996
rs114165349-C	2e-14	-	NR	-	-	-	ARID1A	LDL cholesterol levels x alcohol consumption (regular vs non-regular drinkers) interaction (2df)	low density lipoprotein cholesterol measurement,alcohol consumption quality	GCST008078	1:26695422	30698716	de Vries PS	1:26697535:C:T	-2113
rs114165349-C	4e-13	-	NR	-	-	-	ARID1A	LDL cholesterol levels x alcohol consumption (drinkers vs non-drinkers) interaction (2df)	low density lipoprotein cholesterol measurement,alcohol drinking	GCST008079	1:26695422	30698716	de Vries PS	1:26696513:G:A	-1091
rs114165349-C	4e-13	-	NR	-	-	-	ARID1A	LDL cholesterol levels x alcohol consumption (drinkers vs non-drinkers) interaction (2df)	low density lipoprotein cholesterol measurement,alcohol drinking	GCST008079	1:26695422	30698716	de Vries PS	1:26696516:A:AGGC	-1094
rs114165349-C	4e-13	-	NR	-	-	-	ARID1A	LDL cholesterol levels x alcohol consumption (drinkers vs non-drinkers) interaction (2df)	low density lipoprotein cholesterol measurement,alcohol drinking	GCST008079	1:26695422	30698716	de Vries PS	1:26696517:A:AGGCGGCGGC	-1095
rs114165349-C	4e-13	-	NR	-	-	-	ARID1A	LDL cholesterol levels x alcohol consumption (drinkers vs non-drinkers) interaction (2df)	low density lipoprotein cholesterol measurement,alcohol drinking	GCST008079	1:26695422	30698716	de Vries PS	1:26696551:A:G	-1129
rs114165349-C	4e-13	-	NR	-	-	-	ARID1A	LDL cholesterol levels x alcohol consumption (drinkers vs non-drinkers) interaction (2df)	low density lipoprotein cholesterol measurement,alcohol drinking	GCST008079	1:26695422	30698716	de Vries PS	1:26696729:C:T	-1307
rs114165349-C	4e-13	-	NR	-	-	-	ARID1A	LDL cholesterol levels x alcohol consumption (drinkers vs non-drinkers) interaction (2df)	low density lipoprotein cholesterol measurement,alcohol drinking	GCST008079	1:26695422	30698716	de Vries PS	1:26696761:C:T	-1339
rs114165349-C	4e-13	-	NR	-	-	-	ARID1A	LDL cholesterol levels x alcohol consumption (drinkers vs non-drinkers) interaction (2df)	low density lipoprotein cholesterol measurement,alcohol drinking	GCST008079	1:26695422	30698716	de Vries PS	1:26696776:G:A	-1354
rs114165349-C	4e-13	-	NR	-	-	-	ARID1A	LDL cholesterol levels x alcohol consumption (drinkers vs non-drinkers) interaction (2df)	low density lipoprotein cholesterol measurement,alcohol drinking	GCST008079	1:26695422	30698716	de Vries PS	1:26696822:C:T	-1400
rs114165349-C	4e-13	-	NR	-	-	-	ARID1A	LDL cholesterol levels x alcohol consumption (drinkers vs non-drinkers) interaction (2df)	low density lipoprotein cholesterol measurement,alcohol drinking	GCST008079	1:26695422	30698716	de Vries PS	1:26696873:G:C	-1451
rs114165349-C	4e-13	-	NR	-	-	-	ARID1A	LDL cholesterol levels x alcohol consumption (drinkers vs non-drinkers) interaction (2df)	low density lipoprotein cholesterol measurement,alcohol drinking	GCST008079	1:26695422	30698716	de Vries PS	1:26696875:C:T	-1453
rs114165349-C	4e-13	-	NR	-	-	-	ARID1A	LDL cholesterol levels x alcohol consumption (drinkers vs non-drinkers) interaction (2df)	low density lipoprotein cholesterol measurement,alcohol drinking	GCST008079	1:26695422	30698716	de Vries PS	1:26696884:G:A	-1462
rs114165349-C	4e-13	-	NR	-	-	-	ARID1A	LDL cholesterol levels x alcohol consumption (drinkers vs non-drinkers) interaction (2df)	low density lipoprotein cholesterol measurement,alcohol drinking	GCST008079	1:26695422	30698716	de Vries PS	1:26696939:C:G	-1517
rs114165349-C	4e-13	-	NR	-	-	-	ARID1A	LDL cholesterol levels x alcohol consumption (drinkers vs non-drinkers) interaction (2df)	low density lipoprotein cholesterol measurement,alcohol drinking	GCST008079	1:26695422	30698716	de Vries PS	1:26696942:G:C	-1520
rs114165349-C	4e-13	-	NR	-	-	-	ARID1A	LDL cholesterol levels x alcohol consumption (drinkers vs non-drinkers) interaction (2df)	low density lipoprotein cholesterol measurement,alcohol drinking	GCST008079	1:26695422	30698716	de Vries PS	1:26697065:C:T	-1643
rs114165349-C	4e-13	-	NR	-	-	-	ARID1A	LDL cholesterol levels x alcohol consumption (drinkers vs non-drinkers) interaction (2df)	low density lipoprotein cholesterol measurement,alcohol drinking	GCST008079	1:26695422	30698716	de Vries PS	1:26697080:C:T	-1658
rs114165349-C	4e-13	-	NR	-	-	-	ARID1A	LDL cholesterol levels x alcohol consumption (drinkers vs non-drinkers) interaction (2df)	low density lipoprotein cholesterol measurement,alcohol drinking	GCST008079	1:26695422	30698716	de Vries PS	1:26697189:GTCT:G	-1767
rs114165349-C	4e-13	-	NR	-	-	-	ARID1A	LDL cholesterol levels x alcohol consumption (drinkers vs non-drinkers) interaction (2df)	low density lipoprotein cholesterol measurement,alcohol drinking	GCST008079	1:26695422	30698716	de Vries PS	1:26697227:G:T	-1805
rs114165349-C	4e-13	-	NR	-	-	-	ARID1A	LDL cholesterol levels x alcohol consumption (drinkers vs non-drinkers) interaction (2df)	low density lipoprotein cholesterol measurement,alcohol drinking	GCST008079	1:26695422	30698716	de Vries PS	1:26697343:G:A	-1921
rs114165349-C	4e-13	-	NR	-	-	-	ARID1A	LDL cholesterol levels x alcohol consumption (drinkers vs non-drinkers) interaction (2df)	low density lipoprotein cholesterol measurement,alcohol drinking	GCST008079	1:26695422	30698716	de Vries PS	1:26697417:GGCTGCGGCG:G	-1995
rs114165349-C	4e-13	-	NR	-	-	-	ARID1A	LDL cholesterol levels x alcohol consumption (drinkers vs non-drinkers) interaction (2df)	low density lipoprotein cholesterol measurement,alcohol drinking	GCST008079	1:26695422	30698716	de Vries PS	1:26697418:G:A	-1996
rs114165349-C	4e-13	-	NR	-	-	-	ARID1A	LDL cholesterol levels x alcohol consumption (drinkers vs non-drinkers) interaction (2df)	low density lipoprotein cholesterol measurement,alcohol drinking	GCST008079	1:26695422	30698716	de Vries PS	1:26697535:C:T	-2113
rs114165349-C	4e-15	(EA)	NR	-	-	-	ARID1A	LDL cholesterol levels x alcohol consumption (regular vs non-regular drinkers) interaction (2df)	low density lipoprotein cholesterol measurement,alcohol consumption quality	GCST008078	1:26695422	30698716	de Vries PS	1:26696513:G:A	-1091
rs114165349-C	4e-15	(EA)	NR	-	-	-	ARID1A	LDL cholesterol levels x alcohol consumption (regular vs non-regular drinkers) interaction (2df)	low density lipoprotein cholesterol measurement,alcohol consumption quality	GCST008078	1:26695422	30698716	de Vries PS	1:26696516:A:AGGC	-1094
rs114165349-C	4e-15	(EA)	NR	-	-	-	ARID1A	LDL cholesterol levels x alcohol consumption (regular vs non-regular drinkers) interaction (2df)	low density lipoprotein cholesterol measurement,alcohol consumption quality	GCST008078	1:26695422	30698716	de Vries PS	1:26696517:A:AGGCGGCGGC	-1095
rs114165349-C	4e-15	(EA)	NR	-	-	-	ARID1A	LDL cholesterol levels x alcohol consumption (regular vs non-regular drinkers) interaction (2df)	low density lipoprotein cholesterol measurement,alcohol consumption quality	GCST008078	1:26695422	30698716	de Vries PS	1:26696551:A:G	-1129
rs114165349-C	4e-15	(EA)	NR	-	-	-	ARID1A	LDL cholesterol levels x alcohol consumption (regular vs non-regular drinkers) interaction (2df)	low density lipoprotein cholesterol measurement,alcohol consumption quality	GCST008078	1:26695422	30698716	de Vries PS	1:26696729:C:T	-1307
rs114165349-C	4e-15	(EA)	NR	-	-	-	ARID1A	LDL cholesterol levels x alcohol consumption (regular vs non-regular drinkers) interaction (2df)	low density lipoprotein cholesterol measurement,alcohol consumption quality	GCST008078	1:26695422	30698716	de Vries PS	1:26696761:C:T	-1339
rs114165349-C	4e-15	(EA)	NR	-	-	-	ARID1A	LDL cholesterol levels x alcohol consumption (regular vs non-regular drinkers) interaction (2df)	low density lipoprotein cholesterol measurement,alcohol consumption quality	GCST008078	1:26695422	30698716	de Vries PS	1:26696776:G:A	-1354
rs114165349-C	4e-15	(EA)	NR	-	-	-	ARID1A	LDL cholesterol levels x alcohol consumption (regular vs non-regular drinkers) interaction (2df)	low density lipoprotein cholesterol measurement,alcohol consumption quality	GCST008078	1:26695422	30698716	de Vries PS	1:26696822:C:T	-1400
rs114165349-C	4e-15	(EA)	NR	-	-	-	ARID1A	LDL cholesterol levels x alcohol consumption (regular vs non-regular drinkers) interaction (2df)	low density lipoprotein cholesterol measurement,alcohol consumption quality	GCST008078	1:26695422	30698716	de Vries PS	1:26696873:G:C	-1451
rs114165349-C	4e-15	(EA)	NR	-	-	-	ARID1A	LDL cholesterol levels x alcohol consumption (regular vs non-regular drinkers) interaction (2df)	low density lipoprotein cholesterol measurement,alcohol consumption quality	GCST008078	1:26695422	30698716	de Vries PS	1:26696875:C:T	-1453
rs114165349-C	4e-15	(EA)	NR	-	-	-	ARID1A	LDL cholesterol levels x alcohol consumption (regular vs non-regular drinkers) interaction (2df)	low density lipoprotein cholesterol measurement,alcohol consumption quality	GCST008078	1:26695422	30698716	de Vries PS	1:26696884:G:A	-1462
rs114165349-C	4e-15	(EA)	NR	-	-	-	ARID1A	LDL cholesterol levels x alcohol consumption (regular vs non-regular drinkers) interaction (2df)	low density lipoprotein cholesterol measurement,alcohol consumption quality	GCST008078	1:26695422	30698716	de Vries PS	1:26696939:C:G	-1517
rs114165349-C	4e-15	(EA)	NR	-	-	-	ARID1A	LDL cholesterol levels x alcohol consumption (regular vs non-regular drinkers) interaction (2df)	low density lipoprotein cholesterol measurement,alcohol consumption quality	GCST008078	1:26695422	30698716	de Vries PS	1:26696942:G:C	-1520
rs114165349-C	4e-15	(EA)	NR	-	-	-	ARID1A	LDL cholesterol levels x alcohol consumption (regular vs non-regular drinkers) interaction (2df)	low density lipoprotein cholesterol measurement,alcohol consumption quality	GCST008078	1:26695422	30698716	de Vries PS	1:26697065:C:T	-1643
rs114165349-C	4e-15	(EA)	NR	-	-	-	ARID1A	LDL cholesterol levels x alcohol consumption (regular vs non-regular drinkers) interaction (2df)	low density lipoprotein cholesterol measurement,alcohol consumption quality	GCST008078	1:26695422	30698716	de Vries PS	1:26697080:C:T	-1658
rs114165349-C	4e-15	(EA)	NR	-	-	-	ARID1A	LDL cholesterol levels x alcohol consumption (regular vs non-regular drinkers) interaction (2df)	low density lipoprotein cholesterol measurement,alcohol consumption quality	GCST008078	1:26695422	30698716	de Vries PS	1:26697189:GTCT:G	-1767
rs114165349-C	4e-15	(EA)	NR	-	-	-	ARID1A	LDL cholesterol levels x alcohol consumption (regular vs non-regular drinkers) interaction (2df)	low density lipoprotein cholesterol measurement,alcohol consumption quality	GCST008078	1:26695422	30698716	de Vries PS	1:26697227:G:T	-1805
rs114165349-C	4e-15	(EA)	NR	-	-	-	ARID1A	LDL cholesterol levels x alcohol consumption (regular vs non-regular drinkers) interaction (2df)	low density lipoprotein cholesterol measurement,alcohol consumption quality	GCST008078	1:26695422	30698716	de Vries PS	1:26697343:G:A	-1921
rs114165349-C	4e-15	(EA)	NR	-	-	-	ARID1A	LDL cholesterol levels x alcohol consumption (regular vs non-regular drinkers) interaction (2df)	low density lipoprotein cholesterol measurement,alcohol consumption quality	GCST008078	1:26695422	30698716	de Vries PS	1:26697417:GGCTGCGGCG:G	-1995
rs114165349-C	4e-15	(EA)	NR	-	-	-	ARID1A	LDL cholesterol levels x alcohol consumption (regular vs non-regular drinkers) interaction (2df)	low density lipoprotein cholesterol measurement,alcohol consumption quality	GCST008078	1:26695422	30698716	de Vries PS	1:26697418:G:A	-1996
rs114165349-C	4e-15	(EA)	NR	-	-	-	ARID1A	LDL cholesterol levels x alcohol consumption (regular vs non-regular drinkers) interaction (2df)	low density lipoprotein cholesterol measurement,alcohol consumption quality	GCST008078	1:26695422	30698716	de Vries PS	1:26697535:C:T	-2113
rs114165349-C	2e-12	-	0.0235174	-	0.147253 unit increase	[0.11-0.19]	ARID1A	Metabolic syndrome	metabolic syndrome	GCST009602	1:26695422	31589552	Lind L	1:26696513:G:A	-1091
rs114165349-C	2e-12	-	0.0235174	-	0.147253 unit increase	[0.11-0.19]	ARID1A	Metabolic syndrome	metabolic syndrome	GCST009602	1:26695422	31589552	Lind L	1:26696516:A:AGGC	-1094
rs114165349-C	2e-12	-	0.0235174	-	0.147253 unit increase	[0.11-0.19]	ARID1A	Metabolic syndrome	metabolic syndrome	GCST009602	1:26695422	31589552	Lind L	1:26696517:A:AGGCGGCGGC	-1095
rs114165349-C	2e-12	-	0.0235174	-	0.147253 unit increase	[0.11-0.19]	ARID1A	Metabolic syndrome	metabolic syndrome	GCST009602	1:26695422	31589552	Lind L	1:26696551:A:G	-1129
rs114165349-C	2e-12	-	0.0235174	-	0.147253 unit increase	[0.11-0.19]	ARID1A	Metabolic syndrome	metabolic syndrome	GCST009602	1:26695422	31589552	Lind L	1:26696729:C:T	-1307
rs114165349-C	2e-12	-	0.0235174	-	0.147253 unit increase	[0.11-0.19]	ARID1A	Metabolic syndrome	metabolic syndrome	GCST009602	1:26695422	31589552	Lind L	1:26696761:C:T	-1339
rs114165349-C	2e-12	-	0.0235174	-	0.147253 unit increase	[0.11-0.19]	ARID1A	Metabolic syndrome	metabolic syndrome	GCST009602	1:26695422	31589552	Lind L	1:26696776:G:A	-1354
rs114165349-C	2e-12	-	0.0235174	-	0.147253 unit increase	[0.11-0.19]	ARID1A	Metabolic syndrome	metabolic syndrome	GCST009602	1:26695422	31589552	Lind L	1:26696822:C:T	-1400
rs114165349-C	2e-12	-	0.0235174	-	0.147253 unit increase	[0.11-0.19]	ARID1A	Metabolic syndrome	metabolic syndrome	GCST009602	1:26695422	31589552	Lind L	1:26696873:G:C	-1451
rs114165349-C	2e-12	-	0.0235174	-	0.147253 unit increase	[0.11-0.19]	ARID1A	Metabolic syndrome	metabolic syndrome	GCST009602	1:26695422	31589552	Lind L	1:26696875:C:T	-1453
rs114165349-C	2e-12	-	0.0235174	-	0.147253 unit increase	[0.11-0.19]	ARID1A	Metabolic syndrome	metabolic syndrome	GCST009602	1:26695422	31589552	Lind L	1:26696884:G:A	-1462
rs114165349-C	2e-12	-	0.0235174	-	0.147253 unit increase	[0.11-0.19]	ARID1A	Metabolic syndrome	metabolic syndrome	GCST009602	1:26695422	31589552	Lind L	1:26696939:C:G	-1517
rs114165349-C	2e-12	-	0.0235174	-	0.147253 unit increase	[0.11-0.19]	ARID1A	Metabolic syndrome	metabolic syndrome	GCST009602	1:26695422	31589552	Lind L	1:26696942:G:C	-1520
rs114165349-C	2e-12	-	0.0235174	-	0.147253 unit increase	[0.11-0.19]	ARID1A	Metabolic syndrome	metabolic syndrome	GCST009602	1:26695422	31589552	Lind L	1:26697065:C:T	-1643
rs114165349-C	2e-12	-	0.0235174	-	0.147253 unit increase	[0.11-0.19]	ARID1A	Metabolic syndrome	metabolic syndrome	GCST009602	1:26695422	31589552	Lind L	1:26697080:C:T	-1658
rs114165349-C	2e-12	-	0.0235174	-	0.147253 unit increase	[0.11-0.19]	ARID1A	Metabolic syndrome	metabolic syndrome	GCST009602	1:26695422	31589552	Lind L	1:26697189:GTCT:G	-1767
rs114165349-C	2e-12	-	0.0235174	-	0.147253 unit increase	[0.11-0.19]	ARID1A	Metabolic syndrome	metabolic syndrome	GCST009602	1:26695422	31589552	Lind L	1:26697227:G:T	-1805
rs114165349-C	2e-12	-	0.0235174	-	0.147253 unit increase	[0.11-0.19]	ARID1A	Metabolic syndrome	metabolic syndrome	GCST009602	1:26695422	31589552	Lind L	1:26697343:G:A	-1921
rs114165349-C	2e-12	-	0.0235174	-	0.147253 unit increase	[0.11-0.19]	ARID1A	Metabolic syndrome	metabolic syndrome	GCST009602	1:26695422	31589552	Lind L	1:26697417:GGCTGCGGCG:G	-1995
rs114165349-C	2e-12	-	0.0235174	-	0.147253 unit increase	[0.11-0.19]	ARID1A	Metabolic syndrome	metabolic syndrome	GCST009602	1:26695422	31589552	Lind L	1:26697418:G:A	-1996
rs114165349-C	2e-12	-	0.0235174	-	0.147253 unit increase	[0.11-0.19]	ARID1A	Metabolic syndrome	metabolic syndrome	GCST009602	1:26695422	31589552	Lind L	1:26697535:C:T	-2113
rs114165349-C	5e-07	(EA)	NR	-	0.03911 unit decrease	NR	ARID1A	HDL cholesterol levels	high density lipoprotein cholesterol measurement	GCST008070	1:26695422	30698716	de Vries PS	1:26696513:G:A	-1091
rs114165349-C	5e-07	(EA)	NR	-	0.03911 unit decrease	NR	ARID1A	HDL cholesterol levels	high density lipoprotein cholesterol measurement	GCST008070	1:26695422	30698716	de Vries PS	1:26696516:A:AGGC	-1094
rs114165349-C	5e-07	(EA)	NR	-	0.03911 unit decrease	NR	ARID1A	HDL cholesterol levels	high density lipoprotein cholesterol measurement	GCST008070	1:26695422	30698716	de Vries PS	1:26696517:A:AGGCGGCGGC	-1095
rs114165349-C	5e-07	(EA)	NR	-	0.03911 unit decrease	NR	ARID1A	HDL cholesterol levels	high density lipoprotein cholesterol measurement	GCST008070	1:26695422	30698716	de Vries PS	1:26696551:A:G	-1129
rs114165349-C	5e-07	(EA)	NR	-	0.03911 unit decrease	NR	ARID1A	HDL cholesterol levels	high density lipoprotein cholesterol measurement	GCST008070	1:26695422	30698716	de Vries PS	1:26696729:C:T	-1307
rs114165349-C	5e-07	(EA)	NR	-	0.03911 unit decrease	NR	ARID1A	HDL cholesterol levels	high density lipoprotein cholesterol measurement	GCST008070	1:26695422	30698716	de Vries PS	1:26696761:C:T	-1339
rs114165349-C	5e-07	(EA)	NR	-	0.03911 unit decrease	NR	ARID1A	HDL cholesterol levels	high density lipoprotein cholesterol measurement	GCST008070	1:26695422	30698716	de Vries PS	1:26696776:G:A	-1354
rs114165349-C	5e-07	(EA)	NR	-	0.03911 unit decrease	NR	ARID1A	HDL cholesterol levels	high density lipoprotein cholesterol measurement	GCST008070	1:26695422	30698716	de Vries PS	1:26696822:C:T	-1400
rs114165349-C	5e-07	(EA)	NR	-	0.03911 unit decrease	NR	ARID1A	HDL cholesterol levels	high density lipoprotein cholesterol measurement	GCST008070	1:26695422	30698716	de Vries PS	1:26696873:G:C	-1451
rs114165349-C	5e-07	(EA)	NR	-	0.03911 unit decrease	NR	ARID1A	HDL cholesterol levels	high density lipoprotein cholesterol measurement	GCST008070	1:26695422	30698716	de Vries PS	1:26696875:C:T	-1453
rs114165349-C	5e-07	(EA)	NR	-	0.03911 unit decrease	NR	ARID1A	HDL cholesterol levels	high density lipoprotein cholesterol measurement	GCST008070	1:26695422	30698716	de Vries PS	1:26696884:G:A	-1462
rs114165349-C	5e-07	(EA)	NR	-	0.03911 unit decrease	NR	ARID1A	HDL cholesterol levels	high density lipoprotein cholesterol measurement	GCST008070	1:26695422	30698716	de Vries PS	1:26696939:C:G	-1517
rs114165349-C	5e-07	(EA)	NR	-	0.03911 unit decrease	NR	ARID1A	HDL cholesterol levels	high density lipoprotein cholesterol measurement	GCST008070	1:26695422	30698716	de Vries PS	1:26696942:G:C	-1520
rs114165349-C	5e-07	(EA)	NR	-	0.03911 unit decrease	NR	ARID1A	HDL cholesterol levels	high density lipoprotein cholesterol measurement	GCST008070	1:26695422	30698716	de Vries PS	1:26697065:C:T	-1643
rs114165349-C	5e-07	(EA)	NR	-	0.03911 unit decrease	NR	ARID1A	HDL cholesterol levels	high density lipoprotein cholesterol measurement	GCST008070	1:26695422	30698716	de Vries PS	1:26697080:C:T	-1658
rs114165349-C	5e-07	(EA)	NR	-	0.03911 unit decrease	NR	ARID1A	HDL cholesterol levels	high density lipoprotein cholesterol measurement	GCST008070	1:26695422	30698716	de Vries PS	1:26697189:GTCT:G	-1767
rs114165349-C	5e-07	(EA)	NR	-	0.03911 unit decrease	NR	ARID1A	HDL cholesterol levels	high density lipoprotein cholesterol measurement	GCST008070	1:26695422	30698716	de Vries PS	1:26697227:G:T	-1805
rs114165349-C	5e-07	(EA)	NR	-	0.03911 unit decrease	NR	ARID1A	HDL cholesterol levels	high density lipoprotein cholesterol measurement	GCST008070	1:26695422	30698716	de Vries PS	1:26697343:G:A	-1921
rs114165349-C	5e-07	(EA)	NR	-	0.03911 unit decrease	NR	ARID1A	HDL cholesterol levels	high density lipoprotein cholesterol measurement	GCST008070	1:26695422	30698716	de Vries PS	1:26697417:GGCTGCGGCG:G	-1995
rs114165349-C	5e-07	(EA)	NR	-	0.03911 unit decrease	NR	ARID1A	HDL cholesterol levels	high density lipoprotein cholesterol measurement	GCST008070	1:26695422	30698716	de Vries PS	1:26697418:G:A	-1996
rs114165349-C	5e-07	(EA)	NR	-	0.03911 unit decrease	NR	ARID1A	HDL cholesterol levels	high density lipoprotein cholesterol measurement	GCST008070	1:26695422	30698716	de Vries PS	1:26697535:C:T	-2113
rs114165349-C	7e-156	(EA)	NR	-	-	-	ARID1A	HDL cholesterol levels x alcohol consumption (drinkers vs non-drinkers) interaction (2df)	alcohol drinking,high density lipoprotein cholesterol measurement	GCST008084	1:26695422	30698716	de Vries PS	1:26696513:G:A	-1091
rs114165349-C	7e-156	(EA)	NR	-	-	-	ARID1A	HDL cholesterol levels x alcohol consumption (drinkers vs non-drinkers) interaction (2df)	alcohol drinking,high density lipoprotein cholesterol measurement	GCST008084	1:26695422	30698716	de Vries PS	1:26696516:A:AGGC	-1094
rs114165349-C	7e-156	(EA)	NR	-	-	-	ARID1A	HDL cholesterol levels x alcohol consumption (drinkers vs non-drinkers) interaction (2df)	alcohol drinking,high density lipoprotein cholesterol measurement	GCST008084	1:26695422	30698716	de Vries PS	1:26696517:A:AGGCGGCGGC	-1095
rs114165349-C	7e-156	(EA)	NR	-	-	-	ARID1A	HDL cholesterol levels x alcohol consumption (drinkers vs non-drinkers) interaction (2df)	alcohol drinking,high density lipoprotein cholesterol measurement	GCST008084	1:26695422	30698716	de Vries PS	1:26696551:A:G	-1129
rs114165349-C	7e-156	(EA)	NR	-	-	-	ARID1A	HDL cholesterol levels x alcohol consumption (drinkers vs non-drinkers) interaction (2df)	alcohol drinking,high density lipoprotein cholesterol measurement	GCST008084	1:26695422	30698716	de Vries PS	1:26696729:C:T	-1307
rs114165349-C	7e-156	(EA)	NR	-	-	-	ARID1A	HDL cholesterol levels x alcohol consumption (drinkers vs non-drinkers) interaction (2df)	alcohol drinking,high density lipoprotein cholesterol measurement	GCST008084	1:26695422	30698716	de Vries PS	1:26696761:C:T	-1339
rs114165349-C	7e-156	(EA)	NR	-	-	-	ARID1A	HDL cholesterol levels x alcohol consumption (drinkers vs non-drinkers) interaction (2df)	alcohol drinking,high density lipoprotein cholesterol measurement	GCST008084	1:26695422	30698716	de Vries PS	1:26696776:G:A	-1354
rs114165349-C	7e-156	(EA)	NR	-	-	-	ARID1A	HDL cholesterol levels x alcohol consumption (drinkers vs non-drinkers) interaction (2df)	alcohol drinking,high density lipoprotein cholesterol measurement	GCST008084	1:26695422	30698716	de Vries PS	1:26696822:C:T	-1400
rs114165349-C	7e-156	(EA)	NR	-	-	-	ARID1A	HDL cholesterol levels x alcohol consumption (drinkers vs non-drinkers) interaction (2df)	alcohol drinking,high density lipoprotein cholesterol measurement	GCST008084	1:26695422	30698716	de Vries PS	1:26696873:G:C	-1451
rs114165349-C	7e-156	(EA)	NR	-	-	-	ARID1A	HDL cholesterol levels x alcohol consumption (drinkers vs non-drinkers) interaction (2df)	alcohol drinking,high density lipoprotein cholesterol measurement	GCST008084	1:26695422	30698716	de Vries PS	1:26696875:C:T	-1453
rs114165349-C	7e-156	(EA)	NR	-	-	-	ARID1A	HDL cholesterol levels x alcohol consumption (drinkers vs non-drinkers) interaction (2df)	alcohol drinking,high density lipoprotein cholesterol measurement	GCST008084	1:26695422	30698716	de Vries PS	1:26696884:G:A	-1462
rs114165349-C	7e-156	(EA)	NR	-	-	-	ARID1A	HDL cholesterol levels x alcohol consumption (drinkers vs non-drinkers) interaction (2df)	alcohol drinking,high density lipoprotein cholesterol measurement	GCST008084	1:26695422	30698716	de Vries PS	1:26696939:C:G	-1517
rs114165349-C	7e-156	(EA)	NR	-	-	-	ARID1A	HDL cholesterol levels x alcohol consumption (drinkers vs non-drinkers) interaction (2df)	alcohol drinking,high density lipoprotein cholesterol measurement	GCST008084	1:26695422	30698716	de Vries PS	1:26696942:G:C	-1520
rs114165349-C	7e-156	(EA)	NR	-	-	-	ARID1A	HDL cholesterol levels x alcohol consumption (drinkers vs non-drinkers) interaction (2df)	alcohol drinking,high density lipoprotein cholesterol measurement	GCST008084	1:26695422	30698716	de Vries PS	1:26697065:C:T	-1643
rs114165349-C	7e-156	(EA)	NR	-	-	-	ARID1A	HDL cholesterol levels x alcohol consumption (drinkers vs non-drinkers) interaction (2df)	alcohol drinking,high density lipoprotein cholesterol measurement	GCST008084	1:26695422	30698716	de Vries PS	1:26697080:C:T	-1658
rs114165349-C	7e-156	(EA)	NR	-	-	-	ARID1A	HDL cholesterol levels x alcohol consumption (drinkers vs non-drinkers) interaction (2df)	alcohol drinking,high density lipoprotein cholesterol measurement	GCST008084	1:26695422	30698716	de Vries PS	1:26697189:GTCT:G	-1767
rs114165349-C	7e-156	(EA)	NR	-	-	-	ARID1A	HDL cholesterol levels x alcohol consumption (drinkers vs non-drinkers) interaction (2df)	alcohol drinking,high density lipoprotein cholesterol measurement	GCST008084	1:26695422	30698716	de Vries PS	1:26697227:G:T	-1805
rs114165349-C	7e-156	(EA)	NR	-	-	-	ARID1A	HDL cholesterol levels x alcohol consumption (drinkers vs non-drinkers) interaction (2df)	alcohol drinking,high density lipoprotein cholesterol measurement	GCST008084	1:26695422	30698716	de Vries PS	1:26697343:G:A	-1921
rs114165349-C	7e-156	(EA)	NR	-	-	-	ARID1A	HDL cholesterol levels x alcohol consumption (drinkers vs non-drinkers) interaction (2df)	alcohol drinking,high density lipoprotein cholesterol measurement	GCST008084	1:26695422	30698716	de Vries PS	1:26697417:GGCTGCGGCG:G	-1995
rs114165349-C	7e-156	(EA)	NR	-	-	-	ARID1A	HDL cholesterol levels x alcohol consumption (drinkers vs non-drinkers) interaction (2df)	alcohol drinking,high density lipoprotein cholesterol measurement	GCST008084	1:26695422	30698716	de Vries PS	1:26697418:G:A	-1996
rs114165349-C	7e-156	(EA)	NR	-	-	-	ARID1A	HDL cholesterol levels x alcohol consumption (drinkers vs non-drinkers) interaction (2df)	alcohol drinking,high density lipoprotein cholesterol measurement	GCST008084	1:26695422	30698716	de Vries PS	1:26697535:C:T	-2113
rs35428899-?	5e-09	-	NR	-	-	-	ARID1A	White blood cell count	leukocyte quantity	GCST007070	1:26773752	30595370	Kichaev G	1:26766459:A:C	7293
rs35428899-?	5e-09	-	NR	-	-	-	ARID1A	White blood cell count	leukocyte quantity	GCST007070	1:26773752	30595370	Kichaev G	1:26767847:G:A	5905
rs35428899-?	5e-09	-	NR	-	-	-	ARID1A	White blood cell count	leukocyte quantity	GCST007070	1:26773752	30595370	Kichaev G	1:26771162:A:G	2590
rs35428899-?	5e-09	-	NR	-	-	-	ARID1A	White blood cell count	leukocyte quantity	GCST007070	1:26773752	30595370	Kichaev G	1:26771288:C:G	2464
rs35428899-?	5e-09	-	NR	-	-	-	ARID1A	White blood cell count	leukocyte quantity	GCST007070	1:26773752	30595370	Kichaev G	1:26773390:G:A	362
rs35428899-?	5e-09	-	NR	-	-	-	ARID1A	White blood cell count	leukocyte quantity	GCST007070	1:26773752	30595370	Kichaev G	1:26773690:C:CGCA	62
rs35428899-?	5e-09	-	NR	-	-	-	ARID1A	White blood cell count	leukocyte quantity	GCST007070	1:26773752	30595370	Kichaev G	1:26774531:A:G	-779
rs35428899-?	5e-09	-	NR	-	-	-	ARID1A	White blood cell count	leukocyte quantity	GCST007070	1:26773752	30595370	Kichaev G	1:26774627:C:G	-875
rs35428899-?	5e-09	-	NR	-	-	-	ARID1A	White blood cell count	leukocyte quantity	GCST007070	1:26773752	30595370	Kichaev G	1:26775004:C:T	-1252
rs35428899-?	5e-09	-	NR	-	-	-	ARID1A	White blood cell count	leukocyte quantity	GCST007070	1:26773752	30595370	Kichaev G	1:26775697:A:G	-1945
rs35428899-?	5e-09	-	NR	-	-	-	ARID1A	White blood cell count	leukocyte quantity	GCST007070	1:26773752	30595370	Kichaev G	1:26779184:GGAAGAA:G	-5432
rs35428899-?	5e-09	-	NR	-	-	-	ARID1A	White blood cell count	leukocyte quantity	GCST007070	1:26773752	30595370	Kichaev G	1:26779209:C:T	-5457
rs35428899-?	5e-09	-	NR	-	-	-	ARID1A	White blood cell count	leukocyte quantity	GCST007070	1:26773752	30595370	Kichaev G	1:26779296:A:C	-5544
rs35428899-?	5e-09	-	NR	-	-	-	ARID1A	White blood cell count	leukocyte quantity	GCST007070	1:26773752	30595370	Kichaev G	1:26779389:C:G	-5637
rs35428899-?	5e-09	-	NR	-	-	-	ARID1A	White blood cell count	leukocyte quantity	GCST007070	1:26773752	30595370	Kichaev G	1:26779513:C:T	-5761
rs35428899-?	5e-09	-	NR	-	-	-	ARID1A	White blood cell count	leukocyte quantity	GCST007070	1:26773752	30595370	Kichaev G	1:26779533:C:T	-5781
rs35428899-?	5e-09	-	NR	-	-	-	ARID1A	White blood cell count	leukocyte quantity	GCST007070	1:26773752	30595370	Kichaev G	1:26779577:C:G	-5825
rs35428899-?	5e-09	-	NR	-	-	-	ARID1A	White blood cell count	leukocyte quantity	GCST007070	1:26773752	30595370	Kichaev G	1:26779615:G:A	-5863
rs35428899-?	5e-09	-	NR	-	-	-	ARID1A	White blood cell count	leukocyte quantity	GCST007070	1:26773752	30595370	Kichaev G	1:26779677:G:C	-5925
rs35428899-?	5e-09	-	NR	-	-	-	ARID1A	White blood cell count	leukocyte quantity	GCST007070	1:26773752	30595370	Kichaev G	1:26779814:C:G	-6062
rs35428899-?	5e-09	-	NR	-	-	-	ARID1A	White blood cell count	leukocyte quantity	GCST007070	1:26773752	30595370	Kichaev G	1:26780557:A:G	-6805
rs113184243-?	1e-07	-	NR	-	-	-	ARID1A	Menarche (age at onset)	age at menarche	GCST007078	1:26737891	30595370	Kichaev G	1:26731330:A:C	6561
rs113184243-?	1e-07	-	NR	-	-	-	ARID1A	Menarche (age at onset)	age at menarche	GCST007078	1:26737891	30595370	Kichaev G	1:26731417:C:T	6474
rs114165349-G	1e-38	-	0.976853	-	0.0900792 unit decrease	[0.076-0.104]	ARID1A	Apolipoprotein B levels	apolipoprotein B measurement	GCST010243	1:26695422	32203549	Richardson TG	1:26696513:G:A	-1091
rs114165349-G	1e-38	-	0.976853	-	0.0900792 unit decrease	[0.076-0.104]	ARID1A	Apolipoprotein B levels	apolipoprotein B measurement	GCST010243	1:26695422	32203549	Richardson TG	1:26696516:A:AGGC	-1094
rs114165349-G	1e-38	-	0.976853	-	0.0900792 unit decrease	[0.076-0.104]	ARID1A	Apolipoprotein B levels	apolipoprotein B measurement	GCST010243	1:26695422	32203549	Richardson TG	1:26696517:A:AGGCGGCGGC	-1095
rs114165349-G	1e-38	-	0.976853	-	0.0900792 unit decrease	[0.076-0.104]	ARID1A	Apolipoprotein B levels	apolipoprotein B measurement	GCST010243	1:26695422	32203549	Richardson TG	1:26696551:A:G	-1129
rs114165349-G	1e-38	-	0.976853	-	0.0900792 unit decrease	[0.076-0.104]	ARID1A	Apolipoprotein B levels	apolipoprotein B measurement	GCST010243	1:26695422	32203549	Richardson TG	1:26696729:C:T	-1307
rs114165349-G	1e-38	-	0.976853	-	0.0900792 unit decrease	[0.076-0.104]	ARID1A	Apolipoprotein B levels	apolipoprotein B measurement	GCST010243	1:26695422	32203549	Richardson TG	1:26696761:C:T	-1339
rs114165349-G	1e-38	-	0.976853	-	0.0900792 unit decrease	[0.076-0.104]	ARID1A	Apolipoprotein B levels	apolipoprotein B measurement	GCST010243	1:26695422	32203549	Richardson TG	1:26696776:G:A	-1354
rs114165349-G	1e-38	-	0.976853	-	0.0900792 unit decrease	[0.076-0.104]	ARID1A	Apolipoprotein B levels	apolipoprotein B measurement	GCST010243	1:26695422	32203549	Richardson TG	1:26696822:C:T	-1400
rs114165349-G	1e-38	-	0.976853	-	0.0900792 unit decrease	[0.076-0.104]	ARID1A	Apolipoprotein B levels	apolipoprotein B measurement	GCST010243	1:26695422	32203549	Richardson TG	1:26696873:G:C	-1451
rs114165349-G	1e-38	-	0.976853	-	0.0900792 unit decrease	[0.076-0.104]	ARID1A	Apolipoprotein B levels	apolipoprotein B measurement	GCST010243	1:26695422	32203549	Richardson TG	1:26696875:C:T	-1453
rs114165349-G	1e-38	-	0.976853	-	0.0900792 unit decrease	[0.076-0.104]	ARID1A	Apolipoprotein B levels	apolipoprotein B measurement	GCST010243	1:26695422	32203549	Richardson TG	1:26696884:G:A	-1462
rs114165349-G	1e-38	-	0.976853	-	0.0900792 unit decrease	[0.076-0.104]	ARID1A	Apolipoprotein B levels	apolipoprotein B measurement	GCST010243	1:26695422	32203549	Richardson TG	1:26696939:C:G	-1517
rs114165349-G	1e-38	-	0.976853	-	0.0900792 unit decrease	[0.076-0.104]	ARID1A	Apolipoprotein B levels	apolipoprotein B measurement	GCST010243	1:26695422	32203549	Richardson TG	1:26696942:G:C	-1520
rs114165349-G	1e-38	-	0.976853	-	0.0900792 unit decrease	[0.076-0.104]	ARID1A	Apolipoprotein B levels	apolipoprotein B measurement	GCST010243	1:26695422	32203549	Richardson TG	1:26697065:C:T	-1643
rs114165349-G	1e-38	-	0.976853	-	0.0900792 unit decrease	[0.076-0.104]	ARID1A	Apolipoprotein B levels	apolipoprotein B measurement	GCST010243	1:26695422	32203549	Richardson TG	1:26697080:C:T	-1658
rs114165349-G	1e-38	-	0.976853	-	0.0900792 unit decrease	[0.076-0.104]	ARID1A	Apolipoprotein B levels	apolipoprotein B measurement	GCST010243	1:26695422	32203549	Richardson TG	1:26697189:GTCT:G	-1767
rs114165349-G	1e-38	-	0.976853	-	0.0900792 unit decrease	[0.076-0.104]	ARID1A	Apolipoprotein B levels	apolipoprotein B measurement	GCST010243	1:26695422	32203549	Richardson TG	1:26697227:G:T	-1805
rs114165349-G	1e-38	-	0.976853	-	0.0900792 unit decrease	[0.076-0.104]	ARID1A	Apolipoprotein B levels	apolipoprotein B measurement	GCST010243	1:26695422	32203549	Richardson TG	1:26697343:G:A	-1921
rs114165349-G	1e-38	-	0.976853	-	0.0900792 unit decrease	[0.076-0.104]	ARID1A	Apolipoprotein B levels	apolipoprotein B measurement	GCST010243	1:26695422	32203549	Richardson TG	1:26697417:GGCTGCGGCG:G	-1995
rs114165349-G	1e-38	-	0.976853	-	0.0900792 unit decrease	[0.076-0.104]	ARID1A	Apolipoprotein B levels	apolipoprotein B measurement	GCST010243	1:26695422	32203549	Richardson TG	1:26697418:G:A	-1996
rs114165349-G	1e-38	-	0.976853	-	0.0900792 unit decrease	[0.076-0.104]	ARID1A	Apolipoprotein B levels	apolipoprotein B measurement	GCST010243	1:26695422	32203549	Richardson TG	1:26697535:C:T	-2113
rs34397747-T	2e-28	-	0.915688	-	0.0393519 unit increase	[0.032-0.046]	ARID1A	Apolipoprotein A1 levels	apolipoprotein A 1 measurement	GCST010241	1:26765831	32203549	Richardson TG	1:26761058:A:C	4773
rs34397747-T	2e-28	-	0.915688	-	0.0393519 unit increase	[0.032-0.046]	ARID1A	Apolipoprotein A1 levels	apolipoprotein A 1 measurement	GCST010241	1:26765831	32203549	Richardson TG	1:26762247:A:G	3584
rs34397747-T	2e-28	-	0.915688	-	0.0393519 unit increase	[0.032-0.046]	ARID1A	Apolipoprotein A1 levels	apolipoprotein A 1 measurement	GCST010241	1:26765831	32203549	Richardson TG	1:26763143:G:A	2688
rs34397747-T	2e-28	-	0.915688	-	0.0393519 unit increase	[0.032-0.046]	ARID1A	Apolipoprotein A1 levels	apolipoprotein A 1 measurement	GCST010241	1:26765831	32203549	Richardson TG	1:26763168:T:C	2663
rs34397747-T	2e-28	-	0.915688	-	0.0393519 unit increase	[0.032-0.046]	ARID1A	Apolipoprotein A1 levels	apolipoprotein A 1 measurement	GCST010241	1:26765831	32203549	Richardson TG	1:26766459:A:C	-628
rs34397747-T	2e-28	-	0.915688	-	0.0393519 unit increase	[0.032-0.046]	ARID1A	Apolipoprotein A1 levels	apolipoprotein A 1 measurement	GCST010241	1:26765831	32203549	Richardson TG	1:26767847:G:A	-2016
rs34397747-T	2e-28	-	0.915688	-	0.0393519 unit increase	[0.032-0.046]	ARID1A	Apolipoprotein A1 levels	apolipoprotein A 1 measurement	GCST010241	1:26765831	32203549	Richardson TG	1:26771162:A:G	-5331
rs34397747-T	2e-28	-	0.915688	-	0.0393519 unit increase	[0.032-0.046]	ARID1A	Apolipoprotein A1 levels	apolipoprotein A 1 measurement	GCST010241	1:26765831	32203549	Richardson TG	1:26771288:C:G	-5457
rs34397747-T	2e-28	-	0.915688	-	0.0393519 unit increase	[0.032-0.046]	ARID1A	Apolipoprotein A1 levels	apolipoprotein A 1 measurement	GCST010241	1:26765831	32203549	Richardson TG	1:26773390:G:A	-7559
rs34397747-T	2e-28	-	0.915688	-	0.0393519 unit increase	[0.032-0.046]	ARID1A	Apolipoprotein A1 levels	apolipoprotein A 1 measurement	GCST010241	1:26765831	32203549	Richardson TG	1:26773690:C:CGCA	-7859
rs34397747-T	2e-28	-	0.915688	-	0.0393519 unit increase	[0.032-0.046]	ARID1A	Apolipoprotein A1 levels	apolipoprotein A 1 measurement	GCST010241	1:26765831	32203549	Richardson TG	1:26774531:A:G	-8700
rs34397747-T	2e-28	-	0.915688	-	0.0393519 unit increase	[0.032-0.046]	ARID1A	Apolipoprotein A1 levels	apolipoprotein A 1 measurement	GCST010241	1:26765831	32203549	Richardson TG	1:26774627:C:G	-8796
rs34397747-T	2e-28	-	0.915688	-	0.0393519 unit increase	[0.032-0.046]	ARID1A	Apolipoprotein A1 levels	apolipoprotein A 1 measurement	GCST010241	1:26765831	32203549	Richardson TG	1:26775004:C:T	-9173
rs34397747-T	2e-28	-	0.915688	-	0.0393519 unit increase	[0.032-0.046]	ARID1A	Apolipoprotein A1 levels	apolipoprotein A 1 measurement	GCST010241	1:26765831	32203549	Richardson TG	1:26775697:A:G	-9866
rs35738294-?	2e-08	-	NR	-	-	-	ARID1A	Hair color	strand of hair color	GCST007082	1:26693642	30595370	Kichaev G	1:26696513:G:A	-2871
rs35738294-?	2e-08	-	NR	-	-	-	ARID1A	Hair color	strand of hair color	GCST007082	1:26693642	30595370	Kichaev G	1:26696516:A:AGGC	-2874
rs35738294-?	2e-08	-	NR	-	-	-	ARID1A	Hair color	strand of hair color	GCST007082	1:26693642	30595370	Kichaev G	1:26696517:A:AGGCGGCGGC	-2875
rs35738294-?	2e-08	-	NR	-	-	-	ARID1A	Hair color	strand of hair color	GCST007082	1:26693642	30595370	Kichaev G	1:26696551:A:G	-2909
rs35738294-?	2e-08	-	NR	-	-	-	ARID1A	Hair color	strand of hair color	GCST007082	1:26693642	30595370	Kichaev G	1:26696729:C:T	-3087
rs35738294-?	2e-08	-	NR	-	-	-	ARID1A	Hair color	strand of hair color	GCST007082	1:26693642	30595370	Kichaev G	1:26696761:C:T	-3119
rs35738294-?	2e-08	-	NR	-	-	-	ARID1A	Hair color	strand of hair color	GCST007082	1:26693642	30595370	Kichaev G	1:26696776:G:A	-3134
rs35738294-?	2e-08	-	NR	-	-	-	ARID1A	Hair color	strand of hair color	GCST007082	1:26693642	30595370	Kichaev G	1:26696822:C:T	-3180
rs35738294-?	2e-08	-	NR	-	-	-	ARID1A	Hair color	strand of hair color	GCST007082	1:26693642	30595370	Kichaev G	1:26696873:G:C	-3231
rs35738294-?	2e-08	-	NR	-	-	-	ARID1A	Hair color	strand of hair color	GCST007082	1:26693642	30595370	Kichaev G	1:26696875:C:T	-3233
rs35738294-?	2e-08	-	NR	-	-	-	ARID1A	Hair color	strand of hair color	GCST007082	1:26693642	30595370	Kichaev G	1:26696884:G:A	-3242
rs35738294-?	2e-08	-	NR	-	-	-	ARID1A	Hair color	strand of hair color	GCST007082	1:26693642	30595370	Kichaev G	1:26696939:C:G	-3297
rs35738294-?	2e-08	-	NR	-	-	-	ARID1A	Hair color	strand of hair color	GCST007082	1:26693642	30595370	Kichaev G	1:26696942:G:C	-3300
rs35738294-?	2e-08	-	NR	-	-	-	ARID1A	Hair color	strand of hair color	GCST007082	1:26693642	30595370	Kichaev G	1:26697065:C:T	-3423
rs35738294-?	2e-08	-	NR	-	-	-	ARID1A	Hair color	strand of hair color	GCST007082	1:26693642	30595370	Kichaev G	1:26697080:C:T	-3438
rs35738294-?	2e-08	-	NR	-	-	-	ARID1A	Hair color	strand of hair color	GCST007082	1:26693642	30595370	Kichaev G	1:26697189:GTCT:G	-3547
rs35738294-?	2e-08	-	NR	-	-	-	ARID1A	Hair color	strand of hair color	GCST007082	1:26693642	30595370	Kichaev G	1:26697227:G:T	-3585
rs35738294-?	2e-08	-	NR	-	-	-	ARID1A	Hair color	strand of hair color	GCST007082	1:26693642	30595370	Kichaev G	1:26697343:G:A	-3701
rs35738294-?	2e-08	-	NR	-	-	-	ARID1A	Hair color	strand of hair color	GCST007082	1:26693642	30595370	Kichaev G	1:26697417:GGCTGCGGCG:G	-3775
rs35738294-?	2e-08	-	NR	-	-	-	ARID1A	Hair color	strand of hair color	GCST007082	1:26693642	30595370	Kichaev G	1:26697418:G:A	-3776
rs35738294-?	2e-08	-	NR	-	-	-	ARID1A	Hair color	strand of hair color	GCST007082	1:26693642	30595370	Kichaev G	1:26697535:C:T	-3893
rs114165349-?	4e-27	-	NR	-	0.0905 unit increase	[0.076-0.105]	ARID1A	Low density lipoprotein cholesterol levels	low density lipoprotein cholesterol measurement	GCST010204	1:26695422	32154731	Ripatti P	1:26696513:G:A	-1091
rs114165349-?	4e-27	-	NR	-	0.0905 unit increase	[0.076-0.105]	ARID1A	Low density lipoprotein cholesterol levels	low density lipoprotein cholesterol measurement	GCST010204	1:26695422	32154731	Ripatti P	1:26696516:A:AGGC	-1094
rs114165349-?	4e-27	-	NR	-	0.0905 unit increase	[0.076-0.105]	ARID1A	Low density lipoprotein cholesterol levels	low density lipoprotein cholesterol measurement	GCST010204	1:26695422	32154731	Ripatti P	1:26696517:A:AGGCGGCGGC	-1095
rs114165349-?	4e-27	-	NR	-	0.0905 unit increase	[0.076-0.105]	ARID1A	Low density lipoprotein cholesterol levels	low density lipoprotein cholesterol measurement	GCST010204	1:26695422	32154731	Ripatti P	1:26696551:A:G	-1129
rs114165349-?	4e-27	-	NR	-	0.0905 unit increase	[0.076-0.105]	ARID1A	Low density lipoprotein cholesterol levels	low density lipoprotein cholesterol measurement	GCST010204	1:26695422	32154731	Ripatti P	1:26696729:C:T	-1307
rs114165349-?	4e-27	-	NR	-	0.0905 unit increase	[0.076-0.105]	ARID1A	Low density lipoprotein cholesterol levels	low density lipoprotein cholesterol measurement	GCST010204	1:26695422	32154731	Ripatti P	1:26696761:C:T	-1339
rs114165349-?	4e-27	-	NR	-	0.0905 unit increase	[0.076-0.105]	ARID1A	Low density lipoprotein cholesterol levels	low density lipoprotein cholesterol measurement	GCST010204	1:26695422	32154731	Ripatti P	1:26696776:G:A	-1354
rs114165349-?	4e-27	-	NR	-	0.0905 unit increase	[0.076-0.105]	ARID1A	Low density lipoprotein cholesterol levels	low density lipoprotein cholesterol measurement	GCST010204	1:26695422	32154731	Ripatti P	1:26696822:C:T	-1400
rs114165349-?	4e-27	-	NR	-	0.0905 unit increase	[0.076-0.105]	ARID1A	Low density lipoprotein cholesterol levels	low density lipoprotein cholesterol measurement	GCST010204	1:26695422	32154731	Ripatti P	1:26696873:G:C	-1451
rs114165349-?	4e-27	-	NR	-	0.0905 unit increase	[0.076-0.105]	ARID1A	Low density lipoprotein cholesterol levels	low density lipoprotein cholesterol measurement	GCST010204	1:26695422	32154731	Ripatti P	1:26696875:C:T	-1453
rs114165349-?	4e-27	-	NR	-	0.0905 unit increase	[0.076-0.105]	ARID1A	Low density lipoprotein cholesterol levels	low density lipoprotein cholesterol measurement	GCST010204	1:26695422	32154731	Ripatti P	1:26696884:G:A	-1462
rs114165349-?	4e-27	-	NR	-	0.0905 unit increase	[0.076-0.105]	ARID1A	Low density lipoprotein cholesterol levels	low density lipoprotein cholesterol measurement	GCST010204	1:26695422	32154731	Ripatti P	1:26696939:C:G	-1517
rs114165349-?	4e-27	-	NR	-	0.0905 unit increase	[0.076-0.105]	ARID1A	Low density lipoprotein cholesterol levels	low density lipoprotein cholesterol measurement	GCST010204	1:26695422	32154731	Ripatti P	1:26696942:G:C	-1520
rs114165349-?	4e-27	-	NR	-	0.0905 unit increase	[0.076-0.105]	ARID1A	Low density lipoprotein cholesterol levels	low density lipoprotein cholesterol measurement	GCST010204	1:26695422	32154731	Ripatti P	1:26697065:C:T	-1643
rs114165349-?	4e-27	-	NR	-	0.0905 unit increase	[0.076-0.105]	ARID1A	Low density lipoprotein cholesterol levels	low density lipoprotein cholesterol measurement	GCST010204	1:26695422	32154731	Ripatti P	1:26697080:C:T	-1658
rs114165349-?	4e-27	-	NR	-	0.0905 unit increase	[0.076-0.105]	ARID1A	Low density lipoprotein cholesterol levels	low density lipoprotein cholesterol measurement	GCST010204	1:26695422	32154731	Ripatti P	1:26697189:GTCT:G	-1767
rs114165349-?	4e-27	-	NR	-	0.0905 unit increase	[0.076-0.105]	ARID1A	Low density lipoprotein cholesterol levels	low density lipoprotein cholesterol measurement	GCST010204	1:26695422	32154731	Ripatti P	1:26697227:G:T	-1805
rs114165349-?	4e-27	-	NR	-	0.0905 unit increase	[0.076-0.105]	ARID1A	Low density lipoprotein cholesterol levels	low density lipoprotein cholesterol measurement	GCST010204	1:26695422	32154731	Ripatti P	1:26697343:G:A	-1921
rs114165349-?	4e-27	-	NR	-	0.0905 unit increase	[0.076-0.105]	ARID1A	Low density lipoprotein cholesterol levels	low density lipoprotein cholesterol measurement	GCST010204	1:26695422	32154731	Ripatti P	1:26697417:GGCTGCGGCG:G	-1995
rs114165349-?	4e-27	-	NR	-	0.0905 unit increase	[0.076-0.105]	ARID1A	Low density lipoprotein cholesterol levels	low density lipoprotein cholesterol measurement	GCST010204	1:26695422	32154731	Ripatti P	1:26697418:G:A	-1996
rs114165349-?	4e-27	-	NR	-	0.0905 unit increase	[0.076-0.105]	ARID1A	Low density lipoprotein cholesterol levels	low density lipoprotein cholesterol measurement	GCST010204	1:26695422	32154731	Ripatti P	1:26697535:C:T	-2113
rs114165349-G	4e-35	-	0.976844	-	0.0822141 unit decrease	[0.069-0.095]	ARID1A	Triglyceride levels	triglyceride measurement	GCST010244	1:26695422	32203549	Richardson TG	1:26696513:G:A	-1091
rs114165349-G	4e-35	-	0.976844	-	0.0822141 unit decrease	[0.069-0.095]	ARID1A	Triglyceride levels	triglyceride measurement	GCST010244	1:26695422	32203549	Richardson TG	1:26696516:A:AGGC	-1094
rs114165349-G	4e-35	-	0.976844	-	0.0822141 unit decrease	[0.069-0.095]	ARID1A	Triglyceride levels	triglyceride measurement	GCST010244	1:26695422	32203549	Richardson TG	1:26696517:A:AGGCGGCGGC	-1095
rs114165349-G	4e-35	-	0.976844	-	0.0822141 unit decrease	[0.069-0.095]	ARID1A	Triglyceride levels	triglyceride measurement	GCST010244	1:26695422	32203549	Richardson TG	1:26696551:A:G	-1129
rs114165349-G	4e-35	-	0.976844	-	0.0822141 unit decrease	[0.069-0.095]	ARID1A	Triglyceride levels	triglyceride measurement	GCST010244	1:26695422	32203549	Richardson TG	1:26696729:C:T	-1307
rs114165349-G	4e-35	-	0.976844	-	0.0822141 unit decrease	[0.069-0.095]	ARID1A	Triglyceride levels	triglyceride measurement	GCST010244	1:26695422	32203549	Richardson TG	1:26696761:C:T	-1339
rs114165349-G	4e-35	-	0.976844	-	0.0822141 unit decrease	[0.069-0.095]	ARID1A	Triglyceride levels	triglyceride measurement	GCST010244	1:26695422	32203549	Richardson TG	1:26696776:G:A	-1354
rs114165349-G	4e-35	-	0.976844	-	0.0822141 unit decrease	[0.069-0.095]	ARID1A	Triglyceride levels	triglyceride measurement	GCST010244	1:26695422	32203549	Richardson TG	1:26696822:C:T	-1400
rs114165349-G	4e-35	-	0.976844	-	0.0822141 unit decrease	[0.069-0.095]	ARID1A	Triglyceride levels	triglyceride measurement	GCST010244	1:26695422	32203549	Richardson TG	1:26696873:G:C	-1451
rs114165349-G	4e-35	-	0.976844	-	0.0822141 unit decrease	[0.069-0.095]	ARID1A	Triglyceride levels	triglyceride measurement	GCST010244	1:26695422	32203549	Richardson TG	1:26696875:C:T	-1453
rs114165349-G	4e-35	-	0.976844	-	0.0822141 unit decrease	[0.069-0.095]	ARID1A	Triglyceride levels	triglyceride measurement	GCST010244	1:26695422	32203549	Richardson TG	1:26696884:G:A	-1462
rs114165349-G	4e-35	-	0.976844	-	0.0822141 unit decrease	[0.069-0.095]	ARID1A	Triglyceride levels	triglyceride measurement	GCST010244	1:26695422	32203549	Richardson TG	1:26696939:C:G	-1517
rs114165349-G	4e-35	-	0.976844	-	0.0822141 unit decrease	[0.069-0.095]	ARID1A	Triglyceride levels	triglyceride measurement	GCST010244	1:26695422	32203549	Richardson TG	1:26696942:G:C	-1520
rs114165349-G	4e-35	-	0.976844	-	0.0822141 unit decrease	[0.069-0.095]	ARID1A	Triglyceride levels	triglyceride measurement	GCST010244	1:26695422	32203549	Richardson TG	1:26697065:C:T	-1643
rs114165349-G	4e-35	-	0.976844	-	0.0822141 unit decrease	[0.069-0.095]	ARID1A	Triglyceride levels	triglyceride measurement	GCST010244	1:26695422	32203549	Richardson TG	1:26697080:C:T	-1658
rs114165349-G	4e-35	-	0.976844	-	0.0822141 unit decrease	[0.069-0.095]	ARID1A	Triglyceride levels	triglyceride measurement	GCST010244	1:26695422	32203549	Richardson TG	1:26697189:GTCT:G	-1767
rs114165349-G	4e-35	-	0.976844	-	0.0822141 unit decrease	[0.069-0.095]	ARID1A	Triglyceride levels	triglyceride measurement	GCST010244	1:26695422	32203549	Richardson TG	1:26697227:G:T	-1805
rs114165349-G	4e-35	-	0.976844	-	0.0822141 unit decrease	[0.069-0.095]	ARID1A	Triglyceride levels	triglyceride measurement	GCST010244	1:26695422	32203549	Richardson TG	1:26697343:G:A	-1921
rs114165349-G	4e-35	-	0.976844	-	0.0822141 unit decrease	[0.069-0.095]	ARID1A	Triglyceride levels	triglyceride measurement	GCST010244	1:26695422	32203549	Richardson TG	1:26697417:GGCTGCGGCG:G	-1995
rs114165349-G	4e-35	-	0.976844	-	0.0822141 unit decrease	[0.069-0.095]	ARID1A	Triglyceride levels	triglyceride measurement	GCST010244	1:26695422	32203549	Richardson TG	1:26697418:G:A	-1996
rs114165349-G	4e-35	-	0.976844	-	0.0822141 unit decrease	[0.069-0.095]	ARID1A	Triglyceride levels	triglyceride measurement	GCST010244	1:26695422	32203549	Richardson TG	1:26697535:C:T	-2113
rs114165349-G	8e-16	-	0.976828	-	0.0560406 unit decrease	[0.042-0.07]	ARID1A	LDL cholesterol levels	low density lipoprotein cholesterol measurement	GCST010245	1:26695422	32203549	Richardson TG	1:26696513:G:A	-1091
rs114165349-G	8e-16	-	0.976828	-	0.0560406 unit decrease	[0.042-0.07]	ARID1A	LDL cholesterol levels	low density lipoprotein cholesterol measurement	GCST010245	1:26695422	32203549	Richardson TG	1:26696516:A:AGGC	-1094
rs114165349-G	8e-16	-	0.976828	-	0.0560406 unit decrease	[0.042-0.07]	ARID1A	LDL cholesterol levels	low density lipoprotein cholesterol measurement	GCST010245	1:26695422	32203549	Richardson TG	1:26696517:A:AGGCGGCGGC	-1095
rs114165349-G	8e-16	-	0.976828	-	0.0560406 unit decrease	[0.042-0.07]	ARID1A	LDL cholesterol levels	low density lipoprotein cholesterol measurement	GCST010245	1:26695422	32203549	Richardson TG	1:26696551:A:G	-1129
rs114165349-G	8e-16	-	0.976828	-	0.0560406 unit decrease	[0.042-0.07]	ARID1A	LDL cholesterol levels	low density lipoprotein cholesterol measurement	GCST010245	1:26695422	32203549	Richardson TG	1:26696729:C:T	-1307
rs114165349-G	8e-16	-	0.976828	-	0.0560406 unit decrease	[0.042-0.07]	ARID1A	LDL cholesterol levels	low density lipoprotein cholesterol measurement	GCST010245	1:26695422	32203549	Richardson TG	1:26696761:C:T	-1339
rs114165349-G	8e-16	-	0.976828	-	0.0560406 unit decrease	[0.042-0.07]	ARID1A	LDL cholesterol levels	low density lipoprotein cholesterol measurement	GCST010245	1:26695422	32203549	Richardson TG	1:26696776:G:A	-1354
rs114165349-G	8e-16	-	0.976828	-	0.0560406 unit decrease	[0.042-0.07]	ARID1A	LDL cholesterol levels	low density lipoprotein cholesterol measurement	GCST010245	1:26695422	32203549	Richardson TG	1:26696822:C:T	-1400
rs114165349-G	8e-16	-	0.976828	-	0.0560406 unit decrease	[0.042-0.07]	ARID1A	LDL cholesterol levels	low density lipoprotein cholesterol measurement	GCST010245	1:26695422	32203549	Richardson TG	1:26696873:G:C	-1451
rs114165349-G	8e-16	-	0.976828	-	0.0560406 unit decrease	[0.042-0.07]	ARID1A	LDL cholesterol levels	low density lipoprotein cholesterol measurement	GCST010245	1:26695422	32203549	Richardson TG	1:26696875:C:T	-1453
rs114165349-G	8e-16	-	0.976828	-	0.0560406 unit decrease	[0.042-0.07]	ARID1A	LDL cholesterol levels	low density lipoprotein cholesterol measurement	GCST010245	1:26695422	32203549	Richardson TG	1:26696884:G:A	-1462
rs114165349-G	8e-16	-	0.976828	-	0.0560406 unit decrease	[0.042-0.07]	ARID1A	LDL cholesterol levels	low density lipoprotein cholesterol measurement	GCST010245	1:26695422	32203549	Richardson TG	1:26696939:C:G	-1517
rs114165349-G	8e-16	-	0.976828	-	0.0560406 unit decrease	[0.042-0.07]	ARID1A	LDL cholesterol levels	low density lipoprotein cholesterol measurement	GCST010245	1:26695422	32203549	Richardson TG	1:26696942:G:C	-1520
rs114165349-G	8e-16	-	0.976828	-	0.0560406 unit decrease	[0.042-0.07]	ARID1A	LDL cholesterol levels	low density lipoprotein cholesterol measurement	GCST010245	1:26695422	32203549	Richardson TG	1:26697065:C:T	-1643
rs114165349-G	8e-16	-	0.976828	-	0.0560406 unit decrease	[0.042-0.07]	ARID1A	LDL cholesterol levels	low density lipoprotein cholesterol measurement	GCST010245	1:26695422	32203549	Richardson TG	1:26697080:C:T	-1658
rs114165349-G	8e-16	-	0.976828	-	0.0560406 unit decrease	[0.042-0.07]	ARID1A	LDL cholesterol levels	low density lipoprotein cholesterol measurement	GCST010245	1:26695422	32203549	Richardson TG	1:26697189:GTCT:G	-1767
rs114165349-G	8e-16	-	0.976828	-	0.0560406 unit decrease	[0.042-0.07]	ARID1A	LDL cholesterol levels	low density lipoprotein cholesterol measurement	GCST010245	1:26695422	32203549	Richardson TG	1:26697227:G:T	-1805
rs114165349-G	8e-16	-	0.976828	-	0.0560406 unit decrease	[0.042-0.07]	ARID1A	LDL cholesterol levels	low density lipoprotein cholesterol measurement	GCST010245	1:26695422	32203549	Richardson TG	1:26697343:G:A	-1921
rs114165349-G	8e-16	-	0.976828	-	0.0560406 unit decrease	[0.042-0.07]	ARID1A	LDL cholesterol levels	low density lipoprotein cholesterol measurement	GCST010245	1:26695422	32203549	Richardson TG	1:26697417:GGCTGCGGCG:G	-1995
rs114165349-G	8e-16	-	0.976828	-	0.0560406 unit decrease	[0.042-0.07]	ARID1A	LDL cholesterol levels	low density lipoprotein cholesterol measurement	GCST010245	1:26695422	32203549	Richardson TG	1:26697418:G:A	-1996
rs114165349-G	8e-16	-	0.976828	-	0.0560406 unit decrease	[0.042-0.07]	ARID1A	LDL cholesterol levels	low density lipoprotein cholesterol measurement	GCST010245	1:26695422	32203549	Richardson TG	1:26697535:C:T	-2113
rs114165349-?	5e-22	-	NR	-	0.0836 unit increase	[0.068-0.099]	ARID1A	Triglyceride levels	triglyceride measurement	GCST010173	1:26695422	32154731	Ripatti P	1:26696513:G:A	-1091
rs114165349-?	5e-22	-	NR	-	0.0836 unit increase	[0.068-0.099]	ARID1A	Triglyceride levels	triglyceride measurement	GCST010173	1:26695422	32154731	Ripatti P	1:26696516:A:AGGC	-1094
rs114165349-?	5e-22	-	NR	-	0.0836 unit increase	[0.068-0.099]	ARID1A	Triglyceride levels	triglyceride measurement	GCST010173	1:26695422	32154731	Ripatti P	1:26696517:A:AGGCGGCGGC	-1095
rs114165349-?	5e-22	-	NR	-	0.0836 unit increase	[0.068-0.099]	ARID1A	Triglyceride levels	triglyceride measurement	GCST010173	1:26695422	32154731	Ripatti P	1:26696551:A:G	-1129
rs114165349-?	5e-22	-	NR	-	0.0836 unit increase	[0.068-0.099]	ARID1A	Triglyceride levels	triglyceride measurement	GCST010173	1:26695422	32154731	Ripatti P	1:26696729:C:T	-1307
rs114165349-?	5e-22	-	NR	-	0.0836 unit increase	[0.068-0.099]	ARID1A	Triglyceride levels	triglyceride measurement	GCST010173	1:26695422	32154731	Ripatti P	1:26696761:C:T	-1339
rs114165349-?	5e-22	-	NR	-	0.0836 unit increase	[0.068-0.099]	ARID1A	Triglyceride levels	triglyceride measurement	GCST010173	1:26695422	32154731	Ripatti P	1:26696776:G:A	-1354
rs114165349-?	5e-22	-	NR	-	0.0836 unit increase	[0.068-0.099]	ARID1A	Triglyceride levels	triglyceride measurement	GCST010173	1:26695422	32154731	Ripatti P	1:26696822:C:T	-1400
rs114165349-?	5e-22	-	NR	-	0.0836 unit increase	[0.068-0.099]	ARID1A	Triglyceride levels	triglyceride measurement	GCST010173	1:26695422	32154731	Ripatti P	1:26696873:G:C	-1451
rs114165349-?	5e-22	-	NR	-	0.0836 unit increase	[0.068-0.099]	ARID1A	Triglyceride levels	triglyceride measurement	GCST010173	1:26695422	32154731	Ripatti P	1:26696875:C:T	-1453
rs114165349-?	5e-22	-	NR	-	0.0836 unit increase	[0.068-0.099]	ARID1A	Triglyceride levels	triglyceride measurement	GCST010173	1:26695422	32154731	Ripatti P	1:26696884:G:A	-1462
rs114165349-?	5e-22	-	NR	-	0.0836 unit increase	[0.068-0.099]	ARID1A	Triglyceride levels	triglyceride measurement	GCST010173	1:26695422	32154731	Ripatti P	1:26696939:C:G	-1517
rs114165349-?	5e-22	-	NR	-	0.0836 unit increase	[0.068-0.099]	ARID1A	Triglyceride levels	triglyceride measurement	GCST010173	1:26695422	32154731	Ripatti P	1:26696942:G:C	-1520
rs114165349-?	5e-22	-	NR	-	0.0836 unit increase	[0.068-0.099]	ARID1A	Triglyceride levels	triglyceride measurement	GCST010173	1:26695422	32154731	Ripatti P	1:26697065:C:T	-1643
rs114165349-?	5e-22	-	NR	-	0.0836 unit increase	[0.068-0.099]	ARID1A	Triglyceride levels	triglyceride measurement	GCST010173	1:26695422	32154731	Ripatti P	1:26697080:C:T	-1658
rs114165349-?	5e-22	-	NR	-	0.0836 unit increase	[0.068-0.099]	ARID1A	Triglyceride levels	triglyceride measurement	GCST010173	1:26695422	32154731	Ripatti P	1:26697189:GTCT:G	-1767
rs114165349-?	5e-22	-	NR	-	0.0836 unit increase	[0.068-0.099]	ARID1A	Triglyceride levels	triglyceride measurement	GCST010173	1:26695422	32154731	Ripatti P	1:26697227:G:T	-1805
rs114165349-?	5e-22	-	NR	-	0.0836 unit increase	[0.068-0.099]	ARID1A	Triglyceride levels	triglyceride measurement	GCST010173	1:26695422	32154731	Ripatti P	1:26697343:G:A	-1921
rs114165349-?	5e-22	-	NR	-	0.0836 unit increase	[0.068-0.099]	ARID1A	Triglyceride levels	triglyceride measurement	GCST010173	1:26695422	32154731	Ripatti P	1:26697417:GGCTGCGGCG:G	-1995
rs114165349-?	5e-22	-	NR	-	0.0836 unit increase	[0.068-0.099]	ARID1A	Triglyceride levels	triglyceride measurement	GCST010173	1:26695422	32154731	Ripatti P	1:26697418:G:A	-1996
rs114165349-?	5e-22	-	NR	-	0.0836 unit increase	[0.068-0.099]	ARID1A	Triglyceride levels	triglyceride measurement	GCST010173	1:26695422	32154731	Ripatti P	1:26697535:C:T	-2113
rs6666121-?	1e-11	-	NR	-	0.014457 unit decrease	[0.012-0.017]	ARID1A	Metabolic syndrome	metabolic syndrome	GCST90444487	1:26703060	39349817	Park S	1:26696513:G:A	6547
rs6666121-?	1e-11	-	NR	-	0.014457 unit decrease	[0.012-0.017]	ARID1A	Metabolic syndrome	metabolic syndrome	GCST90444487	1:26703060	39349817	Park S	1:26696516:A:AGGC	6544
rs6666121-?	1e-11	-	NR	-	0.014457 unit decrease	[0.012-0.017]	ARID1A	Metabolic syndrome	metabolic syndrome	GCST90444487	1:26703060	39349817	Park S	1:26696517:A:AGGCGGCGGC	6543
rs6666121-?	1e-11	-	NR	-	0.014457 unit decrease	[0.012-0.017]	ARID1A	Metabolic syndrome	metabolic syndrome	GCST90444487	1:26703060	39349817	Park S	1:26696551:A:G	6509
rs6666121-?	1e-11	-	NR	-	0.014457 unit decrease	[0.012-0.017]	ARID1A	Metabolic syndrome	metabolic syndrome	GCST90444487	1:26703060	39349817	Park S	1:26696729:C:T	6331
rs6666121-?	1e-11	-	NR	-	0.014457 unit decrease	[0.012-0.017]	ARID1A	Metabolic syndrome	metabolic syndrome	GCST90444487	1:26703060	39349817	Park S	1:26696761:C:T	6299
rs6666121-?	1e-11	-	NR	-	0.014457 unit decrease	[0.012-0.017]	ARID1A	Metabolic syndrome	metabolic syndrome	GCST90444487	1:26703060	39349817	Park S	1:26696776:G:A	6284
rs6666121-?	1e-11	-	NR	-	0.014457 unit decrease	[0.012-0.017]	ARID1A	Metabolic syndrome	metabolic syndrome	GCST90444487	1:26703060	39349817	Park S	1:26696822:C:T	6238
rs6666121-?	1e-11	-	NR	-	0.014457 unit decrease	[0.012-0.017]	ARID1A	Metabolic syndrome	metabolic syndrome	GCST90444487	1:26703060	39349817	Park S	1:26696873:G:C	6187
rs6666121-?	1e-11	-	NR	-	0.014457 unit decrease	[0.012-0.017]	ARID1A	Metabolic syndrome	metabolic syndrome	GCST90444487	1:26703060	39349817	Park S	1:26696875:C:T	6185
rs6666121-?	1e-11	-	NR	-	0.014457 unit decrease	[0.012-0.017]	ARID1A	Metabolic syndrome	metabolic syndrome	GCST90444487	1:26703060	39349817	Park S	1:26696884:G:A	6176
rs6666121-?	1e-11	-	NR	-	0.014457 unit decrease	[0.012-0.017]	ARID1A	Metabolic syndrome	metabolic syndrome	GCST90444487	1:26703060	39349817	Park S	1:26696939:C:G	6121
rs6666121-?	1e-11	-	NR	-	0.014457 unit decrease	[0.012-0.017]	ARID1A	Metabolic syndrome	metabolic syndrome	GCST90444487	1:26703060	39349817	Park S	1:26696942:G:C	6118
rs6666121-?	1e-11	-	NR	-	0.014457 unit decrease	[0.012-0.017]	ARID1A	Metabolic syndrome	metabolic syndrome	GCST90444487	1:26703060	39349817	Park S	1:26697065:C:T	5995
rs6666121-?	1e-11	-	NR	-	0.014457 unit decrease	[0.012-0.017]	ARID1A	Metabolic syndrome	metabolic syndrome	GCST90444487	1:26703060	39349817	Park S	1:26697080:C:T	5980
rs6666121-?	1e-11	-	NR	-	0.014457 unit decrease	[0.012-0.017]	ARID1A	Metabolic syndrome	metabolic syndrome	GCST90444487	1:26703060	39349817	Park S	1:26697189:GTCT:G	5871
rs6666121-?	1e-11	-	NR	-	0.014457 unit decrease	[0.012-0.017]	ARID1A	Metabolic syndrome	metabolic syndrome	GCST90444487	1:26703060	39349817	Park S	1:26697227:G:T	5833
rs6666121-?	1e-11	-	NR	-	0.014457 unit decrease	[0.012-0.017]	ARID1A	Metabolic syndrome	metabolic syndrome	GCST90444487	1:26703060	39349817	Park S	1:26697343:G:A	5717
rs6666121-?	1e-11	-	NR	-	0.014457 unit decrease	[0.012-0.017]	ARID1A	Metabolic syndrome	metabolic syndrome	GCST90444487	1:26703060	39349817	Park S	1:26697417:GGCTGCGGCG:G	5643
rs6666121-?	1e-11	-	NR	-	0.014457 unit decrease	[0.012-0.017]	ARID1A	Metabolic syndrome	metabolic syndrome	GCST90444487	1:26703060	39349817	Park S	1:26697418:G:A	5642
rs6666121-?	1e-11	-	NR	-	0.014457 unit decrease	[0.012-0.017]	ARID1A	Metabolic syndrome	metabolic syndrome	GCST90444487	1:26703060	39349817	Park S	1:26697535:C:T	5525
rs71636778-C	2e-12	-	0.1647	-	0.03400671 unit decrease	[0.025-0.043]	ARID1A	Granulocyte percentage of myeloid white cells	granulocyte percentage of myeloid white cells	GCST004608	1:26778121	27863252	Astle WJ	1:26771162:A:G	6959
rs71636778-C	2e-12	-	0.1647	-	0.03400671 unit decrease	[0.025-0.043]	ARID1A	Granulocyte percentage of myeloid white cells	granulocyte percentage of myeloid white cells	GCST004608	1:26778121	27863252	Astle WJ	1:26771288:C:G	6833
rs71636778-C	2e-12	-	0.1647	-	0.03400671 unit decrease	[0.025-0.043]	ARID1A	Granulocyte percentage of myeloid white cells	granulocyte percentage of myeloid white cells	GCST004608	1:26778121	27863252	Astle WJ	1:26773390:G:A	4731
rs71636778-C	2e-12	-	0.1647	-	0.03400671 unit decrease	[0.025-0.043]	ARID1A	Granulocyte percentage of myeloid white cells	granulocyte percentage of myeloid white cells	GCST004608	1:26778121	27863252	Astle WJ	1:26773690:C:CGCA	4431
rs71636778-C	2e-12	-	0.1647	-	0.03400671 unit decrease	[0.025-0.043]	ARID1A	Granulocyte percentage of myeloid white cells	granulocyte percentage of myeloid white cells	GCST004608	1:26778121	27863252	Astle WJ	1:26774531:A:G	3590
rs71636778-C	2e-12	-	0.1647	-	0.03400671 unit decrease	[0.025-0.043]	ARID1A	Granulocyte percentage of myeloid white cells	granulocyte percentage of myeloid white cells	GCST004608	1:26778121	27863252	Astle WJ	1:26774627:C:G	3494
rs71636778-C	2e-12	-	0.1647	-	0.03400671 unit decrease	[0.025-0.043]	ARID1A	Granulocyte percentage of myeloid white cells	granulocyte percentage of myeloid white cells	GCST004608	1:26778121	27863252	Astle WJ	1:26775004:C:T	3117
rs71636778-C	2e-12	-	0.1647	-	0.03400671 unit decrease	[0.025-0.043]	ARID1A	Granulocyte percentage of myeloid white cells	granulocyte percentage of myeloid white cells	GCST004608	1:26778121	27863252	Astle WJ	1:26775697:A:G	2424
rs71636778-C	2e-12	-	0.1647	-	0.03400671 unit decrease	[0.025-0.043]	ARID1A	Granulocyte percentage of myeloid white cells	granulocyte percentage of myeloid white cells	GCST004608	1:26778121	27863252	Astle WJ	1:26779184:GGAAGAA:G	-1063
rs71636778-C	2e-12	-	0.1647	-	0.03400671 unit decrease	[0.025-0.043]	ARID1A	Granulocyte percentage of myeloid white cells	granulocyte percentage of myeloid white cells	GCST004608	1:26778121	27863252	Astle WJ	1:26779209:C:T	-1088
rs71636778-C	2e-12	-	0.1647	-	0.03400671 unit decrease	[0.025-0.043]	ARID1A	Granulocyte percentage of myeloid white cells	granulocyte percentage of myeloid white cells	GCST004608	1:26778121	27863252	Astle WJ	1:26779296:A:C	-1175
rs71636778-C	2e-12	-	0.1647	-	0.03400671 unit decrease	[0.025-0.043]	ARID1A	Granulocyte percentage of myeloid white cells	granulocyte percentage of myeloid white cells	GCST004608	1:26778121	27863252	Astle WJ	1:26779389:C:G	-1268
rs71636778-C	2e-12	-	0.1647	-	0.03400671 unit decrease	[0.025-0.043]	ARID1A	Granulocyte percentage of myeloid white cells	granulocyte percentage of myeloid white cells	GCST004608	1:26778121	27863252	Astle WJ	1:26779513:C:T	-1392
rs71636778-C	2e-12	-	0.1647	-	0.03400671 unit decrease	[0.025-0.043]	ARID1A	Granulocyte percentage of myeloid white cells	granulocyte percentage of myeloid white cells	GCST004608	1:26778121	27863252	Astle WJ	1:26779533:C:T	-1412
rs71636778-C	2e-12	-	0.1647	-	0.03400671 unit decrease	[0.025-0.043]	ARID1A	Granulocyte percentage of myeloid white cells	granulocyte percentage of myeloid white cells	GCST004608	1:26778121	27863252	Astle WJ	1:26779577:C:G	-1456
rs71636778-C	2e-12	-	0.1647	-	0.03400671 unit decrease	[0.025-0.043]	ARID1A	Granulocyte percentage of myeloid white cells	granulocyte percentage of myeloid white cells	GCST004608	1:26778121	27863252	Astle WJ	1:26779615:G:A	-1494
rs71636778-C	2e-12	-	0.1647	-	0.03400671 unit decrease	[0.025-0.043]	ARID1A	Granulocyte percentage of myeloid white cells	granulocyte percentage of myeloid white cells	GCST004608	1:26778121	27863252	Astle WJ	1:26779677:G:C	-1556
rs71636778-C	2e-12	-	0.1647	-	0.03400671 unit decrease	[0.025-0.043]	ARID1A	Granulocyte percentage of myeloid white cells	granulocyte percentage of myeloid white cells	GCST004608	1:26778121	27863252	Astle WJ	1:26779814:C:G	-1693
rs71636778-C	2e-12	-	0.1647	-	0.03400671 unit decrease	[0.025-0.043]	ARID1A	Granulocyte percentage of myeloid white cells	granulocyte percentage of myeloid white cells	GCST004608	1:26778121	27863252	Astle WJ	1:26780557:A:G	-2436
rs71636778-C	6e-12	-	0.1647	-	0.03296875 unit increase	[0.024-0.042]	ARID1A	Monocyte percentage of white cells	monocyte percentage of leukocytes	GCST004609	1:26778121	27863252	Astle WJ	1:26771162:A:G	6959
rs71636778-C	6e-12	-	0.1647	-	0.03296875 unit increase	[0.024-0.042]	ARID1A	Monocyte percentage of white cells	monocyte percentage of leukocytes	GCST004609	1:26778121	27863252	Astle WJ	1:26771288:C:G	6833
rs71636778-C	6e-12	-	0.1647	-	0.03296875 unit increase	[0.024-0.042]	ARID1A	Monocyte percentage of white cells	monocyte percentage of leukocytes	GCST004609	1:26778121	27863252	Astle WJ	1:26773390:G:A	4731
rs71636778-C	6e-12	-	0.1647	-	0.03296875 unit increase	[0.024-0.042]	ARID1A	Monocyte percentage of white cells	monocyte percentage of leukocytes	GCST004609	1:26778121	27863252	Astle WJ	1:26773690:C:CGCA	4431
rs71636778-C	6e-12	-	0.1647	-	0.03296875 unit increase	[0.024-0.042]	ARID1A	Monocyte percentage of white cells	monocyte percentage of leukocytes	GCST004609	1:26778121	27863252	Astle WJ	1:26774531:A:G	3590
rs71636778-C	6e-12	-	0.1647	-	0.03296875 unit increase	[0.024-0.042]	ARID1A	Monocyte percentage of white cells	monocyte percentage of leukocytes	GCST004609	1:26778121	27863252	Astle WJ	1:26774627:C:G	3494
rs71636778-C	6e-12	-	0.1647	-	0.03296875 unit increase	[0.024-0.042]	ARID1A	Monocyte percentage of white cells	monocyte percentage of leukocytes	GCST004609	1:26778121	27863252	Astle WJ	1:26775004:C:T	3117
rs71636778-C	6e-12	-	0.1647	-	0.03296875 unit increase	[0.024-0.042]	ARID1A	Monocyte percentage of white cells	monocyte percentage of leukocytes	GCST004609	1:26778121	27863252	Astle WJ	1:26775697:A:G	2424
rs71636778-C	6e-12	-	0.1647	-	0.03296875 unit increase	[0.024-0.042]	ARID1A	Monocyte percentage of white cells	monocyte percentage of leukocytes	GCST004609	1:26778121	27863252	Astle WJ	1:26779184:GGAAGAA:G	-1063
rs71636778-C	6e-12	-	0.1647	-	0.03296875 unit increase	[0.024-0.042]	ARID1A	Monocyte percentage of white cells	monocyte percentage of leukocytes	GCST004609	1:26778121	27863252	Astle WJ	1:26779209:C:T	-1088
rs71636778-C	6e-12	-	0.1647	-	0.03296875 unit increase	[0.024-0.042]	ARID1A	Monocyte percentage of white cells	monocyte percentage of leukocytes	GCST004609	1:26778121	27863252	Astle WJ	1:26779296:A:C	-1175
rs71636778-C	6e-12	-	0.1647	-	0.03296875 unit increase	[0.024-0.042]	ARID1A	Monocyte percentage of white cells	monocyte percentage of leukocytes	GCST004609	1:26778121	27863252	Astle WJ	1:26779389:C:G	-1268
rs71636778-C	6e-12	-	0.1647	-	0.03296875 unit increase	[0.024-0.042]	ARID1A	Monocyte percentage of white cells	monocyte percentage of leukocytes	GCST004609	1:26778121	27863252	Astle WJ	1:26779513:C:T	-1392
rs71636778-C	6e-12	-	0.1647	-	0.03296875 unit increase	[0.024-0.042]	ARID1A	Monocyte percentage of white cells	monocyte percentage of leukocytes	GCST004609	1:26778121	27863252	Astle WJ	1:26779533:C:T	-1412
rs71636778-C	6e-12	-	0.1647	-	0.03296875 unit increase	[0.024-0.042]	ARID1A	Monocyte percentage of white cells	monocyte percentage of leukocytes	GCST004609	1:26778121	27863252	Astle WJ	1:26779577:C:G	-1456
rs71636778-C	6e-12	-	0.1647	-	0.03296875 unit increase	[0.024-0.042]	ARID1A	Monocyte percentage of white cells	monocyte percentage of leukocytes	GCST004609	1:26778121	27863252	Astle WJ	1:26779615:G:A	-1494
rs71636778-C	6e-12	-	0.1647	-	0.03296875 unit increase	[0.024-0.042]	ARID1A	Monocyte percentage of white cells	monocyte percentage of leukocytes	GCST004609	1:26778121	27863252	Astle WJ	1:26779677:G:C	-1556
rs71636778-C	6e-12	-	0.1647	-	0.03296875 unit increase	[0.024-0.042]	ARID1A	Monocyte percentage of white cells	monocyte percentage of leukocytes	GCST004609	1:26778121	27863252	Astle WJ	1:26779814:C:G	-1693
rs71636778-C	6e-12	-	0.1647	-	0.03296875 unit increase	[0.024-0.042]	ARID1A	Monocyte percentage of white cells	monocyte percentage of leukocytes	GCST004609	1:26778121	27863252	Astle WJ	1:26780557:A:G	-2436
rs114165349-C	2e-09	-	0.023298	-	0.04442095 unit increase	[0.03-0.059]	ARID1A	Neutrophil count	neutrophil count	GCST90002398	1:26695422	32888494	Vuckovic D	1:26696513:G:A	-1091
rs114165349-C	2e-09	-	0.023298	-	0.04442095 unit increase	[0.03-0.059]	ARID1A	Neutrophil count	neutrophil count	GCST90002398	1:26695422	32888494	Vuckovic D	1:26696516:A:AGGC	-1094
rs114165349-C	2e-09	-	0.023298	-	0.04442095 unit increase	[0.03-0.059]	ARID1A	Neutrophil count	neutrophil count	GCST90002398	1:26695422	32888494	Vuckovic D	1:26696517:A:AGGCGGCGGC	-1095
rs114165349-C	2e-09	-	0.023298	-	0.04442095 unit increase	[0.03-0.059]	ARID1A	Neutrophil count	neutrophil count	GCST90002398	1:26695422	32888494	Vuckovic D	1:26696551:A:G	-1129
rs114165349-C	2e-09	-	0.023298	-	0.04442095 unit increase	[0.03-0.059]	ARID1A	Neutrophil count	neutrophil count	GCST90002398	1:26695422	32888494	Vuckovic D	1:26696729:C:T	-1307
rs114165349-C	2e-09	-	0.023298	-	0.04442095 unit increase	[0.03-0.059]	ARID1A	Neutrophil count	neutrophil count	GCST90002398	1:26695422	32888494	Vuckovic D	1:26696761:C:T	-1339
rs114165349-C	2e-09	-	0.023298	-	0.04442095 unit increase	[0.03-0.059]	ARID1A	Neutrophil count	neutrophil count	GCST90002398	1:26695422	32888494	Vuckovic D	1:26696776:G:A	-1354
rs114165349-C	2e-09	-	0.023298	-	0.04442095 unit increase	[0.03-0.059]	ARID1A	Neutrophil count	neutrophil count	GCST90002398	1:26695422	32888494	Vuckovic D	1:26696822:C:T	-1400
rs114165349-C	2e-09	-	0.023298	-	0.04442095 unit increase	[0.03-0.059]	ARID1A	Neutrophil count	neutrophil count	GCST90002398	1:26695422	32888494	Vuckovic D	1:26696873:G:C	-1451
rs114165349-C	2e-09	-	0.023298	-	0.04442095 unit increase	[0.03-0.059]	ARID1A	Neutrophil count	neutrophil count	GCST90002398	1:26695422	32888494	Vuckovic D	1:26696875:C:T	-1453
rs114165349-C	2e-09	-	0.023298	-	0.04442095 unit increase	[0.03-0.059]	ARID1A	Neutrophil count	neutrophil count	GCST90002398	1:26695422	32888494	Vuckovic D	1:26696884:G:A	-1462
rs114165349-C	2e-09	-	0.023298	-	0.04442095 unit increase	[0.03-0.059]	ARID1A	Neutrophil count	neutrophil count	GCST90002398	1:26695422	32888494	Vuckovic D	1:26696939:C:G	-1517
rs114165349-C	2e-09	-	0.023298	-	0.04442095 unit increase	[0.03-0.059]	ARID1A	Neutrophil count	neutrophil count	GCST90002398	1:26695422	32888494	Vuckovic D	1:26696942:G:C	-1520
rs114165349-C	2e-09	-	0.023298	-	0.04442095 unit increase	[0.03-0.059]	ARID1A	Neutrophil count	neutrophil count	GCST90002398	1:26695422	32888494	Vuckovic D	1:26697065:C:T	-1643
rs114165349-C	2e-09	-	0.023298	-	0.04442095 unit increase	[0.03-0.059]	ARID1A	Neutrophil count	neutrophil count	GCST90002398	1:26695422	32888494	Vuckovic D	1:26697080:C:T	-1658
rs114165349-C	2e-09	-	0.023298	-	0.04442095 unit increase	[0.03-0.059]	ARID1A	Neutrophil count	neutrophil count	GCST90002398	1:26695422	32888494	Vuckovic D	1:26697189:GTCT:G	-1767
rs114165349-C	2e-09	-	0.023298	-	0.04442095 unit increase	[0.03-0.059]	ARID1A	Neutrophil count	neutrophil count	GCST90002398	1:26695422	32888494	Vuckovic D	1:26697227:G:T	-1805
rs114165349-C	2e-09	-	0.023298	-	0.04442095 unit increase	[0.03-0.059]	ARID1A	Neutrophil count	neutrophil count	GCST90002398	1:26695422	32888494	Vuckovic D	1:26697343:G:A	-1921
rs114165349-C	2e-09	-	0.023298	-	0.04442095 unit increase	[0.03-0.059]	ARID1A	Neutrophil count	neutrophil count	GCST90002398	1:26695422	32888494	Vuckovic D	1:26697417:GGCTGCGGCG:G	-1995
rs114165349-C	2e-09	-	0.023298	-	0.04442095 unit increase	[0.03-0.059]	ARID1A	Neutrophil count	neutrophil count	GCST90002398	1:26695422	32888494	Vuckovic D	1:26697418:G:A	-1996
rs114165349-C	2e-09	-	0.023298	-	0.04442095 unit increase	[0.03-0.059]	ARID1A	Neutrophil count	neutrophil count	GCST90002398	1:26695422	32888494	Vuckovic D	1:26697535:C:T	-2113
rs114165349-C	4e-24	-	0.023304	-	0.07583819 unit increase	[0.061-0.091]	ARID1A	Platelet count	platelet count	GCST90002402	1:26695422	32888494	Vuckovic D	1:26696513:G:A	-1091
rs114165349-C	4e-24	-	0.023304	-	0.07583819 unit increase	[0.061-0.091]	ARID1A	Platelet count	platelet count	GCST90002402	1:26695422	32888494	Vuckovic D	1:26696516:A:AGGC	-1094
rs114165349-C	4e-24	-	0.023304	-	0.07583819 unit increase	[0.061-0.091]	ARID1A	Platelet count	platelet count	GCST90002402	1:26695422	32888494	Vuckovic D	1:26696517:A:AGGCGGCGGC	-1095
rs114165349-C	4e-24	-	0.023304	-	0.07583819 unit increase	[0.061-0.091]	ARID1A	Platelet count	platelet count	GCST90002402	1:26695422	32888494	Vuckovic D	1:26696551:A:G	-1129
rs114165349-C	4e-24	-	0.023304	-	0.07583819 unit increase	[0.061-0.091]	ARID1A	Platelet count	platelet count	GCST90002402	1:26695422	32888494	Vuckovic D	1:26696729:C:T	-1307
rs114165349-C	4e-24	-	0.023304	-	0.07583819 unit increase	[0.061-0.091]	ARID1A	Platelet count	platelet count	GCST90002402	1:26695422	32888494	Vuckovic D	1:26696761:C:T	-1339
rs114165349-C	4e-24	-	0.023304	-	0.07583819 unit increase	[0.061-0.091]	ARID1A	Platelet count	platelet count	GCST90002402	1:26695422	32888494	Vuckovic D	1:26696776:G:A	-1354
rs114165349-C	4e-24	-	0.023304	-	0.07583819 unit increase	[0.061-0.091]	ARID1A	Platelet count	platelet count	GCST90002402	1:26695422	32888494	Vuckovic D	1:26696822:C:T	-1400
rs114165349-C	4e-24	-	0.023304	-	0.07583819 unit increase	[0.061-0.091]	ARID1A	Platelet count	platelet count	GCST90002402	1:26695422	32888494	Vuckovic D	1:26696873:G:C	-1451
rs114165349-C	4e-24	-	0.023304	-	0.07583819 unit increase	[0.061-0.091]	ARID1A	Platelet count	platelet count	GCST90002402	1:26695422	32888494	Vuckovic D	1:26696875:C:T	-1453
rs114165349-C	4e-24	-	0.023304	-	0.07583819 unit increase	[0.061-0.091]	ARID1A	Platelet count	platelet count	GCST90002402	1:26695422	32888494	Vuckovic D	1:26696884:G:A	-1462
rs114165349-C	4e-24	-	0.023304	-	0.07583819 unit increase	[0.061-0.091]	ARID1A	Platelet count	platelet count	GCST90002402	1:26695422	32888494	Vuckovic D	1:26696939:C:G	-1517
rs114165349-C	4e-24	-	0.023304	-	0.07583819 unit increase	[0.061-0.091]	ARID1A	Platelet count	platelet count	GCST90002402	1:26695422	32888494	Vuckovic D	1:26696942:G:C	-1520
rs114165349-C	4e-24	-	0.023304	-	0.07583819 unit increase	[0.061-0.091]	ARID1A	Platelet count	platelet count	GCST90002402	1:26695422	32888494	Vuckovic D	1:26697065:C:T	-1643
rs114165349-C	4e-24	-	0.023304	-	0.07583819 unit increase	[0.061-0.091]	ARID1A	Platelet count	platelet count	GCST90002402	1:26695422	32888494	Vuckovic D	1:26697080:C:T	-1658
rs114165349-C	4e-24	-	0.023304	-	0.07583819 unit increase	[0.061-0.091]	ARID1A	Platelet count	platelet count	GCST90002402	1:26695422	32888494	Vuckovic D	1:26697189:GTCT:G	-1767
rs114165349-C	4e-24	-	0.023304	-	0.07583819 unit increase	[0.061-0.091]	ARID1A	Platelet count	platelet count	GCST90002402	1:26695422	32888494	Vuckovic D	1:26697227:G:T	-1805
rs114165349-C	4e-24	-	0.023304	-	0.07583819 unit increase	[0.061-0.091]	ARID1A	Platelet count	platelet count	GCST90002402	1:26695422	32888494	Vuckovic D	1:26697343:G:A	-1921
rs114165349-C	4e-24	-	0.023304	-	0.07583819 unit increase	[0.061-0.091]	ARID1A	Platelet count	platelet count	GCST90002402	1:26695422	32888494	Vuckovic D	1:26697417:GGCTGCGGCG:G	-1995
rs114165349-C	4e-24	-	0.023304	-	0.07583819 unit increase	[0.061-0.091]	ARID1A	Platelet count	platelet count	GCST90002402	1:26695422	32888494	Vuckovic D	1:26697418:G:A	-1996
rs114165349-C	4e-24	-	0.023304	-	0.07583819 unit increase	[0.061-0.091]	ARID1A	Platelet count	platelet count	GCST90002402	1:26695422	32888494	Vuckovic D	1:26697535:C:T	-2113
rs11247594-G	2e-06	-	0.79	1.15	-	[1.09â€“1.22]	ARID1A	White matter hyperintensities in ischemic stroke	white matter hyperintensity measurement	GCST003245	1:26740926	26674333	Traylor M	1:26731330:A:C	9596
rs11247594-G	2e-06	-	0.79	1.15	-	[1.09â€“1.22]	ARID1A	White matter hyperintensities in ischemic stroke	white matter hyperintensity measurement	GCST003245	1:26740926	26674333	Traylor M	1:26731417:C:T	9509
rs114165349-?	3e-20	-	NR	-	-	-	ARID1A	Height	body height	GCST007841	1:26695422	30595370	Kichaev G	1:26696513:G:A	-1091
rs114165349-?	3e-20	-	NR	-	-	-	ARID1A	Height	body height	GCST007841	1:26695422	30595370	Kichaev G	1:26696516:A:AGGC	-1094
rs114165349-?	3e-20	-	NR	-	-	-	ARID1A	Height	body height	GCST007841	1:26695422	30595370	Kichaev G	1:26696517:A:AGGCGGCGGC	-1095
rs114165349-?	3e-20	-	NR	-	-	-	ARID1A	Height	body height	GCST007841	1:26695422	30595370	Kichaev G	1:26696551:A:G	-1129
rs114165349-?	3e-20	-	NR	-	-	-	ARID1A	Height	body height	GCST007841	1:26695422	30595370	Kichaev G	1:26696729:C:T	-1307
rs114165349-?	3e-20	-	NR	-	-	-	ARID1A	Height	body height	GCST007841	1:26695422	30595370	Kichaev G	1:26696761:C:T	-1339
rs114165349-?	3e-20	-	NR	-	-	-	ARID1A	Height	body height	GCST007841	1:26695422	30595370	Kichaev G	1:26696776:G:A	-1354
rs114165349-?	3e-20	-	NR	-	-	-	ARID1A	Height	body height	GCST007841	1:26695422	30595370	Kichaev G	1:26696822:C:T	-1400
rs114165349-?	3e-20	-	NR	-	-	-	ARID1A	Height	body height	GCST007841	1:26695422	30595370	Kichaev G	1:26696873:G:C	-1451
rs114165349-?	3e-20	-	NR	-	-	-	ARID1A	Height	body height	GCST007841	1:26695422	30595370	Kichaev G	1:26696875:C:T	-1453
rs114165349-?	3e-20	-	NR	-	-	-	ARID1A	Height	body height	GCST007841	1:26695422	30595370	Kichaev G	1:26696884:G:A	-1462
rs114165349-?	3e-20	-	NR	-	-	-	ARID1A	Height	body height	GCST007841	1:26695422	30595370	Kichaev G	1:26696939:C:G	-1517
rs114165349-?	3e-20	-	NR	-	-	-	ARID1A	Height	body height	GCST007841	1:26695422	30595370	Kichaev G	1:26696942:G:C	-1520
rs114165349-?	3e-20	-	NR	-	-	-	ARID1A	Height	body height	GCST007841	1:26695422	30595370	Kichaev G	1:26697065:C:T	-1643
rs114165349-?	3e-20	-	NR	-	-	-	ARID1A	Height	body height	GCST007841	1:26695422	30595370	Kichaev G	1:26697080:C:T	-1658
rs114165349-?	3e-20	-	NR	-	-	-	ARID1A	Height	body height	GCST007841	1:26695422	30595370	Kichaev G	1:26697189:GTCT:G	-1767
rs114165349-?	3e-20	-	NR	-	-	-	ARID1A	Height	body height	GCST007841	1:26695422	30595370	Kichaev G	1:26697227:G:T	-1805
rs114165349-?	3e-20	-	NR	-	-	-	ARID1A	Height	body height	GCST007841	1:26695422	30595370	Kichaev G	1:26697343:G:A	-1921
rs114165349-?	3e-20	-	NR	-	-	-	ARID1A	Height	body height	GCST007841	1:26695422	30595370	Kichaev G	1:26697417:GGCTGCGGCG:G	-1995
rs114165349-?	3e-20	-	NR	-	-	-	ARID1A	Height	body height	GCST007841	1:26695422	30595370	Kichaev G	1:26697418:G:A	-1996
rs114165349-?	3e-20	-	NR	-	-	-	ARID1A	Height	body height	GCST007841	1:26695422	30595370	Kichaev G	1:26697535:C:T	-2113
rs114165349-C	6e-09	(EA)	NR	-	0.023 unit decrease	NR	ARID1A	HDL cholesterol levels in current drinkers	high density lipoprotein cholesterol measurement	GCST008085	1:26695422	30698716	de Vries PS	1:26696513:G:A	-1091
rs114165349-C	6e-09	(EA)	NR	-	0.023 unit decrease	NR	ARID1A	HDL cholesterol levels in current drinkers	high density lipoprotein cholesterol measurement	GCST008085	1:26695422	30698716	de Vries PS	1:26696516:A:AGGC	-1094
rs114165349-C	6e-09	(EA)	NR	-	0.023 unit decrease	NR	ARID1A	HDL cholesterol levels in current drinkers	high density lipoprotein cholesterol measurement	GCST008085	1:26695422	30698716	de Vries PS	1:26696517:A:AGGCGGCGGC	-1095
rs114165349-C	6e-09	(EA)	NR	-	0.023 unit decrease	NR	ARID1A	HDL cholesterol levels in current drinkers	high density lipoprotein cholesterol measurement	GCST008085	1:26695422	30698716	de Vries PS	1:26696551:A:G	-1129
rs114165349-C	6e-09	(EA)	NR	-	0.023 unit decrease	NR	ARID1A	HDL cholesterol levels in current drinkers	high density lipoprotein cholesterol measurement	GCST008085	1:26695422	30698716	de Vries PS	1:26696729:C:T	-1307
rs114165349-C	6e-09	(EA)	NR	-	0.023 unit decrease	NR	ARID1A	HDL cholesterol levels in current drinkers	high density lipoprotein cholesterol measurement	GCST008085	1:26695422	30698716	de Vries PS	1:26696761:C:T	-1339
rs114165349-C	6e-09	(EA)	NR	-	0.023 unit decrease	NR	ARID1A	HDL cholesterol levels in current drinkers	high density lipoprotein cholesterol measurement	GCST008085	1:26695422	30698716	de Vries PS	1:26696776:G:A	-1354
rs114165349-C	6e-09	(EA)	NR	-	0.023 unit decrease	NR	ARID1A	HDL cholesterol levels in current drinkers	high density lipoprotein cholesterol measurement	GCST008085	1:26695422	30698716	de Vries PS	1:26696822:C:T	-1400
rs114165349-C	6e-09	(EA)	NR	-	0.023 unit decrease	NR	ARID1A	HDL cholesterol levels in current drinkers	high density lipoprotein cholesterol measurement	GCST008085	1:26695422	30698716	de Vries PS	1:26696873:G:C	-1451
rs114165349-C	6e-09	(EA)	NR	-	0.023 unit decrease	NR	ARID1A	HDL cholesterol levels in current drinkers	high density lipoprotein cholesterol measurement	GCST008085	1:26695422	30698716	de Vries PS	1:26696875:C:T	-1453
rs114165349-C	6e-09	(EA)	NR	-	0.023 unit decrease	NR	ARID1A	HDL cholesterol levels in current drinkers	high density lipoprotein cholesterol measurement	GCST008085	1:26695422	30698716	de Vries PS	1:26696884:G:A	-1462
rs114165349-C	6e-09	(EA)	NR	-	0.023 unit decrease	NR	ARID1A	HDL cholesterol levels in current drinkers	high density lipoprotein cholesterol measurement	GCST008085	1:26695422	30698716	de Vries PS	1:26696939:C:G	-1517
rs114165349-C	6e-09	(EA)	NR	-	0.023 unit decrease	NR	ARID1A	HDL cholesterol levels in current drinkers	high density lipoprotein cholesterol measurement	GCST008085	1:26695422	30698716	de Vries PS	1:26696942:G:C	-1520
rs114165349-C	6e-09	(EA)	NR	-	0.023 unit decrease	NR	ARID1A	HDL cholesterol levels in current drinkers	high density lipoprotein cholesterol measurement	GCST008085	1:26695422	30698716	de Vries PS	1:26697065:C:T	-1643
rs114165349-C	6e-09	(EA)	NR	-	0.023 unit decrease	NR	ARID1A	HDL cholesterol levels in current drinkers	high density lipoprotein cholesterol measurement	GCST008085	1:26695422	30698716	de Vries PS	1:26697080:C:T	-1658
rs114165349-C	6e-09	(EA)	NR	-	0.023 unit decrease	NR	ARID1A	HDL cholesterol levels in current drinkers	high density lipoprotein cholesterol measurement	GCST008085	1:26695422	30698716	de Vries PS	1:26697189:GTCT:G	-1767
rs114165349-C	6e-09	(EA)	NR	-	0.023 unit decrease	NR	ARID1A	HDL cholesterol levels in current drinkers	high density lipoprotein cholesterol measurement	GCST008085	1:26695422	30698716	de Vries PS	1:26697227:G:T	-1805
rs114165349-C	6e-09	(EA)	NR	-	0.023 unit decrease	NR	ARID1A	HDL cholesterol levels in current drinkers	high density lipoprotein cholesterol measurement	GCST008085	1:26695422	30698716	de Vries PS	1:26697343:G:A	-1921
rs114165349-C	6e-09	(EA)	NR	-	0.023 unit decrease	NR	ARID1A	HDL cholesterol levels in current drinkers	high density lipoprotein cholesterol measurement	GCST008085	1:26695422	30698716	de Vries PS	1:26697417:GGCTGCGGCG:G	-1995
rs114165349-C	6e-09	(EA)	NR	-	0.023 unit decrease	NR	ARID1A	HDL cholesterol levels in current drinkers	high density lipoprotein cholesterol measurement	GCST008085	1:26695422	30698716	de Vries PS	1:26697418:G:A	-1996
rs114165349-C	6e-09	(EA)	NR	-	0.023 unit decrease	NR	ARID1A	HDL cholesterol levels in current drinkers	high density lipoprotein cholesterol measurement	GCST008085	1:26695422	30698716	de Vries PS	1:26697535:C:T	-2113
rs114165349-C	4e-08	-	NR	-	0.021 unit decrease	NR	ARID1A	HDL cholesterol levels in current drinkers	high density lipoprotein cholesterol measurement	GCST008085	1:26695422	30698716	de Vries PS	1:26696513:G:A	-1091
rs114165349-C	4e-08	-	NR	-	0.021 unit decrease	NR	ARID1A	HDL cholesterol levels in current drinkers	high density lipoprotein cholesterol measurement	GCST008085	1:26695422	30698716	de Vries PS	1:26696516:A:AGGC	-1094
rs114165349-C	4e-08	-	NR	-	0.021 unit decrease	NR	ARID1A	HDL cholesterol levels in current drinkers	high density lipoprotein cholesterol measurement	GCST008085	1:26695422	30698716	de Vries PS	1:26696517:A:AGGCGGCGGC	-1095
rs114165349-C	4e-08	-	NR	-	0.021 unit decrease	NR	ARID1A	HDL cholesterol levels in current drinkers	high density lipoprotein cholesterol measurement	GCST008085	1:26695422	30698716	de Vries PS	1:26696551:A:G	-1129
rs114165349-C	4e-08	-	NR	-	0.021 unit decrease	NR	ARID1A	HDL cholesterol levels in current drinkers	high density lipoprotein cholesterol measurement	GCST008085	1:26695422	30698716	de Vries PS	1:26696729:C:T	-1307
rs114165349-C	4e-08	-	NR	-	0.021 unit decrease	NR	ARID1A	HDL cholesterol levels in current drinkers	high density lipoprotein cholesterol measurement	GCST008085	1:26695422	30698716	de Vries PS	1:26696761:C:T	-1339
rs114165349-C	4e-08	-	NR	-	0.021 unit decrease	NR	ARID1A	HDL cholesterol levels in current drinkers	high density lipoprotein cholesterol measurement	GCST008085	1:26695422	30698716	de Vries PS	1:26696776:G:A	-1354
rs114165349-C	4e-08	-	NR	-	0.021 unit decrease	NR	ARID1A	HDL cholesterol levels in current drinkers	high density lipoprotein cholesterol measurement	GCST008085	1:26695422	30698716	de Vries PS	1:26696822:C:T	-1400
rs114165349-C	4e-08	-	NR	-	0.021 unit decrease	NR	ARID1A	HDL cholesterol levels in current drinkers	high density lipoprotein cholesterol measurement	GCST008085	1:26695422	30698716	de Vries PS	1:26696873:G:C	-1451
rs114165349-C	4e-08	-	NR	-	0.021 unit decrease	NR	ARID1A	HDL cholesterol levels in current drinkers	high density lipoprotein cholesterol measurement	GCST008085	1:26695422	30698716	de Vries PS	1:26696875:C:T	-1453
rs114165349-C	4e-08	-	NR	-	0.021 unit decrease	NR	ARID1A	HDL cholesterol levels in current drinkers	high density lipoprotein cholesterol measurement	GCST008085	1:26695422	30698716	de Vries PS	1:26696884:G:A	-1462
rs114165349-C	4e-08	-	NR	-	0.021 unit decrease	NR	ARID1A	HDL cholesterol levels in current drinkers	high density lipoprotein cholesterol measurement	GCST008085	1:26695422	30698716	de Vries PS	1:26696939:C:G	-1517
rs114165349-C	4e-08	-	NR	-	0.021 unit decrease	NR	ARID1A	HDL cholesterol levels in current drinkers	high density lipoprotein cholesterol measurement	GCST008085	1:26695422	30698716	de Vries PS	1:26696942:G:C	-1520
rs114165349-C	4e-08	-	NR	-	0.021 unit decrease	NR	ARID1A	HDL cholesterol levels in current drinkers	high density lipoprotein cholesterol measurement	GCST008085	1:26695422	30698716	de Vries PS	1:26697065:C:T	-1643
rs114165349-C	4e-08	-	NR	-	0.021 unit decrease	NR	ARID1A	HDL cholesterol levels in current drinkers	high density lipoprotein cholesterol measurement	GCST008085	1:26695422	30698716	de Vries PS	1:26697080:C:T	-1658
rs114165349-C	4e-08	-	NR	-	0.021 unit decrease	NR	ARID1A	HDL cholesterol levels in current drinkers	high density lipoprotein cholesterol measurement	GCST008085	1:26695422	30698716	de Vries PS	1:26697189:GTCT:G	-1767
rs114165349-C	4e-08	-	NR	-	0.021 unit decrease	NR	ARID1A	HDL cholesterol levels in current drinkers	high density lipoprotein cholesterol measurement	GCST008085	1:26695422	30698716	de Vries PS	1:26697227:G:T	-1805
rs114165349-C	4e-08	-	NR	-	0.021 unit decrease	NR	ARID1A	HDL cholesterol levels in current drinkers	high density lipoprotein cholesterol measurement	GCST008085	1:26695422	30698716	de Vries PS	1:26697343:G:A	-1921
rs114165349-C	4e-08	-	NR	-	0.021 unit decrease	NR	ARID1A	HDL cholesterol levels in current drinkers	high density lipoprotein cholesterol measurement	GCST008085	1:26695422	30698716	de Vries PS	1:26697417:GGCTGCGGCG:G	-1995
rs114165349-C	4e-08	-	NR	-	0.021 unit decrease	NR	ARID1A	HDL cholesterol levels in current drinkers	high density lipoprotein cholesterol measurement	GCST008085	1:26695422	30698716	de Vries PS	1:26697418:G:A	-1996
rs114165349-C	4e-08	-	NR	-	0.021 unit decrease	NR	ARID1A	HDL cholesterol levels in current drinkers	high density lipoprotein cholesterol measurement	GCST008085	1:26695422	30698716	de Vries PS	1:26697535:C:T	-2113
rs4466675-?	2e-20	-	NR	-	-	-	ARID1A	Heel bone mineral density	heel bone mineral density	GCST007066	1:26693521	30595370	Kichaev G	1:26696513:G:A	-2992
rs4466675-?	2e-20	-	NR	-	-	-	ARID1A	Heel bone mineral density	heel bone mineral density	GCST007066	1:26693521	30595370	Kichaev G	1:26696516:A:AGGC	-2995
rs4466675-?	2e-20	-	NR	-	-	-	ARID1A	Heel bone mineral density	heel bone mineral density	GCST007066	1:26693521	30595370	Kichaev G	1:26696517:A:AGGCGGCGGC	-2996
rs4466675-?	2e-20	-	NR	-	-	-	ARID1A	Heel bone mineral density	heel bone mineral density	GCST007066	1:26693521	30595370	Kichaev G	1:26696551:A:G	-3030
rs4466675-?	2e-20	-	NR	-	-	-	ARID1A	Heel bone mineral density	heel bone mineral density	GCST007066	1:26693521	30595370	Kichaev G	1:26696729:C:T	-3208
rs4466675-?	2e-20	-	NR	-	-	-	ARID1A	Heel bone mineral density	heel bone mineral density	GCST007066	1:26693521	30595370	Kichaev G	1:26696761:C:T	-3240
rs4466675-?	2e-20	-	NR	-	-	-	ARID1A	Heel bone mineral density	heel bone mineral density	GCST007066	1:26693521	30595370	Kichaev G	1:26696776:G:A	-3255
rs4466675-?	2e-20	-	NR	-	-	-	ARID1A	Heel bone mineral density	heel bone mineral density	GCST007066	1:26693521	30595370	Kichaev G	1:26696822:C:T	-3301
rs4466675-?	2e-20	-	NR	-	-	-	ARID1A	Heel bone mineral density	heel bone mineral density	GCST007066	1:26693521	30595370	Kichaev G	1:26696873:G:C	-3352
rs4466675-?	2e-20	-	NR	-	-	-	ARID1A	Heel bone mineral density	heel bone mineral density	GCST007066	1:26693521	30595370	Kichaev G	1:26696875:C:T	-3354
rs4466675-?	2e-20	-	NR	-	-	-	ARID1A	Heel bone mineral density	heel bone mineral density	GCST007066	1:26693521	30595370	Kichaev G	1:26696884:G:A	-3363
rs4466675-?	2e-20	-	NR	-	-	-	ARID1A	Heel bone mineral density	heel bone mineral density	GCST007066	1:26693521	30595370	Kichaev G	1:26696939:C:G	-3418
rs4466675-?	2e-20	-	NR	-	-	-	ARID1A	Heel bone mineral density	heel bone mineral density	GCST007066	1:26693521	30595370	Kichaev G	1:26696942:G:C	-3421
rs4466675-?	2e-20	-	NR	-	-	-	ARID1A	Heel bone mineral density	heel bone mineral density	GCST007066	1:26693521	30595370	Kichaev G	1:26697065:C:T	-3544
rs4466675-?	2e-20	-	NR	-	-	-	ARID1A	Heel bone mineral density	heel bone mineral density	GCST007066	1:26693521	30595370	Kichaev G	1:26697080:C:T	-3559
rs4466675-?	2e-20	-	NR	-	-	-	ARID1A	Heel bone mineral density	heel bone mineral density	GCST007066	1:26693521	30595370	Kichaev G	1:26697189:GTCT:G	-3668
rs4466675-?	2e-20	-	NR	-	-	-	ARID1A	Heel bone mineral density	heel bone mineral density	GCST007066	1:26693521	30595370	Kichaev G	1:26697227:G:T	-3706
rs4466675-?	2e-20	-	NR	-	-	-	ARID1A	Heel bone mineral density	heel bone mineral density	GCST007066	1:26693521	30595370	Kichaev G	1:26697343:G:A	-3822
rs4466675-?	2e-20	-	NR	-	-	-	ARID1A	Heel bone mineral density	heel bone mineral density	GCST007066	1:26693521	30595370	Kichaev G	1:26697417:GGCTGCGGCG:G	-3896
rs4466675-?	2e-20	-	NR	-	-	-	ARID1A	Heel bone mineral density	heel bone mineral density	GCST007066	1:26693521	30595370	Kichaev G	1:26697418:G:A	-3897
rs4466675-?	2e-20	-	NR	-	-	-	ARID1A	Heel bone mineral density	heel bone mineral density	GCST007066	1:26693521	30595370	Kichaev G	1:26697535:C:T	-4014
rs114165349-C	2e-07	-	NR	-	0.03519 unit decrease	NR	ARID1A	HDL cholesterol levels	high density lipoprotein cholesterol measurement	GCST008070	1:26695422	30698716	de Vries PS	1:26696513:G:A	-1091
rs114165349-C	2e-07	-	NR	-	0.03519 unit decrease	NR	ARID1A	HDL cholesterol levels	high density lipoprotein cholesterol measurement	GCST008070	1:26695422	30698716	de Vries PS	1:26696516:A:AGGC	-1094
rs114165349-C	2e-07	-	NR	-	0.03519 unit decrease	NR	ARID1A	HDL cholesterol levels	high density lipoprotein cholesterol measurement	GCST008070	1:26695422	30698716	de Vries PS	1:26696517:A:AGGCGGCGGC	-1095
rs114165349-C	2e-07	-	NR	-	0.03519 unit decrease	NR	ARID1A	HDL cholesterol levels	high density lipoprotein cholesterol measurement	GCST008070	1:26695422	30698716	de Vries PS	1:26696551:A:G	-1129
rs114165349-C	2e-07	-	NR	-	0.03519 unit decrease	NR	ARID1A	HDL cholesterol levels	high density lipoprotein cholesterol measurement	GCST008070	1:26695422	30698716	de Vries PS	1:26696729:C:T	-1307
rs114165349-C	2e-07	-	NR	-	0.03519 unit decrease	NR	ARID1A	HDL cholesterol levels	high density lipoprotein cholesterol measurement	GCST008070	1:26695422	30698716	de Vries PS	1:26696761:C:T	-1339
rs114165349-C	2e-07	-	NR	-	0.03519 unit decrease	NR	ARID1A	HDL cholesterol levels	high density lipoprotein cholesterol measurement	GCST008070	1:26695422	30698716	de Vries PS	1:26696776:G:A	-1354
rs114165349-C	2e-07	-	NR	-	0.03519 unit decrease	NR	ARID1A	HDL cholesterol levels	high density lipoprotein cholesterol measurement	GCST008070	1:26695422	30698716	de Vries PS	1:26696822:C:T	-1400
rs114165349-C	2e-07	-	NR	-	0.03519 unit decrease	NR	ARID1A	HDL cholesterol levels	high density lipoprotein cholesterol measurement	GCST008070	1:26695422	30698716	de Vries PS	1:26696873:G:C	-1451
rs114165349-C	2e-07	-	NR	-	0.03519 unit decrease	NR	ARID1A	HDL cholesterol levels	high density lipoprotein cholesterol measurement	GCST008070	1:26695422	30698716	de Vries PS	1:26696875:C:T	-1453
rs114165349-C	2e-07	-	NR	-	0.03519 unit decrease	NR	ARID1A	HDL cholesterol levels	high density lipoprotein cholesterol measurement	GCST008070	1:26695422	30698716	de Vries PS	1:26696884:G:A	-1462
rs114165349-C	2e-07	-	NR	-	0.03519 unit decrease	NR	ARID1A	HDL cholesterol levels	high density lipoprotein cholesterol measurement	GCST008070	1:26695422	30698716	de Vries PS	1:26696939:C:G	-1517
rs114165349-C	2e-07	-	NR	-	0.03519 unit decrease	NR	ARID1A	HDL cholesterol levels	high density lipoprotein cholesterol measurement	GCST008070	1:26695422	30698716	de Vries PS	1:26696942:G:C	-1520
rs114165349-C	2e-07	-	NR	-	0.03519 unit decrease	NR	ARID1A	HDL cholesterol levels	high density lipoprotein cholesterol measurement	GCST008070	1:26695422	30698716	de Vries PS	1:26697065:C:T	-1643
rs114165349-C	2e-07	-	NR	-	0.03519 unit decrease	NR	ARID1A	HDL cholesterol levels	high density lipoprotein cholesterol measurement	GCST008070	1:26695422	30698716	de Vries PS	1:26697080:C:T	-1658
rs114165349-C	2e-07	-	NR	-	0.03519 unit decrease	NR	ARID1A	HDL cholesterol levels	high density lipoprotein cholesterol measurement	GCST008070	1:26695422	30698716	de Vries PS	1:26697189:GTCT:G	-1767
rs114165349-C	2e-07	-	NR	-	0.03519 unit decrease	NR	ARID1A	HDL cholesterol levels	high density lipoprotein cholesterol measurement	GCST008070	1:26695422	30698716	de Vries PS	1:26697227:G:T	-1805
rs114165349-C	2e-07	-	NR	-	0.03519 unit decrease	NR	ARID1A	HDL cholesterol levels	high density lipoprotein cholesterol measurement	GCST008070	1:26695422	30698716	de Vries PS	1:26697343:G:A	-1921
rs114165349-C	2e-07	-	NR	-	0.03519 unit decrease	NR	ARID1A	HDL cholesterol levels	high density lipoprotein cholesterol measurement	GCST008070	1:26695422	30698716	de Vries PS	1:26697417:GGCTGCGGCG:G	-1995
rs114165349-C	2e-07	-	NR	-	0.03519 unit decrease	NR	ARID1A	HDL cholesterol levels	high density lipoprotein cholesterol measurement	GCST008070	1:26695422	30698716	de Vries PS	1:26697418:G:A	-1996
rs114165349-C	2e-07	-	NR	-	0.03519 unit decrease	NR	ARID1A	HDL cholesterol levels	high density lipoprotein cholesterol measurement	GCST008070	1:26695422	30698716	de Vries PS	1:26697535:C:T	-2113
rs114165349-C	4e-154	-	NR	-	-	-	ARID1A	HDL cholesterol levels x alcohol consumption (drinkers vs non-drinkers) interaction (2df)	alcohol drinking,high density lipoprotein cholesterol measurement	GCST008084	1:26695422	30698716	de Vries PS	1:26696513:G:A	-1091
rs114165349-C	4e-154	-	NR	-	-	-	ARID1A	HDL cholesterol levels x alcohol consumption (drinkers vs non-drinkers) interaction (2df)	alcohol drinking,high density lipoprotein cholesterol measurement	GCST008084	1:26695422	30698716	de Vries PS	1:26696516:A:AGGC	-1094
rs114165349-C	4e-154	-	NR	-	-	-	ARID1A	HDL cholesterol levels x alcohol consumption (drinkers vs non-drinkers) interaction (2df)	alcohol drinking,high density lipoprotein cholesterol measurement	GCST008084	1:26695422	30698716	de Vries PS	1:26696517:A:AGGCGGCGGC	-1095
rs114165349-C	4e-154	-	NR	-	-	-	ARID1A	HDL cholesterol levels x alcohol consumption (drinkers vs non-drinkers) interaction (2df)	alcohol drinking,high density lipoprotein cholesterol measurement	GCST008084	1:26695422	30698716	de Vries PS	1:26696551:A:G	-1129
rs114165349-C	4e-154	-	NR	-	-	-	ARID1A	HDL cholesterol levels x alcohol consumption (drinkers vs non-drinkers) interaction (2df)	alcohol drinking,high density lipoprotein cholesterol measurement	GCST008084	1:26695422	30698716	de Vries PS	1:26696729:C:T	-1307
rs114165349-C	4e-154	-	NR	-	-	-	ARID1A	HDL cholesterol levels x alcohol consumption (drinkers vs non-drinkers) interaction (2df)	alcohol drinking,high density lipoprotein cholesterol measurement	GCST008084	1:26695422	30698716	de Vries PS	1:26696761:C:T	-1339
rs114165349-C	4e-154	-	NR	-	-	-	ARID1A	HDL cholesterol levels x alcohol consumption (drinkers vs non-drinkers) interaction (2df)	alcohol drinking,high density lipoprotein cholesterol measurement	GCST008084	1:26695422	30698716	de Vries PS	1:26696776:G:A	-1354
rs114165349-C	4e-154	-	NR	-	-	-	ARID1A	HDL cholesterol levels x alcohol consumption (drinkers vs non-drinkers) interaction (2df)	alcohol drinking,high density lipoprotein cholesterol measurement	GCST008084	1:26695422	30698716	de Vries PS	1:26696822:C:T	-1400
rs114165349-C	4e-154	-	NR	-	-	-	ARID1A	HDL cholesterol levels x alcohol consumption (drinkers vs non-drinkers) interaction (2df)	alcohol drinking,high density lipoprotein cholesterol measurement	GCST008084	1:26695422	30698716	de Vries PS	1:26696873:G:C	-1451
rs114165349-C	4e-154	-	NR	-	-	-	ARID1A	HDL cholesterol levels x alcohol consumption (drinkers vs non-drinkers) interaction (2df)	alcohol drinking,high density lipoprotein cholesterol measurement	GCST008084	1:26695422	30698716	de Vries PS	1:26696875:C:T	-1453
rs114165349-C	4e-154	-	NR	-	-	-	ARID1A	HDL cholesterol levels x alcohol consumption (drinkers vs non-drinkers) interaction (2df)	alcohol drinking,high density lipoprotein cholesterol measurement	GCST008084	1:26695422	30698716	de Vries PS	1:26696884:G:A	-1462
rs114165349-C	4e-154	-	NR	-	-	-	ARID1A	HDL cholesterol levels x alcohol consumption (drinkers vs non-drinkers) interaction (2df)	alcohol drinking,high density lipoprotein cholesterol measurement	GCST008084	1:26695422	30698716	de Vries PS	1:26696939:C:G	-1517
rs114165349-C	4e-154	-	NR	-	-	-	ARID1A	HDL cholesterol levels x alcohol consumption (drinkers vs non-drinkers) interaction (2df)	alcohol drinking,high density lipoprotein cholesterol measurement	GCST008084	1:26695422	30698716	de Vries PS	1:26696942:G:C	-1520
rs114165349-C	4e-154	-	NR	-	-	-	ARID1A	HDL cholesterol levels x alcohol consumption (drinkers vs non-drinkers) interaction (2df)	alcohol drinking,high density lipoprotein cholesterol measurement	GCST008084	1:26695422	30698716	de Vries PS	1:26697065:C:T	-1643
rs114165349-C	4e-154	-	NR	-	-	-	ARID1A	HDL cholesterol levels x alcohol consumption (drinkers vs non-drinkers) interaction (2df)	alcohol drinking,high density lipoprotein cholesterol measurement	GCST008084	1:26695422	30698716	de Vries PS	1:26697080:C:T	-1658
rs114165349-C	4e-154	-	NR	-	-	-	ARID1A	HDL cholesterol levels x alcohol consumption (drinkers vs non-drinkers) interaction (2df)	alcohol drinking,high density lipoprotein cholesterol measurement	GCST008084	1:26695422	30698716	de Vries PS	1:26697189:GTCT:G	-1767
rs114165349-C	4e-154	-	NR	-	-	-	ARID1A	HDL cholesterol levels x alcohol consumption (drinkers vs non-drinkers) interaction (2df)	alcohol drinking,high density lipoprotein cholesterol measurement	GCST008084	1:26695422	30698716	de Vries PS	1:26697227:G:T	-1805
rs114165349-C	4e-154	-	NR	-	-	-	ARID1A	HDL cholesterol levels x alcohol consumption (drinkers vs non-drinkers) interaction (2df)	alcohol drinking,high density lipoprotein cholesterol measurement	GCST008084	1:26695422	30698716	de Vries PS	1:26697343:G:A	-1921
rs114165349-C	4e-154	-	NR	-	-	-	ARID1A	HDL cholesterol levels x alcohol consumption (drinkers vs non-drinkers) interaction (2df)	alcohol drinking,high density lipoprotein cholesterol measurement	GCST008084	1:26695422	30698716	de Vries PS	1:26697417:GGCTGCGGCG:G	-1995
rs114165349-C	4e-154	-	NR	-	-	-	ARID1A	HDL cholesterol levels x alcohol consumption (drinkers vs non-drinkers) interaction (2df)	alcohol drinking,high density lipoprotein cholesterol measurement	GCST008084	1:26695422	30698716	de Vries PS	1:26697418:G:A	-1996
rs114165349-C	4e-154	-	NR	-	-	-	ARID1A	HDL cholesterol levels x alcohol consumption (drinkers vs non-drinkers) interaction (2df)	alcohol drinking,high density lipoprotein cholesterol measurement	GCST008084	1:26695422	30698716	de Vries PS	1:26697535:C:T	-2113
rs114165349-C	7e-15	-	0.023299	-	0.066525474 unit increase	[0.05-0.083]	ARID1A	Plateletcrit	platelet crit	GCST90002400	1:26695422	32888494	Vuckovic D	1:26696513:G:A	-1091
rs114165349-C	7e-15	-	0.023299	-	0.066525474 unit increase	[0.05-0.083]	ARID1A	Plateletcrit	platelet crit	GCST90002400	1:26695422	32888494	Vuckovic D	1:26696516:A:AGGC	-1094
rs114165349-C	7e-15	-	0.023299	-	0.066525474 unit increase	[0.05-0.083]	ARID1A	Plateletcrit	platelet crit	GCST90002400	1:26695422	32888494	Vuckovic D	1:26696517:A:AGGCGGCGGC	-1095
rs114165349-C	7e-15	-	0.023299	-	0.066525474 unit increase	[0.05-0.083]	ARID1A	Plateletcrit	platelet crit	GCST90002400	1:26695422	32888494	Vuckovic D	1:26696551:A:G	-1129
rs114165349-C	7e-15	-	0.023299	-	0.066525474 unit increase	[0.05-0.083]	ARID1A	Plateletcrit	platelet crit	GCST90002400	1:26695422	32888494	Vuckovic D	1:26696729:C:T	-1307
rs114165349-C	7e-15	-	0.023299	-	0.066525474 unit increase	[0.05-0.083]	ARID1A	Plateletcrit	platelet crit	GCST90002400	1:26695422	32888494	Vuckovic D	1:26696761:C:T	-1339
rs114165349-C	7e-15	-	0.023299	-	0.066525474 unit increase	[0.05-0.083]	ARID1A	Plateletcrit	platelet crit	GCST90002400	1:26695422	32888494	Vuckovic D	1:26696776:G:A	-1354
rs114165349-C	7e-15	-	0.023299	-	0.066525474 unit increase	[0.05-0.083]	ARID1A	Plateletcrit	platelet crit	GCST90002400	1:26695422	32888494	Vuckovic D	1:26696822:C:T	-1400
rs114165349-C	7e-15	-	0.023299	-	0.066525474 unit increase	[0.05-0.083]	ARID1A	Plateletcrit	platelet crit	GCST90002400	1:26695422	32888494	Vuckovic D	1:26696873:G:C	-1451
rs114165349-C	7e-15	-	0.023299	-	0.066525474 unit increase	[0.05-0.083]	ARID1A	Plateletcrit	platelet crit	GCST90002400	1:26695422	32888494	Vuckovic D	1:26696875:C:T	-1453
rs114165349-C	7e-15	-	0.023299	-	0.066525474 unit increase	[0.05-0.083]	ARID1A	Plateletcrit	platelet crit	GCST90002400	1:26695422	32888494	Vuckovic D	1:26696884:G:A	-1462
rs114165349-C	7e-15	-	0.023299	-	0.066525474 unit increase	[0.05-0.083]	ARID1A	Plateletcrit	platelet crit	GCST90002400	1:26695422	32888494	Vuckovic D	1:26696939:C:G	-1517
rs114165349-C	7e-15	-	0.023299	-	0.066525474 unit increase	[0.05-0.083]	ARID1A	Plateletcrit	platelet crit	GCST90002400	1:26695422	32888494	Vuckovic D	1:26696942:G:C	-1520
rs114165349-C	7e-15	-	0.023299	-	0.066525474 unit increase	[0.05-0.083]	ARID1A	Plateletcrit	platelet crit	GCST90002400	1:26695422	32888494	Vuckovic D	1:26697065:C:T	-1643
rs114165349-C	7e-15	-	0.023299	-	0.066525474 unit increase	[0.05-0.083]	ARID1A	Plateletcrit	platelet crit	GCST90002400	1:26695422	32888494	Vuckovic D	1:26697080:C:T	-1658
rs114165349-C	7e-15	-	0.023299	-	0.066525474 unit increase	[0.05-0.083]	ARID1A	Plateletcrit	platelet crit	GCST90002400	1:26695422	32888494	Vuckovic D	1:26697189:GTCT:G	-1767
rs114165349-C	7e-15	-	0.023299	-	0.066525474 unit increase	[0.05-0.083]	ARID1A	Plateletcrit	platelet crit	GCST90002400	1:26695422	32888494	Vuckovic D	1:26697227:G:T	-1805
rs114165349-C	7e-15	-	0.023299	-	0.066525474 unit increase	[0.05-0.083]	ARID1A	Plateletcrit	platelet crit	GCST90002400	1:26695422	32888494	Vuckovic D	1:26697343:G:A	-1921
rs114165349-C	7e-15	-	0.023299	-	0.066525474 unit increase	[0.05-0.083]	ARID1A	Plateletcrit	platelet crit	GCST90002400	1:26695422	32888494	Vuckovic D	1:26697417:GGCTGCGGCG:G	-1995
rs114165349-C	7e-15	-	0.023299	-	0.066525474 unit increase	[0.05-0.083]	ARID1A	Plateletcrit	platelet crit	GCST90002400	1:26695422	32888494	Vuckovic D	1:26697418:G:A	-1996
rs114165349-C	7e-15	-	0.023299	-	0.066525474 unit increase	[0.05-0.083]	ARID1A	Plateletcrit	platelet crit	GCST90002400	1:26695422	32888494	Vuckovic D	1:26697535:C:T	-2113
rs114165349-G	1e-52	-	0.976296	-	0.0695129 unit increase	[0.06-0.079]	ARID1A	Sex hormone-binding globulin levels	sex hormone-binding globulin measurement	GCST90012107	1:26695422	32042192	Ruth KS	1:26696513:G:A	-1091
rs114165349-G	1e-52	-	0.976296	-	0.0695129 unit increase	[0.06-0.079]	ARID1A	Sex hormone-binding globulin levels	sex hormone-binding globulin measurement	GCST90012107	1:26695422	32042192	Ruth KS	1:26696516:A:AGGC	-1094
rs114165349-G	1e-52	-	0.976296	-	0.0695129 unit increase	[0.06-0.079]	ARID1A	Sex hormone-binding globulin levels	sex hormone-binding globulin measurement	GCST90012107	1:26695422	32042192	Ruth KS	1:26696517:A:AGGCGGCGGC	-1095
rs114165349-G	1e-52	-	0.976296	-	0.0695129 unit increase	[0.06-0.079]	ARID1A	Sex hormone-binding globulin levels	sex hormone-binding globulin measurement	GCST90012107	1:26695422	32042192	Ruth KS	1:26696551:A:G	-1129
rs114165349-G	1e-52	-	0.976296	-	0.0695129 unit increase	[0.06-0.079]	ARID1A	Sex hormone-binding globulin levels	sex hormone-binding globulin measurement	GCST90012107	1:26695422	32042192	Ruth KS	1:26696729:C:T	-1307
rs114165349-G	1e-52	-	0.976296	-	0.0695129 unit increase	[0.06-0.079]	ARID1A	Sex hormone-binding globulin levels	sex hormone-binding globulin measurement	GCST90012107	1:26695422	32042192	Ruth KS	1:26696761:C:T	-1339
rs114165349-G	1e-52	-	0.976296	-	0.0695129 unit increase	[0.06-0.079]	ARID1A	Sex hormone-binding globulin levels	sex hormone-binding globulin measurement	GCST90012107	1:26695422	32042192	Ruth KS	1:26696776:G:A	-1354
rs114165349-G	1e-52	-	0.976296	-	0.0695129 unit increase	[0.06-0.079]	ARID1A	Sex hormone-binding globulin levels	sex hormone-binding globulin measurement	GCST90012107	1:26695422	32042192	Ruth KS	1:26696822:C:T	-1400
rs114165349-G	1e-52	-	0.976296	-	0.0695129 unit increase	[0.06-0.079]	ARID1A	Sex hormone-binding globulin levels	sex hormone-binding globulin measurement	GCST90012107	1:26695422	32042192	Ruth KS	1:26696873:G:C	-1451
rs114165349-G	1e-52	-	0.976296	-	0.0695129 unit increase	[0.06-0.079]	ARID1A	Sex hormone-binding globulin levels	sex hormone-binding globulin measurement	GCST90012107	1:26695422	32042192	Ruth KS	1:26696875:C:T	-1453
rs114165349-G	1e-52	-	0.976296	-	0.0695129 unit increase	[0.06-0.079]	ARID1A	Sex hormone-binding globulin levels	sex hormone-binding globulin measurement	GCST90012107	1:26695422	32042192	Ruth KS	1:26696884:G:A	-1462
rs114165349-G	1e-52	-	0.976296	-	0.0695129 unit increase	[0.06-0.079]	ARID1A	Sex hormone-binding globulin levels	sex hormone-binding globulin measurement	GCST90012107	1:26695422	32042192	Ruth KS	1:26696939:C:G	-1517
rs114165349-G	1e-52	-	0.976296	-	0.0695129 unit increase	[0.06-0.079]	ARID1A	Sex hormone-binding globulin levels	sex hormone-binding globulin measurement	GCST90012107	1:26695422	32042192	Ruth KS	1:26696942:G:C	-1520
rs114165349-G	1e-52	-	0.976296	-	0.0695129 unit increase	[0.06-0.079]	ARID1A	Sex hormone-binding globulin levels	sex hormone-binding globulin measurement	GCST90012107	1:26695422	32042192	Ruth KS	1:26697065:C:T	-1643
rs114165349-G	1e-52	-	0.976296	-	0.0695129 unit increase	[0.06-0.079]	ARID1A	Sex hormone-binding globulin levels	sex hormone-binding globulin measurement	GCST90012107	1:26695422	32042192	Ruth KS	1:26697080:C:T	-1658
rs114165349-G	1e-52	-	0.976296	-	0.0695129 unit increase	[0.06-0.079]	ARID1A	Sex hormone-binding globulin levels	sex hormone-binding globulin measurement	GCST90012107	1:26695422	32042192	Ruth KS	1:26697189:GTCT:G	-1767
rs114165349-G	1e-52	-	0.976296	-	0.0695129 unit increase	[0.06-0.079]	ARID1A	Sex hormone-binding globulin levels	sex hormone-binding globulin measurement	GCST90012107	1:26695422	32042192	Ruth KS	1:26697227:G:T	-1805
rs114165349-G	1e-52	-	0.976296	-	0.0695129 unit increase	[0.06-0.079]	ARID1A	Sex hormone-binding globulin levels	sex hormone-binding globulin measurement	GCST90012107	1:26695422	32042192	Ruth KS	1:26697343:G:A	-1921
rs114165349-G	1e-52	-	0.976296	-	0.0695129 unit increase	[0.06-0.079]	ARID1A	Sex hormone-binding globulin levels	sex hormone-binding globulin measurement	GCST90012107	1:26695422	32042192	Ruth KS	1:26697417:GGCTGCGGCG:G	-1995
rs114165349-G	1e-52	-	0.976296	-	0.0695129 unit increase	[0.06-0.079]	ARID1A	Sex hormone-binding globulin levels	sex hormone-binding globulin measurement	GCST90012107	1:26695422	32042192	Ruth KS	1:26697418:G:A	-1996
rs114165349-G	1e-52	-	0.976296	-	0.0695129 unit increase	[0.06-0.079]	ARID1A	Sex hormone-binding globulin levels	sex hormone-binding globulin measurement	GCST90012107	1:26695422	32042192	Ruth KS	1:26697535:C:T	-2113
rs114165349-C	4e-28	-	0.023696	-	0.0930986 unit increase	[0.077-0.109]	ARID1A	Bioavailable testosterone levels	testosterone measurement	GCST90012102	1:26695422	32042192	Ruth KS	1:26696513:G:A	-1091
rs114165349-C	4e-28	-	0.023696	-	0.0930986 unit increase	[0.077-0.109]	ARID1A	Bioavailable testosterone levels	testosterone measurement	GCST90012102	1:26695422	32042192	Ruth KS	1:26696516:A:AGGC	-1094
rs114165349-C	4e-28	-	0.023696	-	0.0930986 unit increase	[0.077-0.109]	ARID1A	Bioavailable testosterone levels	testosterone measurement	GCST90012102	1:26695422	32042192	Ruth KS	1:26696517:A:AGGCGGCGGC	-1095
rs114165349-C	4e-28	-	0.023696	-	0.0930986 unit increase	[0.077-0.109]	ARID1A	Bioavailable testosterone levels	testosterone measurement	GCST90012102	1:26695422	32042192	Ruth KS	1:26696551:A:G	-1129
rs114165349-C	4e-28	-	0.023696	-	0.0930986 unit increase	[0.077-0.109]	ARID1A	Bioavailable testosterone levels	testosterone measurement	GCST90012102	1:26695422	32042192	Ruth KS	1:26696729:C:T	-1307
rs114165349-C	4e-28	-	0.023696	-	0.0930986 unit increase	[0.077-0.109]	ARID1A	Bioavailable testosterone levels	testosterone measurement	GCST90012102	1:26695422	32042192	Ruth KS	1:26696761:C:T	-1339
rs114165349-C	4e-28	-	0.023696	-	0.0930986 unit increase	[0.077-0.109]	ARID1A	Bioavailable testosterone levels	testosterone measurement	GCST90012102	1:26695422	32042192	Ruth KS	1:26696776:G:A	-1354
rs114165349-C	4e-28	-	0.023696	-	0.0930986 unit increase	[0.077-0.109]	ARID1A	Bioavailable testosterone levels	testosterone measurement	GCST90012102	1:26695422	32042192	Ruth KS	1:26696822:C:T	-1400
rs114165349-C	4e-28	-	0.023696	-	0.0930986 unit increase	[0.077-0.109]	ARID1A	Bioavailable testosterone levels	testosterone measurement	GCST90012102	1:26695422	32042192	Ruth KS	1:26696873:G:C	-1451
rs114165349-C	4e-28	-	0.023696	-	0.0930986 unit increase	[0.077-0.109]	ARID1A	Bioavailable testosterone levels	testosterone measurement	GCST90012102	1:26695422	32042192	Ruth KS	1:26696875:C:T	-1453
rs114165349-C	4e-28	-	0.023696	-	0.0930986 unit increase	[0.077-0.109]	ARID1A	Bioavailable testosterone levels	testosterone measurement	GCST90012102	1:26695422	32042192	Ruth KS	1:26696884:G:A	-1462
rs114165349-C	4e-28	-	0.023696	-	0.0930986 unit increase	[0.077-0.109]	ARID1A	Bioavailable testosterone levels	testosterone measurement	GCST90012102	1:26695422	32042192	Ruth KS	1:26696939:C:G	-1517
rs114165349-C	4e-28	-	0.023696	-	0.0930986 unit increase	[0.077-0.109]	ARID1A	Bioavailable testosterone levels	testosterone measurement	GCST90012102	1:26695422	32042192	Ruth KS	1:26696942:G:C	-1520
rs114165349-C	4e-28	-	0.023696	-	0.0930986 unit increase	[0.077-0.109]	ARID1A	Bioavailable testosterone levels	testosterone measurement	GCST90012102	1:26695422	32042192	Ruth KS	1:26697065:C:T	-1643
rs114165349-C	4e-28	-	0.023696	-	0.0930986 unit increase	[0.077-0.109]	ARID1A	Bioavailable testosterone levels	testosterone measurement	GCST90012102	1:26695422	32042192	Ruth KS	1:26697080:C:T	-1658
rs114165349-C	4e-28	-	0.023696	-	0.0930986 unit increase	[0.077-0.109]	ARID1A	Bioavailable testosterone levels	testosterone measurement	GCST90012102	1:26695422	32042192	Ruth KS	1:26697189:GTCT:G	-1767
rs114165349-C	4e-28	-	0.023696	-	0.0930986 unit increase	[0.077-0.109]	ARID1A	Bioavailable testosterone levels	testosterone measurement	GCST90012102	1:26695422	32042192	Ruth KS	1:26697227:G:T	-1805
rs114165349-C	4e-28	-	0.023696	-	0.0930986 unit increase	[0.077-0.109]	ARID1A	Bioavailable testosterone levels	testosterone measurement	GCST90012102	1:26695422	32042192	Ruth KS	1:26697343:G:A	-1921
rs114165349-C	4e-28	-	0.023696	-	0.0930986 unit increase	[0.077-0.109]	ARID1A	Bioavailable testosterone levels	testosterone measurement	GCST90012102	1:26695422	32042192	Ruth KS	1:26697417:GGCTGCGGCG:G	-1995
rs114165349-C	4e-28	-	0.023696	-	0.0930986 unit increase	[0.077-0.109]	ARID1A	Bioavailable testosterone levels	testosterone measurement	GCST90012102	1:26695422	32042192	Ruth KS	1:26697418:G:A	-1996
rs114165349-C	4e-28	-	0.023696	-	0.0930986 unit increase	[0.077-0.109]	ARID1A	Bioavailable testosterone levels	testosterone measurement	GCST90012102	1:26695422	32042192	Ruth KS	1:26697535:C:T	-2113
rs114165349-C	3e-22	-	0.036	-	0.4218 unit increase	-	ARID1A	Membrane-bound aminopeptidase P levels	protein measurement	GCST90012043	1:26695422	33067605	Folkersen L	1:26696513:G:A	-1091
rs114165349-C	3e-22	-	0.036	-	0.4218 unit increase	-	ARID1A	Membrane-bound aminopeptidase P levels	protein measurement	GCST90012043	1:26695422	33067605	Folkersen L	1:26696516:A:AGGC	-1094
rs114165349-C	3e-22	-	0.036	-	0.4218 unit increase	-	ARID1A	Membrane-bound aminopeptidase P levels	protein measurement	GCST90012043	1:26695422	33067605	Folkersen L	1:26696517:A:AGGCGGCGGC	-1095
rs114165349-C	3e-22	-	0.036	-	0.4218 unit increase	-	ARID1A	Membrane-bound aminopeptidase P levels	protein measurement	GCST90012043	1:26695422	33067605	Folkersen L	1:26696551:A:G	-1129
rs114165349-C	3e-22	-	0.036	-	0.4218 unit increase	-	ARID1A	Membrane-bound aminopeptidase P levels	protein measurement	GCST90012043	1:26695422	33067605	Folkersen L	1:26696729:C:T	-1307
rs114165349-C	3e-22	-	0.036	-	0.4218 unit increase	-	ARID1A	Membrane-bound aminopeptidase P levels	protein measurement	GCST90012043	1:26695422	33067605	Folkersen L	1:26696761:C:T	-1339
rs114165349-C	3e-22	-	0.036	-	0.4218 unit increase	-	ARID1A	Membrane-bound aminopeptidase P levels	protein measurement	GCST90012043	1:26695422	33067605	Folkersen L	1:26696776:G:A	-1354
rs114165349-C	3e-22	-	0.036	-	0.4218 unit increase	-	ARID1A	Membrane-bound aminopeptidase P levels	protein measurement	GCST90012043	1:26695422	33067605	Folkersen L	1:26696822:C:T	-1400
rs114165349-C	3e-22	-	0.036	-	0.4218 unit increase	-	ARID1A	Membrane-bound aminopeptidase P levels	protein measurement	GCST90012043	1:26695422	33067605	Folkersen L	1:26696873:G:C	-1451
rs114165349-C	3e-22	-	0.036	-	0.4218 unit increase	-	ARID1A	Membrane-bound aminopeptidase P levels	protein measurement	GCST90012043	1:26695422	33067605	Folkersen L	1:26696875:C:T	-1453
rs114165349-C	3e-22	-	0.036	-	0.4218 unit increase	-	ARID1A	Membrane-bound aminopeptidase P levels	protein measurement	GCST90012043	1:26695422	33067605	Folkersen L	1:26696884:G:A	-1462
rs114165349-C	3e-22	-	0.036	-	0.4218 unit increase	-	ARID1A	Membrane-bound aminopeptidase P levels	protein measurement	GCST90012043	1:26695422	33067605	Folkersen L	1:26696939:C:G	-1517
rs114165349-C	3e-22	-	0.036	-	0.4218 unit increase	-	ARID1A	Membrane-bound aminopeptidase P levels	protein measurement	GCST90012043	1:26695422	33067605	Folkersen L	1:26696942:G:C	-1520
rs114165349-C	3e-22	-	0.036	-	0.4218 unit increase	-	ARID1A	Membrane-bound aminopeptidase P levels	protein measurement	GCST90012043	1:26695422	33067605	Folkersen L	1:26697065:C:T	-1643
rs114165349-C	3e-22	-	0.036	-	0.4218 unit increase	-	ARID1A	Membrane-bound aminopeptidase P levels	protein measurement	GCST90012043	1:26695422	33067605	Folkersen L	1:26697080:C:T	-1658
rs114165349-C	3e-22	-	0.036	-	0.4218 unit increase	-	ARID1A	Membrane-bound aminopeptidase P levels	protein measurement	GCST90012043	1:26695422	33067605	Folkersen L	1:26697189:GTCT:G	-1767
rs114165349-C	3e-22	-	0.036	-	0.4218 unit increase	-	ARID1A	Membrane-bound aminopeptidase P levels	protein measurement	GCST90012043	1:26695422	33067605	Folkersen L	1:26697227:G:T	-1805
rs114165349-C	3e-22	-	0.036	-	0.4218 unit increase	-	ARID1A	Membrane-bound aminopeptidase P levels	protein measurement	GCST90012043	1:26695422	33067605	Folkersen L	1:26697343:G:A	-1921
rs114165349-C	3e-22	-	0.036	-	0.4218 unit increase	-	ARID1A	Membrane-bound aminopeptidase P levels	protein measurement	GCST90012043	1:26695422	33067605	Folkersen L	1:26697417:GGCTGCGGCG:G	-1995
rs114165349-C	3e-22	-	0.036	-	0.4218 unit increase	-	ARID1A	Membrane-bound aminopeptidase P levels	protein measurement	GCST90012043	1:26695422	33067605	Folkersen L	1:26697418:G:A	-1996
rs114165349-C	3e-22	-	0.036	-	0.4218 unit increase	-	ARID1A	Membrane-bound aminopeptidase P levels	protein measurement	GCST90012043	1:26695422	33067605	Folkersen L	1:26697535:C:T	-2113
rs114165349-C	3e-20	-	0.038	-	0.2144 unit decrease	-	ARID1A	Osteoprotegerin levels	tumor necrosis factor receptor superfamily member 11B amount	GCST90012002	1:26695422	33067605	Folkersen L	1:26696513:G:A	-1091
rs114165349-C	3e-20	-	0.038	-	0.2144 unit decrease	-	ARID1A	Osteoprotegerin levels	tumor necrosis factor receptor superfamily member 11B amount	GCST90012002	1:26695422	33067605	Folkersen L	1:26696516:A:AGGC	-1094
rs114165349-C	3e-20	-	0.038	-	0.2144 unit decrease	-	ARID1A	Osteoprotegerin levels	tumor necrosis factor receptor superfamily member 11B amount	GCST90012002	1:26695422	33067605	Folkersen L	1:26696517:A:AGGCGGCGGC	-1095
rs114165349-C	3e-20	-	0.038	-	0.2144 unit decrease	-	ARID1A	Osteoprotegerin levels	tumor necrosis factor receptor superfamily member 11B amount	GCST90012002	1:26695422	33067605	Folkersen L	1:26696551:A:G	-1129
rs114165349-C	3e-20	-	0.038	-	0.2144 unit decrease	-	ARID1A	Osteoprotegerin levels	tumor necrosis factor receptor superfamily member 11B amount	GCST90012002	1:26695422	33067605	Folkersen L	1:26696729:C:T	-1307
rs114165349-C	3e-20	-	0.038	-	0.2144 unit decrease	-	ARID1A	Osteoprotegerin levels	tumor necrosis factor receptor superfamily member 11B amount	GCST90012002	1:26695422	33067605	Folkersen L	1:26696761:C:T	-1339
rs114165349-C	3e-20	-	0.038	-	0.2144 unit decrease	-	ARID1A	Osteoprotegerin levels	tumor necrosis factor receptor superfamily member 11B amount	GCST90012002	1:26695422	33067605	Folkersen L	1:26696776:G:A	-1354
rs114165349-C	3e-20	-	0.038	-	0.2144 unit decrease	-	ARID1A	Osteoprotegerin levels	tumor necrosis factor receptor superfamily member 11B amount	GCST90012002	1:26695422	33067605	Folkersen L	1:26696822:C:T	-1400
rs114165349-C	3e-20	-	0.038	-	0.2144 unit decrease	-	ARID1A	Osteoprotegerin levels	tumor necrosis factor receptor superfamily member 11B amount	GCST90012002	1:26695422	33067605	Folkersen L	1:26696873:G:C	-1451
rs114165349-C	3e-20	-	0.038	-	0.2144 unit decrease	-	ARID1A	Osteoprotegerin levels	tumor necrosis factor receptor superfamily member 11B amount	GCST90012002	1:26695422	33067605	Folkersen L	1:26696875:C:T	-1453
rs114165349-C	3e-20	-	0.038	-	0.2144 unit decrease	-	ARID1A	Osteoprotegerin levels	tumor necrosis factor receptor superfamily member 11B amount	GCST90012002	1:26695422	33067605	Folkersen L	1:26696884:G:A	-1462
rs114165349-C	3e-20	-	0.038	-	0.2144 unit decrease	-	ARID1A	Osteoprotegerin levels	tumor necrosis factor receptor superfamily member 11B amount	GCST90012002	1:26695422	33067605	Folkersen L	1:26696939:C:G	-1517
rs114165349-C	3e-20	-	0.038	-	0.2144 unit decrease	-	ARID1A	Osteoprotegerin levels	tumor necrosis factor receptor superfamily member 11B amount	GCST90012002	1:26695422	33067605	Folkersen L	1:26696942:G:C	-1520
rs114165349-C	3e-20	-	0.038	-	0.2144 unit decrease	-	ARID1A	Osteoprotegerin levels	tumor necrosis factor receptor superfamily member 11B amount	GCST90012002	1:26695422	33067605	Folkersen L	1:26697065:C:T	-1643
rs114165349-C	3e-20	-	0.038	-	0.2144 unit decrease	-	ARID1A	Osteoprotegerin levels	tumor necrosis factor receptor superfamily member 11B amount	GCST90012002	1:26695422	33067605	Folkersen L	1:26697080:C:T	-1658
rs114165349-C	3e-20	-	0.038	-	0.2144 unit decrease	-	ARID1A	Osteoprotegerin levels	tumor necrosis factor receptor superfamily member 11B amount	GCST90012002	1:26695422	33067605	Folkersen L	1:26697189:GTCT:G	-1767
rs114165349-C	3e-20	-	0.038	-	0.2144 unit decrease	-	ARID1A	Osteoprotegerin levels	tumor necrosis factor receptor superfamily member 11B amount	GCST90012002	1:26695422	33067605	Folkersen L	1:26697227:G:T	-1805
rs114165349-C	3e-20	-	0.038	-	0.2144 unit decrease	-	ARID1A	Osteoprotegerin levels	tumor necrosis factor receptor superfamily member 11B amount	GCST90012002	1:26695422	33067605	Folkersen L	1:26697343:G:A	-1921
rs114165349-C	3e-20	-	0.038	-	0.2144 unit decrease	-	ARID1A	Osteoprotegerin levels	tumor necrosis factor receptor superfamily member 11B amount	GCST90012002	1:26695422	33067605	Folkersen L	1:26697417:GGCTGCGGCG:G	-1995
rs114165349-C	3e-20	-	0.038	-	0.2144 unit decrease	-	ARID1A	Osteoprotegerin levels	tumor necrosis factor receptor superfamily member 11B amount	GCST90012002	1:26695422	33067605	Folkersen L	1:26697418:G:A	-1996
rs114165349-C	3e-20	-	0.038	-	0.2144 unit decrease	-	ARID1A	Osteoprotegerin levels	tumor necrosis factor receptor superfamily member 11B amount	GCST90012002	1:26695422	33067605	Folkersen L	1:26697535:C:T	-2113
rs114165349-G	1e-135	-	0.976837	-	0.0898475 unit increase	[0.082-0.097]	ARID1A	Sex hormone-binding globulin levels adjusted for BMI	sex hormone-binding globulin measurement	GCST90012108	1:26695422	32042192	Ruth KS	1:26696513:G:A	-1091
rs114165349-G	1e-135	-	0.976837	-	0.0898475 unit increase	[0.082-0.097]	ARID1A	Sex hormone-binding globulin levels adjusted for BMI	sex hormone-binding globulin measurement	GCST90012108	1:26695422	32042192	Ruth KS	1:26696516:A:AGGC	-1094
rs114165349-G	1e-135	-	0.976837	-	0.0898475 unit increase	[0.082-0.097]	ARID1A	Sex hormone-binding globulin levels adjusted for BMI	sex hormone-binding globulin measurement	GCST90012108	1:26695422	32042192	Ruth KS	1:26696517:A:AGGCGGCGGC	-1095
rs114165349-G	1e-135	-	0.976837	-	0.0898475 unit increase	[0.082-0.097]	ARID1A	Sex hormone-binding globulin levels adjusted for BMI	sex hormone-binding globulin measurement	GCST90012108	1:26695422	32042192	Ruth KS	1:26696551:A:G	-1129
rs114165349-G	1e-135	-	0.976837	-	0.0898475 unit increase	[0.082-0.097]	ARID1A	Sex hormone-binding globulin levels adjusted for BMI	sex hormone-binding globulin measurement	GCST90012108	1:26695422	32042192	Ruth KS	1:26696729:C:T	-1307
rs114165349-G	1e-135	-	0.976837	-	0.0898475 unit increase	[0.082-0.097]	ARID1A	Sex hormone-binding globulin levels adjusted for BMI	sex hormone-binding globulin measurement	GCST90012108	1:26695422	32042192	Ruth KS	1:26696761:C:T	-1339
rs114165349-G	1e-135	-	0.976837	-	0.0898475 unit increase	[0.082-0.097]	ARID1A	Sex hormone-binding globulin levels adjusted for BMI	sex hormone-binding globulin measurement	GCST90012108	1:26695422	32042192	Ruth KS	1:26696776:G:A	-1354
rs114165349-G	1e-135	-	0.976837	-	0.0898475 unit increase	[0.082-0.097]	ARID1A	Sex hormone-binding globulin levels adjusted for BMI	sex hormone-binding globulin measurement	GCST90012108	1:26695422	32042192	Ruth KS	1:26696822:C:T	-1400
rs114165349-G	1e-135	-	0.976837	-	0.0898475 unit increase	[0.082-0.097]	ARID1A	Sex hormone-binding globulin levels adjusted for BMI	sex hormone-binding globulin measurement	GCST90012108	1:26695422	32042192	Ruth KS	1:26696873:G:C	-1451
rs114165349-G	1e-135	-	0.976837	-	0.0898475 unit increase	[0.082-0.097]	ARID1A	Sex hormone-binding globulin levels adjusted for BMI	sex hormone-binding globulin measurement	GCST90012108	1:26695422	32042192	Ruth KS	1:26696875:C:T	-1453
rs114165349-G	1e-135	-	0.976837	-	0.0898475 unit increase	[0.082-0.097]	ARID1A	Sex hormone-binding globulin levels adjusted for BMI	sex hormone-binding globulin measurement	GCST90012108	1:26695422	32042192	Ruth KS	1:26696884:G:A	-1462
rs114165349-G	1e-135	-	0.976837	-	0.0898475 unit increase	[0.082-0.097]	ARID1A	Sex hormone-binding globulin levels adjusted for BMI	sex hormone-binding globulin measurement	GCST90012108	1:26695422	32042192	Ruth KS	1:26696939:C:G	-1517
rs114165349-G	1e-135	-	0.976837	-	0.0898475 unit increase	[0.082-0.097]	ARID1A	Sex hormone-binding globulin levels adjusted for BMI	sex hormone-binding globulin measurement	GCST90012108	1:26695422	32042192	Ruth KS	1:26696942:G:C	-1520
rs114165349-G	1e-135	-	0.976837	-	0.0898475 unit increase	[0.082-0.097]	ARID1A	Sex hormone-binding globulin levels adjusted for BMI	sex hormone-binding globulin measurement	GCST90012108	1:26695422	32042192	Ruth KS	1:26697065:C:T	-1643
rs114165349-G	1e-135	-	0.976837	-	0.0898475 unit increase	[0.082-0.097]	ARID1A	Sex hormone-binding globulin levels adjusted for BMI	sex hormone-binding globulin measurement	GCST90012108	1:26695422	32042192	Ruth KS	1:26697080:C:T	-1658
rs114165349-G	1e-135	-	0.976837	-	0.0898475 unit increase	[0.082-0.097]	ARID1A	Sex hormone-binding globulin levels adjusted for BMI	sex hormone-binding globulin measurement	GCST90012108	1:26695422	32042192	Ruth KS	1:26697189:GTCT:G	-1767
rs114165349-G	1e-135	-	0.976837	-	0.0898475 unit increase	[0.082-0.097]	ARID1A	Sex hormone-binding globulin levels adjusted for BMI	sex hormone-binding globulin measurement	GCST90012108	1:26695422	32042192	Ruth KS	1:26697227:G:T	-1805
rs114165349-G	1e-135	-	0.976837	-	0.0898475 unit increase	[0.082-0.097]	ARID1A	Sex hormone-binding globulin levels adjusted for BMI	sex hormone-binding globulin measurement	GCST90012108	1:26695422	32042192	Ruth KS	1:26697343:G:A	-1921
rs114165349-G	1e-135	-	0.976837	-	0.0898475 unit increase	[0.082-0.097]	ARID1A	Sex hormone-binding globulin levels adjusted for BMI	sex hormone-binding globulin measurement	GCST90012108	1:26695422	32042192	Ruth KS	1:26697417:GGCTGCGGCG:G	-1995
rs114165349-G	1e-135	-	0.976837	-	0.0898475 unit increase	[0.082-0.097]	ARID1A	Sex hormone-binding globulin levels adjusted for BMI	sex hormone-binding globulin measurement	GCST90012108	1:26695422	32042192	Ruth KS	1:26697418:G:A	-1996
rs114165349-G	1e-135	-	0.976837	-	0.0898475 unit increase	[0.082-0.097]	ARID1A	Sex hormone-binding globulin levels adjusted for BMI	sex hormone-binding globulin measurement	GCST90012108	1:26695422	32042192	Ruth KS	1:26697535:C:T	-2113
rs114165349-G	7e-150	-	0.976559	-	0.0782265 unit increase	[0.072-0.084]	ARID1A	Sex hormone-binding globulin levels	sex hormone-binding globulin measurement	GCST90012111	1:26695422	32042192	Ruth KS	1:26696513:G:A	-1091
rs114165349-G	7e-150	-	0.976559	-	0.0782265 unit increase	[0.072-0.084]	ARID1A	Sex hormone-binding globulin levels	sex hormone-binding globulin measurement	GCST90012111	1:26695422	32042192	Ruth KS	1:26696516:A:AGGC	-1094
rs114165349-G	7e-150	-	0.976559	-	0.0782265 unit increase	[0.072-0.084]	ARID1A	Sex hormone-binding globulin levels	sex hormone-binding globulin measurement	GCST90012111	1:26695422	32042192	Ruth KS	1:26696517:A:AGGCGGCGGC	-1095
rs114165349-G	7e-150	-	0.976559	-	0.0782265 unit increase	[0.072-0.084]	ARID1A	Sex hormone-binding globulin levels	sex hormone-binding globulin measurement	GCST90012111	1:26695422	32042192	Ruth KS	1:26696551:A:G	-1129
rs114165349-G	7e-150	-	0.976559	-	0.0782265 unit increase	[0.072-0.084]	ARID1A	Sex hormone-binding globulin levels	sex hormone-binding globulin measurement	GCST90012111	1:26695422	32042192	Ruth KS	1:26696729:C:T	-1307
rs114165349-G	7e-150	-	0.976559	-	0.0782265 unit increase	[0.072-0.084]	ARID1A	Sex hormone-binding globulin levels	sex hormone-binding globulin measurement	GCST90012111	1:26695422	32042192	Ruth KS	1:26696761:C:T	-1339
rs114165349-G	7e-150	-	0.976559	-	0.0782265 unit increase	[0.072-0.084]	ARID1A	Sex hormone-binding globulin levels	sex hormone-binding globulin measurement	GCST90012111	1:26695422	32042192	Ruth KS	1:26696776:G:A	-1354
rs114165349-G	7e-150	-	0.976559	-	0.0782265 unit increase	[0.072-0.084]	ARID1A	Sex hormone-binding globulin levels	sex hormone-binding globulin measurement	GCST90012111	1:26695422	32042192	Ruth KS	1:26696822:C:T	-1400
rs114165349-G	7e-150	-	0.976559	-	0.0782265 unit increase	[0.072-0.084]	ARID1A	Sex hormone-binding globulin levels	sex hormone-binding globulin measurement	GCST90012111	1:26695422	32042192	Ruth KS	1:26696873:G:C	-1451
rs114165349-G	7e-150	-	0.976559	-	0.0782265 unit increase	[0.072-0.084]	ARID1A	Sex hormone-binding globulin levels	sex hormone-binding globulin measurement	GCST90012111	1:26695422	32042192	Ruth KS	1:26696875:C:T	-1453
rs114165349-G	7e-150	-	0.976559	-	0.0782265 unit increase	[0.072-0.084]	ARID1A	Sex hormone-binding globulin levels	sex hormone-binding globulin measurement	GCST90012111	1:26695422	32042192	Ruth KS	1:26696884:G:A	-1462
rs114165349-G	7e-150	-	0.976559	-	0.0782265 unit increase	[0.072-0.084]	ARID1A	Sex hormone-binding globulin levels	sex hormone-binding globulin measurement	GCST90012111	1:26695422	32042192	Ruth KS	1:26696939:C:G	-1517
rs114165349-G	7e-150	-	0.976559	-	0.0782265 unit increase	[0.072-0.084]	ARID1A	Sex hormone-binding globulin levels	sex hormone-binding globulin measurement	GCST90012111	1:26695422	32042192	Ruth KS	1:26696942:G:C	-1520
rs114165349-G	7e-150	-	0.976559	-	0.0782265 unit increase	[0.072-0.084]	ARID1A	Sex hormone-binding globulin levels	sex hormone-binding globulin measurement	GCST90012111	1:26695422	32042192	Ruth KS	1:26697065:C:T	-1643
rs114165349-G	7e-150	-	0.976559	-	0.0782265 unit increase	[0.072-0.084]	ARID1A	Sex hormone-binding globulin levels	sex hormone-binding globulin measurement	GCST90012111	1:26695422	32042192	Ruth KS	1:26697080:C:T	-1658
rs114165349-G	7e-150	-	0.976559	-	0.0782265 unit increase	[0.072-0.084]	ARID1A	Sex hormone-binding globulin levels	sex hormone-binding globulin measurement	GCST90012111	1:26695422	32042192	Ruth KS	1:26697189:GTCT:G	-1767
rs114165349-G	7e-150	-	0.976559	-	0.0782265 unit increase	[0.072-0.084]	ARID1A	Sex hormone-binding globulin levels	sex hormone-binding globulin measurement	GCST90012111	1:26695422	32042192	Ruth KS	1:26697227:G:T	-1805
rs114165349-G	7e-150	-	0.976559	-	0.0782265 unit increase	[0.072-0.084]	ARID1A	Sex hormone-binding globulin levels	sex hormone-binding globulin measurement	GCST90012111	1:26695422	32042192	Ruth KS	1:26697343:G:A	-1921
rs114165349-G	7e-150	-	0.976559	-	0.0782265 unit increase	[0.072-0.084]	ARID1A	Sex hormone-binding globulin levels	sex hormone-binding globulin measurement	GCST90012111	1:26695422	32042192	Ruth KS	1:26697417:GGCTGCGGCG:G	-1995
rs114165349-G	7e-150	-	0.976559	-	0.0782265 unit increase	[0.072-0.084]	ARID1A	Sex hormone-binding globulin levels	sex hormone-binding globulin measurement	GCST90012111	1:26695422	32042192	Ruth KS	1:26697418:G:A	-1996
rs114165349-G	7e-150	-	0.976559	-	0.0782265 unit increase	[0.072-0.084]	ARID1A	Sex hormone-binding globulin levels	sex hormone-binding globulin measurement	GCST90012111	1:26695422	32042192	Ruth KS	1:26697535:C:T	-2113
rs114165349-G	7e-51	-	0.976894	-	0.147891 unit increase	[0.13-0.17]	ARID1A	Total testosterone levels	testosterone measurement	GCST90012113	1:26695422	32042192	Ruth KS	1:26696513:G:A	-1091
rs114165349-G	7e-51	-	0.976894	-	0.147891 unit increase	[0.13-0.17]	ARID1A	Total testosterone levels	testosterone measurement	GCST90012113	1:26695422	32042192	Ruth KS	1:26696516:A:AGGC	-1094
rs114165349-G	7e-51	-	0.976894	-	0.147891 unit increase	[0.13-0.17]	ARID1A	Total testosterone levels	testosterone measurement	GCST90012113	1:26695422	32042192	Ruth KS	1:26696517:A:AGGCGGCGGC	-1095
rs114165349-G	7e-51	-	0.976894	-	0.147891 unit increase	[0.13-0.17]	ARID1A	Total testosterone levels	testosterone measurement	GCST90012113	1:26695422	32042192	Ruth KS	1:26696551:A:G	-1129
rs114165349-G	7e-51	-	0.976894	-	0.147891 unit increase	[0.13-0.17]	ARID1A	Total testosterone levels	testosterone measurement	GCST90012113	1:26695422	32042192	Ruth KS	1:26696729:C:T	-1307
rs114165349-G	7e-51	-	0.976894	-	0.147891 unit increase	[0.13-0.17]	ARID1A	Total testosterone levels	testosterone measurement	GCST90012113	1:26695422	32042192	Ruth KS	1:26696761:C:T	-1339
rs114165349-G	7e-51	-	0.976894	-	0.147891 unit increase	[0.13-0.17]	ARID1A	Total testosterone levels	testosterone measurement	GCST90012113	1:26695422	32042192	Ruth KS	1:26696776:G:A	-1354
rs114165349-G	7e-51	-	0.976894	-	0.147891 unit increase	[0.13-0.17]	ARID1A	Total testosterone levels	testosterone measurement	GCST90012113	1:26695422	32042192	Ruth KS	1:26696822:C:T	-1400
rs114165349-G	7e-51	-	0.976894	-	0.147891 unit increase	[0.13-0.17]	ARID1A	Total testosterone levels	testosterone measurement	GCST90012113	1:26695422	32042192	Ruth KS	1:26696873:G:C	-1451
rs114165349-G	7e-51	-	0.976894	-	0.147891 unit increase	[0.13-0.17]	ARID1A	Total testosterone levels	testosterone measurement	GCST90012113	1:26695422	32042192	Ruth KS	1:26696875:C:T	-1453
rs114165349-G	7e-51	-	0.976894	-	0.147891 unit increase	[0.13-0.17]	ARID1A	Total testosterone levels	testosterone measurement	GCST90012113	1:26695422	32042192	Ruth KS	1:26696884:G:A	-1462
rs114165349-G	7e-51	-	0.976894	-	0.147891 unit increase	[0.13-0.17]	ARID1A	Total testosterone levels	testosterone measurement	GCST90012113	1:26695422	32042192	Ruth KS	1:26696939:C:G	-1517
rs114165349-G	7e-51	-	0.976894	-	0.147891 unit increase	[0.13-0.17]	ARID1A	Total testosterone levels	testosterone measurement	GCST90012113	1:26695422	32042192	Ruth KS	1:26696942:G:C	-1520
rs114165349-G	7e-51	-	0.976894	-	0.147891 unit increase	[0.13-0.17]	ARID1A	Total testosterone levels	testosterone measurement	GCST90012113	1:26695422	32042192	Ruth KS	1:26697065:C:T	-1643
rs114165349-G	7e-51	-	0.976894	-	0.147891 unit increase	[0.13-0.17]	ARID1A	Total testosterone levels	testosterone measurement	GCST90012113	1:26695422	32042192	Ruth KS	1:26697080:C:T	-1658
rs114165349-G	7e-51	-	0.976894	-	0.147891 unit increase	[0.13-0.17]	ARID1A	Total testosterone levels	testosterone measurement	GCST90012113	1:26695422	32042192	Ruth KS	1:26697189:GTCT:G	-1767
rs114165349-G	7e-51	-	0.976894	-	0.147891 unit increase	[0.13-0.17]	ARID1A	Total testosterone levels	testosterone measurement	GCST90012113	1:26695422	32042192	Ruth KS	1:26697227:G:T	-1805
rs114165349-G	7e-51	-	0.976894	-	0.147891 unit increase	[0.13-0.17]	ARID1A	Total testosterone levels	testosterone measurement	GCST90012113	1:26695422	32042192	Ruth KS	1:26697343:G:A	-1921
rs114165349-G	7e-51	-	0.976894	-	0.147891 unit increase	[0.13-0.17]	ARID1A	Total testosterone levels	testosterone measurement	GCST90012113	1:26695422	32042192	Ruth KS	1:26697417:GGCTGCGGCG:G	-1995
rs114165349-G	7e-51	-	0.976894	-	0.147891 unit increase	[0.13-0.17]	ARID1A	Total testosterone levels	testosterone measurement	GCST90012113	1:26695422	32042192	Ruth KS	1:26697418:G:A	-1996
rs114165349-G	7e-51	-	0.976894	-	0.147891 unit increase	[0.13-0.17]	ARID1A	Total testosterone levels	testosterone measurement	GCST90012113	1:26695422	32042192	Ruth KS	1:26697535:C:T	-2113
rs114165349-C	4e-16	-	0.023414	-	0.053148 unit increase	[0.04-0.066]	ARID1A	Bioavailable testosterone levels	testosterone measurement	GCST90012104	1:26695422	32042192	Ruth KS	1:26696513:G:A	-1091
rs114165349-C	4e-16	-	0.023414	-	0.053148 unit increase	[0.04-0.066]	ARID1A	Bioavailable testosterone levels	testosterone measurement	GCST90012104	1:26695422	32042192	Ruth KS	1:26696516:A:AGGC	-1094
rs114165349-C	4e-16	-	0.023414	-	0.053148 unit increase	[0.04-0.066]	ARID1A	Bioavailable testosterone levels	testosterone measurement	GCST90012104	1:26695422	32042192	Ruth KS	1:26696517:A:AGGCGGCGGC	-1095
rs114165349-C	4e-16	-	0.023414	-	0.053148 unit increase	[0.04-0.066]	ARID1A	Bioavailable testosterone levels	testosterone measurement	GCST90012104	1:26695422	32042192	Ruth KS	1:26696551:A:G	-1129
rs114165349-C	4e-16	-	0.023414	-	0.053148 unit increase	[0.04-0.066]	ARID1A	Bioavailable testosterone levels	testosterone measurement	GCST90012104	1:26695422	32042192	Ruth KS	1:26696729:C:T	-1307
rs114165349-C	4e-16	-	0.023414	-	0.053148 unit increase	[0.04-0.066]	ARID1A	Bioavailable testosterone levels	testosterone measurement	GCST90012104	1:26695422	32042192	Ruth KS	1:26696761:C:T	-1339
rs114165349-C	4e-16	-	0.023414	-	0.053148 unit increase	[0.04-0.066]	ARID1A	Bioavailable testosterone levels	testosterone measurement	GCST90012104	1:26695422	32042192	Ruth KS	1:26696776:G:A	-1354
rs114165349-C	4e-16	-	0.023414	-	0.053148 unit increase	[0.04-0.066]	ARID1A	Bioavailable testosterone levels	testosterone measurement	GCST90012104	1:26695422	32042192	Ruth KS	1:26696822:C:T	-1400
rs114165349-C	4e-16	-	0.023414	-	0.053148 unit increase	[0.04-0.066]	ARID1A	Bioavailable testosterone levels	testosterone measurement	GCST90012104	1:26695422	32042192	Ruth KS	1:26696873:G:C	-1451
rs114165349-C	4e-16	-	0.023414	-	0.053148 unit increase	[0.04-0.066]	ARID1A	Bioavailable testosterone levels	testosterone measurement	GCST90012104	1:26695422	32042192	Ruth KS	1:26696875:C:T	-1453
rs114165349-C	4e-16	-	0.023414	-	0.053148 unit increase	[0.04-0.066]	ARID1A	Bioavailable testosterone levels	testosterone measurement	GCST90012104	1:26695422	32042192	Ruth KS	1:26696884:G:A	-1462
rs114165349-C	4e-16	-	0.023414	-	0.053148 unit increase	[0.04-0.066]	ARID1A	Bioavailable testosterone levels	testosterone measurement	GCST90012104	1:26695422	32042192	Ruth KS	1:26696939:C:G	-1517
rs114165349-C	4e-16	-	0.023414	-	0.053148 unit increase	[0.04-0.066]	ARID1A	Bioavailable testosterone levels	testosterone measurement	GCST90012104	1:26695422	32042192	Ruth KS	1:26696942:G:C	-1520
rs114165349-C	4e-16	-	0.023414	-	0.053148 unit increase	[0.04-0.066]	ARID1A	Bioavailable testosterone levels	testosterone measurement	GCST90012104	1:26695422	32042192	Ruth KS	1:26697065:C:T	-1643
rs114165349-C	4e-16	-	0.023414	-	0.053148 unit increase	[0.04-0.066]	ARID1A	Bioavailable testosterone levels	testosterone measurement	GCST90012104	1:26695422	32042192	Ruth KS	1:26697080:C:T	-1658
rs114165349-C	4e-16	-	0.023414	-	0.053148 unit increase	[0.04-0.066]	ARID1A	Bioavailable testosterone levels	testosterone measurement	GCST90012104	1:26695422	32042192	Ruth KS	1:26697189:GTCT:G	-1767
rs114165349-C	4e-16	-	0.023414	-	0.053148 unit increase	[0.04-0.066]	ARID1A	Bioavailable testosterone levels	testosterone measurement	GCST90012104	1:26695422	32042192	Ruth KS	1:26697227:G:T	-1805
rs114165349-C	4e-16	-	0.023414	-	0.053148 unit increase	[0.04-0.066]	ARID1A	Bioavailable testosterone levels	testosterone measurement	GCST90012104	1:26695422	32042192	Ruth KS	1:26697343:G:A	-1921
rs114165349-C	4e-16	-	0.023414	-	0.053148 unit increase	[0.04-0.066]	ARID1A	Bioavailable testosterone levels	testosterone measurement	GCST90012104	1:26695422	32042192	Ruth KS	1:26697417:GGCTGCGGCG:G	-1995
rs114165349-C	4e-16	-	0.023414	-	0.053148 unit increase	[0.04-0.066]	ARID1A	Bioavailable testosterone levels	testosterone measurement	GCST90012104	1:26695422	32042192	Ruth KS	1:26697418:G:A	-1996
rs114165349-C	4e-16	-	0.023414	-	0.053148 unit increase	[0.04-0.066]	ARID1A	Bioavailable testosterone levels	testosterone measurement	GCST90012104	1:26695422	32042192	Ruth KS	1:26697535:C:T	-2113
rs114165349-G	4e-111	-	0.976837	-	0.0871136 unit increase	[0.079-0.095]	ARID1A	Sex hormone-binding globulin levels	sex hormone-binding globulin measurement	GCST90012109	1:26695422	32042192	Ruth KS	1:26696513:G:A	-1091
rs114165349-G	4e-111	-	0.976837	-	0.0871136 unit increase	[0.079-0.095]	ARID1A	Sex hormone-binding globulin levels	sex hormone-binding globulin measurement	GCST90012109	1:26695422	32042192	Ruth KS	1:26696516:A:AGGC	-1094
rs114165349-G	4e-111	-	0.976837	-	0.0871136 unit increase	[0.079-0.095]	ARID1A	Sex hormone-binding globulin levels	sex hormone-binding globulin measurement	GCST90012109	1:26695422	32042192	Ruth KS	1:26696517:A:AGGCGGCGGC	-1095
rs114165349-G	4e-111	-	0.976837	-	0.0871136 unit increase	[0.079-0.095]	ARID1A	Sex hormone-binding globulin levels	sex hormone-binding globulin measurement	GCST90012109	1:26695422	32042192	Ruth KS	1:26696551:A:G	-1129
rs114165349-G	4e-111	-	0.976837	-	0.0871136 unit increase	[0.079-0.095]	ARID1A	Sex hormone-binding globulin levels	sex hormone-binding globulin measurement	GCST90012109	1:26695422	32042192	Ruth KS	1:26696729:C:T	-1307
rs114165349-G	4e-111	-	0.976837	-	0.0871136 unit increase	[0.079-0.095]	ARID1A	Sex hormone-binding globulin levels	sex hormone-binding globulin measurement	GCST90012109	1:26695422	32042192	Ruth KS	1:26696761:C:T	-1339
rs114165349-G	4e-111	-	0.976837	-	0.0871136 unit increase	[0.079-0.095]	ARID1A	Sex hormone-binding globulin levels	sex hormone-binding globulin measurement	GCST90012109	1:26695422	32042192	Ruth KS	1:26696776:G:A	-1354
rs114165349-G	4e-111	-	0.976837	-	0.0871136 unit increase	[0.079-0.095]	ARID1A	Sex hormone-binding globulin levels	sex hormone-binding globulin measurement	GCST90012109	1:26695422	32042192	Ruth KS	1:26696822:C:T	-1400
rs114165349-G	4e-111	-	0.976837	-	0.0871136 unit increase	[0.079-0.095]	ARID1A	Sex hormone-binding globulin levels	sex hormone-binding globulin measurement	GCST90012109	1:26695422	32042192	Ruth KS	1:26696873:G:C	-1451
rs114165349-G	4e-111	-	0.976837	-	0.0871136 unit increase	[0.079-0.095]	ARID1A	Sex hormone-binding globulin levels	sex hormone-binding globulin measurement	GCST90012109	1:26695422	32042192	Ruth KS	1:26696875:C:T	-1453
rs114165349-G	4e-111	-	0.976837	-	0.0871136 unit increase	[0.079-0.095]	ARID1A	Sex hormone-binding globulin levels	sex hormone-binding globulin measurement	GCST90012109	1:26695422	32042192	Ruth KS	1:26696884:G:A	-1462
rs114165349-G	4e-111	-	0.976837	-	0.0871136 unit increase	[0.079-0.095]	ARID1A	Sex hormone-binding globulin levels	sex hormone-binding globulin measurement	GCST90012109	1:26695422	32042192	Ruth KS	1:26696939:C:G	-1517
rs114165349-G	4e-111	-	0.976837	-	0.0871136 unit increase	[0.079-0.095]	ARID1A	Sex hormone-binding globulin levels	sex hormone-binding globulin measurement	GCST90012109	1:26695422	32042192	Ruth KS	1:26696942:G:C	-1520
rs114165349-G	4e-111	-	0.976837	-	0.0871136 unit increase	[0.079-0.095]	ARID1A	Sex hormone-binding globulin levels	sex hormone-binding globulin measurement	GCST90012109	1:26695422	32042192	Ruth KS	1:26697065:C:T	-1643
rs114165349-G	4e-111	-	0.976837	-	0.0871136 unit increase	[0.079-0.095]	ARID1A	Sex hormone-binding globulin levels	sex hormone-binding globulin measurement	GCST90012109	1:26695422	32042192	Ruth KS	1:26697080:C:T	-1658
rs114165349-G	4e-111	-	0.976837	-	0.0871136 unit increase	[0.079-0.095]	ARID1A	Sex hormone-binding globulin levels	sex hormone-binding globulin measurement	GCST90012109	1:26695422	32042192	Ruth KS	1:26697189:GTCT:G	-1767
rs114165349-G	4e-111	-	0.976837	-	0.0871136 unit increase	[0.079-0.095]	ARID1A	Sex hormone-binding globulin levels	sex hormone-binding globulin measurement	GCST90012109	1:26695422	32042192	Ruth KS	1:26697227:G:T	-1805
rs114165349-G	4e-111	-	0.976837	-	0.0871136 unit increase	[0.079-0.095]	ARID1A	Sex hormone-binding globulin levels	sex hormone-binding globulin measurement	GCST90012109	1:26695422	32042192	Ruth KS	1:26697343:G:A	-1921
rs114165349-G	4e-111	-	0.976837	-	0.0871136 unit increase	[0.079-0.095]	ARID1A	Sex hormone-binding globulin levels	sex hormone-binding globulin measurement	GCST90012109	1:26695422	32042192	Ruth KS	1:26697417:GGCTGCGGCG:G	-1995
rs114165349-G	4e-111	-	0.976837	-	0.0871136 unit increase	[0.079-0.095]	ARID1A	Sex hormone-binding globulin levels	sex hormone-binding globulin measurement	GCST90012109	1:26695422	32042192	Ruth KS	1:26697418:G:A	-1996
rs114165349-G	4e-111	-	0.976837	-	0.0871136 unit increase	[0.079-0.095]	ARID1A	Sex hormone-binding globulin levels	sex hormone-binding globulin measurement	GCST90012109	1:26695422	32042192	Ruth KS	1:26697535:C:T	-2113
rs114165349-G	3e-82	-	0.976296	-	0.0740086 unit increase	[0.066-0.082]	ARID1A	Sex hormone-binding globulin levels adjusted for BMI	sex hormone-binding globulin measurement	GCST90012106	1:26695422	32042192	Ruth KS	1:26696513:G:A	-1091
rs114165349-G	3e-82	-	0.976296	-	0.0740086 unit increase	[0.066-0.082]	ARID1A	Sex hormone-binding globulin levels adjusted for BMI	sex hormone-binding globulin measurement	GCST90012106	1:26695422	32042192	Ruth KS	1:26696516:A:AGGC	-1094
rs114165349-G	3e-82	-	0.976296	-	0.0740086 unit increase	[0.066-0.082]	ARID1A	Sex hormone-binding globulin levels adjusted for BMI	sex hormone-binding globulin measurement	GCST90012106	1:26695422	32042192	Ruth KS	1:26696517:A:AGGCGGCGGC	-1095
rs114165349-G	3e-82	-	0.976296	-	0.0740086 unit increase	[0.066-0.082]	ARID1A	Sex hormone-binding globulin levels adjusted for BMI	sex hormone-binding globulin measurement	GCST90012106	1:26695422	32042192	Ruth KS	1:26696551:A:G	-1129
rs114165349-G	3e-82	-	0.976296	-	0.0740086 unit increase	[0.066-0.082]	ARID1A	Sex hormone-binding globulin levels adjusted for BMI	sex hormone-binding globulin measurement	GCST90012106	1:26695422	32042192	Ruth KS	1:26696729:C:T	-1307
rs114165349-G	3e-82	-	0.976296	-	0.0740086 unit increase	[0.066-0.082]	ARID1A	Sex hormone-binding globulin levels adjusted for BMI	sex hormone-binding globulin measurement	GCST90012106	1:26695422	32042192	Ruth KS	1:26696761:C:T	-1339
rs114165349-G	3e-82	-	0.976296	-	0.0740086 unit increase	[0.066-0.082]	ARID1A	Sex hormone-binding globulin levels adjusted for BMI	sex hormone-binding globulin measurement	GCST90012106	1:26695422	32042192	Ruth KS	1:26696776:G:A	-1354
rs114165349-G	3e-82	-	0.976296	-	0.0740086 unit increase	[0.066-0.082]	ARID1A	Sex hormone-binding globulin levels adjusted for BMI	sex hormone-binding globulin measurement	GCST90012106	1:26695422	32042192	Ruth KS	1:26696822:C:T	-1400
rs114165349-G	3e-82	-	0.976296	-	0.0740086 unit increase	[0.066-0.082]	ARID1A	Sex hormone-binding globulin levels adjusted for BMI	sex hormone-binding globulin measurement	GCST90012106	1:26695422	32042192	Ruth KS	1:26696873:G:C	-1451
rs114165349-G	3e-82	-	0.976296	-	0.0740086 unit increase	[0.066-0.082]	ARID1A	Sex hormone-binding globulin levels adjusted for BMI	sex hormone-binding globulin measurement	GCST90012106	1:26695422	32042192	Ruth KS	1:26696875:C:T	-1453
rs114165349-G	3e-82	-	0.976296	-	0.0740086 unit increase	[0.066-0.082]	ARID1A	Sex hormone-binding globulin levels adjusted for BMI	sex hormone-binding globulin measurement	GCST90012106	1:26695422	32042192	Ruth KS	1:26696884:G:A	-1462
rs114165349-G	3e-82	-	0.976296	-	0.0740086 unit increase	[0.066-0.082]	ARID1A	Sex hormone-binding globulin levels adjusted for BMI	sex hormone-binding globulin measurement	GCST90012106	1:26695422	32042192	Ruth KS	1:26696939:C:G	-1517
rs114165349-G	3e-82	-	0.976296	-	0.0740086 unit increase	[0.066-0.082]	ARID1A	Sex hormone-binding globulin levels adjusted for BMI	sex hormone-binding globulin measurement	GCST90012106	1:26695422	32042192	Ruth KS	1:26696942:G:C	-1520
rs114165349-G	3e-82	-	0.976296	-	0.0740086 unit increase	[0.066-0.082]	ARID1A	Sex hormone-binding globulin levels adjusted for BMI	sex hormone-binding globulin measurement	GCST90012106	1:26695422	32042192	Ruth KS	1:26697065:C:T	-1643
rs114165349-G	3e-82	-	0.976296	-	0.0740086 unit increase	[0.066-0.082]	ARID1A	Sex hormone-binding globulin levels adjusted for BMI	sex hormone-binding globulin measurement	GCST90012106	1:26695422	32042192	Ruth KS	1:26697080:C:T	-1658
rs114165349-G	3e-82	-	0.976296	-	0.0740086 unit increase	[0.066-0.082]	ARID1A	Sex hormone-binding globulin levels adjusted for BMI	sex hormone-binding globulin measurement	GCST90012106	1:26695422	32042192	Ruth KS	1:26697189:GTCT:G	-1767
rs114165349-G	3e-82	-	0.976296	-	0.0740086 unit increase	[0.066-0.082]	ARID1A	Sex hormone-binding globulin levels adjusted for BMI	sex hormone-binding globulin measurement	GCST90012106	1:26695422	32042192	Ruth KS	1:26697227:G:T	-1805
rs114165349-G	3e-82	-	0.976296	-	0.0740086 unit increase	[0.066-0.082]	ARID1A	Sex hormone-binding globulin levels adjusted for BMI	sex hormone-binding globulin measurement	GCST90012106	1:26695422	32042192	Ruth KS	1:26697343:G:A	-1921
rs114165349-G	3e-82	-	0.976296	-	0.0740086 unit increase	[0.066-0.082]	ARID1A	Sex hormone-binding globulin levels adjusted for BMI	sex hormone-binding globulin measurement	GCST90012106	1:26695422	32042192	Ruth KS	1:26697417:GGCTGCGGCG:G	-1995
rs114165349-G	3e-82	-	0.976296	-	0.0740086 unit increase	[0.066-0.082]	ARID1A	Sex hormone-binding globulin levels adjusted for BMI	sex hormone-binding globulin measurement	GCST90012106	1:26695422	32042192	Ruth KS	1:26697418:G:A	-1996
rs114165349-G	3e-82	-	0.976296	-	0.0740086 unit increase	[0.066-0.082]	ARID1A	Sex hormone-binding globulin levels adjusted for BMI	sex hormone-binding globulin measurement	GCST90012106	1:26695422	32042192	Ruth KS	1:26697535:C:T	-2113
rs114165349-G	2e-204	-	0.976559	-	0.0812431 unit increase	[0.076-0.087]	ARID1A	Sex hormone-binding globulin levels adjusted for BMI	sex hormone-binding globulin measurement	GCST90012110	1:26695422	32042192	Ruth KS	1:26696513:G:A	-1091
rs114165349-G	2e-204	-	0.976559	-	0.0812431 unit increase	[0.076-0.087]	ARID1A	Sex hormone-binding globulin levels adjusted for BMI	sex hormone-binding globulin measurement	GCST90012110	1:26695422	32042192	Ruth KS	1:26696516:A:AGGC	-1094
rs114165349-G	2e-204	-	0.976559	-	0.0812431 unit increase	[0.076-0.087]	ARID1A	Sex hormone-binding globulin levels adjusted for BMI	sex hormone-binding globulin measurement	GCST90012110	1:26695422	32042192	Ruth KS	1:26696517:A:AGGCGGCGGC	-1095
rs114165349-G	2e-204	-	0.976559	-	0.0812431 unit increase	[0.076-0.087]	ARID1A	Sex hormone-binding globulin levels adjusted for BMI	sex hormone-binding globulin measurement	GCST90012110	1:26695422	32042192	Ruth KS	1:26696551:A:G	-1129
rs114165349-G	2e-204	-	0.976559	-	0.0812431 unit increase	[0.076-0.087]	ARID1A	Sex hormone-binding globulin levels adjusted for BMI	sex hormone-binding globulin measurement	GCST90012110	1:26695422	32042192	Ruth KS	1:26696729:C:T	-1307
rs114165349-G	2e-204	-	0.976559	-	0.0812431 unit increase	[0.076-0.087]	ARID1A	Sex hormone-binding globulin levels adjusted for BMI	sex hormone-binding globulin measurement	GCST90012110	1:26695422	32042192	Ruth KS	1:26696761:C:T	-1339
rs114165349-G	2e-204	-	0.976559	-	0.0812431 unit increase	[0.076-0.087]	ARID1A	Sex hormone-binding globulin levels adjusted for BMI	sex hormone-binding globulin measurement	GCST90012110	1:26695422	32042192	Ruth KS	1:26696776:G:A	-1354
rs114165349-G	2e-204	-	0.976559	-	0.0812431 unit increase	[0.076-0.087]	ARID1A	Sex hormone-binding globulin levels adjusted for BMI	sex hormone-binding globulin measurement	GCST90012110	1:26695422	32042192	Ruth KS	1:26696822:C:T	-1400
rs114165349-G	2e-204	-	0.976559	-	0.0812431 unit increase	[0.076-0.087]	ARID1A	Sex hormone-binding globulin levels adjusted for BMI	sex hormone-binding globulin measurement	GCST90012110	1:26695422	32042192	Ruth KS	1:26696873:G:C	-1451
rs114165349-G	2e-204	-	0.976559	-	0.0812431 unit increase	[0.076-0.087]	ARID1A	Sex hormone-binding globulin levels adjusted for BMI	sex hormone-binding globulin measurement	GCST90012110	1:26695422	32042192	Ruth KS	1:26696875:C:T	-1453
rs114165349-G	2e-204	-	0.976559	-	0.0812431 unit increase	[0.076-0.087]	ARID1A	Sex hormone-binding globulin levels adjusted for BMI	sex hormone-binding globulin measurement	GCST90012110	1:26695422	32042192	Ruth KS	1:26696884:G:A	-1462
rs114165349-G	2e-204	-	0.976559	-	0.0812431 unit increase	[0.076-0.087]	ARID1A	Sex hormone-binding globulin levels adjusted for BMI	sex hormone-binding globulin measurement	GCST90012110	1:26695422	32042192	Ruth KS	1:26696939:C:G	-1517
rs114165349-G	2e-204	-	0.976559	-	0.0812431 unit increase	[0.076-0.087]	ARID1A	Sex hormone-binding globulin levels adjusted for BMI	sex hormone-binding globulin measurement	GCST90012110	1:26695422	32042192	Ruth KS	1:26696942:G:C	-1520
rs114165349-G	2e-204	-	0.976559	-	0.0812431 unit increase	[0.076-0.087]	ARID1A	Sex hormone-binding globulin levels adjusted for BMI	sex hormone-binding globulin measurement	GCST90012110	1:26695422	32042192	Ruth KS	1:26697065:C:T	-1643
rs114165349-G	2e-204	-	0.976559	-	0.0812431 unit increase	[0.076-0.087]	ARID1A	Sex hormone-binding globulin levels adjusted for BMI	sex hormone-binding globulin measurement	GCST90012110	1:26695422	32042192	Ruth KS	1:26697080:C:T	-1658
rs114165349-G	2e-204	-	0.976559	-	0.0812431 unit increase	[0.076-0.087]	ARID1A	Sex hormone-binding globulin levels adjusted for BMI	sex hormone-binding globulin measurement	GCST90012110	1:26695422	32042192	Ruth KS	1:26697189:GTCT:G	-1767
rs114165349-G	2e-204	-	0.976559	-	0.0812431 unit increase	[0.076-0.087]	ARID1A	Sex hormone-binding globulin levels adjusted for BMI	sex hormone-binding globulin measurement	GCST90012110	1:26695422	32042192	Ruth KS	1:26697227:G:T	-1805
rs114165349-G	2e-204	-	0.976559	-	0.0812431 unit increase	[0.076-0.087]	ARID1A	Sex hormone-binding globulin levels adjusted for BMI	sex hormone-binding globulin measurement	GCST90012110	1:26695422	32042192	Ruth KS	1:26697343:G:A	-1921
rs114165349-G	2e-204	-	0.976559	-	0.0812431 unit increase	[0.076-0.087]	ARID1A	Sex hormone-binding globulin levels adjusted for BMI	sex hormone-binding globulin measurement	GCST90012110	1:26695422	32042192	Ruth KS	1:26697417:GGCTGCGGCG:G	-1995
rs114165349-G	2e-204	-	0.976559	-	0.0812431 unit increase	[0.076-0.087]	ARID1A	Sex hormone-binding globulin levels adjusted for BMI	sex hormone-binding globulin measurement	GCST90012110	1:26695422	32042192	Ruth KS	1:26697418:G:A	-1996
rs114165349-G	2e-204	-	0.976559	-	0.0812431 unit increase	[0.076-0.087]	ARID1A	Sex hormone-binding globulin levels adjusted for BMI	sex hormone-binding globulin measurement	GCST90012110	1:26695422	32042192	Ruth KS	1:26697535:C:T	-2113
rs114165349-?	2e-08	-	NR	-	0.0995 unit decrease	[0.065-0.134]	ARID1A	Total cholesterol levels	total cholesterol measurement	GCST011346	1:26695422	33339817	Nielsen JB	1:26696513:G:A	-1091
rs114165349-?	2e-08	-	NR	-	0.0995 unit decrease	[0.065-0.134]	ARID1A	Total cholesterol levels	total cholesterol measurement	GCST011346	1:26695422	33339817	Nielsen JB	1:26696516:A:AGGC	-1094
rs114165349-?	2e-08	-	NR	-	0.0995 unit decrease	[0.065-0.134]	ARID1A	Total cholesterol levels	total cholesterol measurement	GCST011346	1:26695422	33339817	Nielsen JB	1:26696517:A:AGGCGGCGGC	-1095
rs114165349-?	2e-08	-	NR	-	0.0995 unit decrease	[0.065-0.134]	ARID1A	Total cholesterol levels	total cholesterol measurement	GCST011346	1:26695422	33339817	Nielsen JB	1:26696551:A:G	-1129
rs114165349-?	2e-08	-	NR	-	0.0995 unit decrease	[0.065-0.134]	ARID1A	Total cholesterol levels	total cholesterol measurement	GCST011346	1:26695422	33339817	Nielsen JB	1:26696729:C:T	-1307
rs114165349-?	2e-08	-	NR	-	0.0995 unit decrease	[0.065-0.134]	ARID1A	Total cholesterol levels	total cholesterol measurement	GCST011346	1:26695422	33339817	Nielsen JB	1:26696761:C:T	-1339
rs114165349-?	2e-08	-	NR	-	0.0995 unit decrease	[0.065-0.134]	ARID1A	Total cholesterol levels	total cholesterol measurement	GCST011346	1:26695422	33339817	Nielsen JB	1:26696776:G:A	-1354
rs114165349-?	2e-08	-	NR	-	0.0995 unit decrease	[0.065-0.134]	ARID1A	Total cholesterol levels	total cholesterol measurement	GCST011346	1:26695422	33339817	Nielsen JB	1:26696822:C:T	-1400
rs114165349-?	2e-08	-	NR	-	0.0995 unit decrease	[0.065-0.134]	ARID1A	Total cholesterol levels	total cholesterol measurement	GCST011346	1:26695422	33339817	Nielsen JB	1:26696873:G:C	-1451
rs114165349-?	2e-08	-	NR	-	0.0995 unit decrease	[0.065-0.134]	ARID1A	Total cholesterol levels	total cholesterol measurement	GCST011346	1:26695422	33339817	Nielsen JB	1:26696875:C:T	-1453
rs114165349-?	2e-08	-	NR	-	0.0995 unit decrease	[0.065-0.134]	ARID1A	Total cholesterol levels	total cholesterol measurement	GCST011346	1:26695422	33339817	Nielsen JB	1:26696884:G:A	-1462
rs114165349-?	2e-08	-	NR	-	0.0995 unit decrease	[0.065-0.134]	ARID1A	Total cholesterol levels	total cholesterol measurement	GCST011346	1:26695422	33339817	Nielsen JB	1:26696939:C:G	-1517
rs114165349-?	2e-08	-	NR	-	0.0995 unit decrease	[0.065-0.134]	ARID1A	Total cholesterol levels	total cholesterol measurement	GCST011346	1:26695422	33339817	Nielsen JB	1:26696942:G:C	-1520
rs114165349-?	2e-08	-	NR	-	0.0995 unit decrease	[0.065-0.134]	ARID1A	Total cholesterol levels	total cholesterol measurement	GCST011346	1:26695422	33339817	Nielsen JB	1:26697065:C:T	-1643
rs114165349-?	2e-08	-	NR	-	0.0995 unit decrease	[0.065-0.134]	ARID1A	Total cholesterol levels	total cholesterol measurement	GCST011346	1:26695422	33339817	Nielsen JB	1:26697080:C:T	-1658
rs114165349-?	2e-08	-	NR	-	0.0995 unit decrease	[0.065-0.134]	ARID1A	Total cholesterol levels	total cholesterol measurement	GCST011346	1:26695422	33339817	Nielsen JB	1:26697189:GTCT:G	-1767
rs114165349-?	2e-08	-	NR	-	0.0995 unit decrease	[0.065-0.134]	ARID1A	Total cholesterol levels	total cholesterol measurement	GCST011346	1:26695422	33339817	Nielsen JB	1:26697227:G:T	-1805
rs114165349-?	2e-08	-	NR	-	0.0995 unit decrease	[0.065-0.134]	ARID1A	Total cholesterol levels	total cholesterol measurement	GCST011346	1:26695422	33339817	Nielsen JB	1:26697343:G:A	-1921
rs114165349-?	2e-08	-	NR	-	0.0995 unit decrease	[0.065-0.134]	ARID1A	Total cholesterol levels	total cholesterol measurement	GCST011346	1:26695422	33339817	Nielsen JB	1:26697417:GGCTGCGGCG:G	-1995
rs114165349-?	2e-08	-	NR	-	0.0995 unit decrease	[0.065-0.134]	ARID1A	Total cholesterol levels	total cholesterol measurement	GCST011346	1:26695422	33339817	Nielsen JB	1:26697418:G:A	-1996
rs114165349-?	2e-08	-	NR	-	0.0995 unit decrease	[0.065-0.134]	ARID1A	Total cholesterol levels	total cholesterol measurement	GCST011346	1:26695422	33339817	Nielsen JB	1:26697535:C:T	-2113
rs12738345-T	3e-21	-	0.92	-	0.0319 unit decrease	[0.025-0.039]	ARID1A	Urate levels	urate measurement	GCST011119	1:26693253	33356394	Gill D	1:26696513:G:A	-3260
rs12738345-T	3e-21	-	0.92	-	0.0319 unit decrease	[0.025-0.039]	ARID1A	Urate levels	urate measurement	GCST011119	1:26693253	33356394	Gill D	1:26696516:A:AGGC	-3263
rs12738345-T	3e-21	-	0.92	-	0.0319 unit decrease	[0.025-0.039]	ARID1A	Urate levels	urate measurement	GCST011119	1:26693253	33356394	Gill D	1:26696517:A:AGGCGGCGGC	-3264
rs12738345-T	3e-21	-	0.92	-	0.0319 unit decrease	[0.025-0.039]	ARID1A	Urate levels	urate measurement	GCST011119	1:26693253	33356394	Gill D	1:26696551:A:G	-3298
rs12738345-T	3e-21	-	0.92	-	0.0319 unit decrease	[0.025-0.039]	ARID1A	Urate levels	urate measurement	GCST011119	1:26693253	33356394	Gill D	1:26696729:C:T	-3476
rs12738345-T	3e-21	-	0.92	-	0.0319 unit decrease	[0.025-0.039]	ARID1A	Urate levels	urate measurement	GCST011119	1:26693253	33356394	Gill D	1:26696761:C:T	-3508
rs12738345-T	3e-21	-	0.92	-	0.0319 unit decrease	[0.025-0.039]	ARID1A	Urate levels	urate measurement	GCST011119	1:26693253	33356394	Gill D	1:26696776:G:A	-3523
rs12738345-T	3e-21	-	0.92	-	0.0319 unit decrease	[0.025-0.039]	ARID1A	Urate levels	urate measurement	GCST011119	1:26693253	33356394	Gill D	1:26696822:C:T	-3569
rs12738345-T	3e-21	-	0.92	-	0.0319 unit decrease	[0.025-0.039]	ARID1A	Urate levels	urate measurement	GCST011119	1:26693253	33356394	Gill D	1:26696873:G:C	-3620
rs12738345-T	3e-21	-	0.92	-	0.0319 unit decrease	[0.025-0.039]	ARID1A	Urate levels	urate measurement	GCST011119	1:26693253	33356394	Gill D	1:26696875:C:T	-3622
rs12738345-T	3e-21	-	0.92	-	0.0319 unit decrease	[0.025-0.039]	ARID1A	Urate levels	urate measurement	GCST011119	1:26693253	33356394	Gill D	1:26696884:G:A	-3631
rs12738345-T	3e-21	-	0.92	-	0.0319 unit decrease	[0.025-0.039]	ARID1A	Urate levels	urate measurement	GCST011119	1:26693253	33356394	Gill D	1:26696939:C:G	-3686
rs12738345-T	3e-21	-	0.92	-	0.0319 unit decrease	[0.025-0.039]	ARID1A	Urate levels	urate measurement	GCST011119	1:26693253	33356394	Gill D	1:26696942:G:C	-3689
rs12738345-T	3e-21	-	0.92	-	0.0319 unit decrease	[0.025-0.039]	ARID1A	Urate levels	urate measurement	GCST011119	1:26693253	33356394	Gill D	1:26697065:C:T	-3812
rs12738345-T	3e-21	-	0.92	-	0.0319 unit decrease	[0.025-0.039]	ARID1A	Urate levels	urate measurement	GCST011119	1:26693253	33356394	Gill D	1:26697080:C:T	-3827
rs12738345-T	3e-21	-	0.92	-	0.0319 unit decrease	[0.025-0.039]	ARID1A	Urate levels	urate measurement	GCST011119	1:26693253	33356394	Gill D	1:26697189:GTCT:G	-3936
rs12738345-T	3e-21	-	0.92	-	0.0319 unit decrease	[0.025-0.039]	ARID1A	Urate levels	urate measurement	GCST011119	1:26693253	33356394	Gill D	1:26697227:G:T	-3974
rs12738345-T	3e-21	-	0.92	-	0.0319 unit decrease	[0.025-0.039]	ARID1A	Urate levels	urate measurement	GCST011119	1:26693253	33356394	Gill D	1:26697343:G:A	-4090
rs12738345-T	3e-21	-	0.92	-	0.0319 unit decrease	[0.025-0.039]	ARID1A	Urate levels	urate measurement	GCST011119	1:26693253	33356394	Gill D	1:26697417:GGCTGCGGCG:G	-4164
rs12738345-T	3e-21	-	0.92	-	0.0319 unit decrease	[0.025-0.039]	ARID1A	Urate levels	urate measurement	GCST011119	1:26693253	33356394	Gill D	1:26697418:G:A	-4165
rs12738345-T	3e-21	-	0.92	-	0.0319 unit decrease	[0.025-0.039]	ARID1A	Urate levels	urate measurement	GCST011119	1:26693253	33356394	Gill D	1:26697535:C:T	-4282
rs114165349-C	4e-24	-	0.0222082	-	0.227986 unit decrease	[0.18-0.27]	ARID1A	Sex hormone-binding globulin levels in premenopausal women	sex hormone-binding globulin measurement	GCST90104281	1:26695422	35192695	Haas CB	1:26696513:G:A	-1091
rs114165349-C	4e-24	-	0.0222082	-	0.227986 unit decrease	[0.18-0.27]	ARID1A	Sex hormone-binding globulin levels in premenopausal women	sex hormone-binding globulin measurement	GCST90104281	1:26695422	35192695	Haas CB	1:26696516:A:AGGC	-1094
rs114165349-C	4e-24	-	0.0222082	-	0.227986 unit decrease	[0.18-0.27]	ARID1A	Sex hormone-binding globulin levels in premenopausal women	sex hormone-binding globulin measurement	GCST90104281	1:26695422	35192695	Haas CB	1:26696517:A:AGGCGGCGGC	-1095
rs114165349-C	4e-24	-	0.0222082	-	0.227986 unit decrease	[0.18-0.27]	ARID1A	Sex hormone-binding globulin levels in premenopausal women	sex hormone-binding globulin measurement	GCST90104281	1:26695422	35192695	Haas CB	1:26696551:A:G	-1129
rs114165349-C	4e-24	-	0.0222082	-	0.227986 unit decrease	[0.18-0.27]	ARID1A	Sex hormone-binding globulin levels in premenopausal women	sex hormone-binding globulin measurement	GCST90104281	1:26695422	35192695	Haas CB	1:26696729:C:T	-1307
rs114165349-C	4e-24	-	0.0222082	-	0.227986 unit decrease	[0.18-0.27]	ARID1A	Sex hormone-binding globulin levels in premenopausal women	sex hormone-binding globulin measurement	GCST90104281	1:26695422	35192695	Haas CB	1:26696761:C:T	-1339
rs114165349-C	4e-24	-	0.0222082	-	0.227986 unit decrease	[0.18-0.27]	ARID1A	Sex hormone-binding globulin levels in premenopausal women	sex hormone-binding globulin measurement	GCST90104281	1:26695422	35192695	Haas CB	1:26696776:G:A	-1354
rs114165349-C	4e-24	-	0.0222082	-	0.227986 unit decrease	[0.18-0.27]	ARID1A	Sex hormone-binding globulin levels in premenopausal women	sex hormone-binding globulin measurement	GCST90104281	1:26695422	35192695	Haas CB	1:26696822:C:T	-1400
rs114165349-C	4e-24	-	0.0222082	-	0.227986 unit decrease	[0.18-0.27]	ARID1A	Sex hormone-binding globulin levels in premenopausal women	sex hormone-binding globulin measurement	GCST90104281	1:26695422	35192695	Haas CB	1:26696873:G:C	-1451
rs114165349-C	4e-24	-	0.0222082	-	0.227986 unit decrease	[0.18-0.27]	ARID1A	Sex hormone-binding globulin levels in premenopausal women	sex hormone-binding globulin measurement	GCST90104281	1:26695422	35192695	Haas CB	1:26696875:C:T	-1453
rs114165349-C	4e-24	-	0.0222082	-	0.227986 unit decrease	[0.18-0.27]	ARID1A	Sex hormone-binding globulin levels in premenopausal women	sex hormone-binding globulin measurement	GCST90104281	1:26695422	35192695	Haas CB	1:26696884:G:A	-1462
rs114165349-C	4e-24	-	0.0222082	-	0.227986 unit decrease	[0.18-0.27]	ARID1A	Sex hormone-binding globulin levels in premenopausal women	sex hormone-binding globulin measurement	GCST90104281	1:26695422	35192695	Haas CB	1:26696939:C:G	-1517
rs114165349-C	4e-24	-	0.0222082	-	0.227986 unit decrease	[0.18-0.27]	ARID1A	Sex hormone-binding globulin levels in premenopausal women	sex hormone-binding globulin measurement	GCST90104281	1:26695422	35192695	Haas CB	1:26696942:G:C	-1520
rs114165349-C	4e-24	-	0.0222082	-	0.227986 unit decrease	[0.18-0.27]	ARID1A	Sex hormone-binding globulin levels in premenopausal women	sex hormone-binding globulin measurement	GCST90104281	1:26695422	35192695	Haas CB	1:26697065:C:T	-1643
rs114165349-C	4e-24	-	0.0222082	-	0.227986 unit decrease	[0.18-0.27]	ARID1A	Sex hormone-binding globulin levels in premenopausal women	sex hormone-binding globulin measurement	GCST90104281	1:26695422	35192695	Haas CB	1:26697080:C:T	-1658
rs114165349-C	4e-24	-	0.0222082	-	0.227986 unit decrease	[0.18-0.27]	ARID1A	Sex hormone-binding globulin levels in premenopausal women	sex hormone-binding globulin measurement	GCST90104281	1:26695422	35192695	Haas CB	1:26697189:GTCT:G	-1767
rs114165349-C	4e-24	-	0.0222082	-	0.227986 unit decrease	[0.18-0.27]	ARID1A	Sex hormone-binding globulin levels in premenopausal women	sex hormone-binding globulin measurement	GCST90104281	1:26695422	35192695	Haas CB	1:26697227:G:T	-1805
rs114165349-C	4e-24	-	0.0222082	-	0.227986 unit decrease	[0.18-0.27]	ARID1A	Sex hormone-binding globulin levels in premenopausal women	sex hormone-binding globulin measurement	GCST90104281	1:26695422	35192695	Haas CB	1:26697343:G:A	-1921
rs114165349-C	4e-24	-	0.0222082	-	0.227986 unit decrease	[0.18-0.27]	ARID1A	Sex hormone-binding globulin levels in premenopausal women	sex hormone-binding globulin measurement	GCST90104281	1:26695422	35192695	Haas CB	1:26697417:GGCTGCGGCG:G	-1995
rs114165349-C	4e-24	-	0.0222082	-	0.227986 unit decrease	[0.18-0.27]	ARID1A	Sex hormone-binding globulin levels in premenopausal women	sex hormone-binding globulin measurement	GCST90104281	1:26695422	35192695	Haas CB	1:26697418:G:A	-1996
rs114165349-C	4e-24	-	0.0222082	-	0.227986 unit decrease	[0.18-0.27]	ARID1A	Sex hormone-binding globulin levels in premenopausal women	sex hormone-binding globulin measurement	GCST90104281	1:26695422	35192695	Haas CB	1:26697535:C:T	-2113
rs114165349-C	1e-26	-	0.0234	-	0.1291 unit increase	[0.11-0.15]	ARID1A	Triglyceride to HDL cholesterol ratio	triglyceride:HDL cholesterol ratio	GCST90295951	1:26695422	38200128	Oliveri A	1:26696513:G:A	-1091
rs114165349-C	1e-26	-	0.0234	-	0.1291 unit increase	[0.11-0.15]	ARID1A	Triglyceride to HDL cholesterol ratio	triglyceride:HDL cholesterol ratio	GCST90295951	1:26695422	38200128	Oliveri A	1:26696516:A:AGGC	-1094
rs114165349-C	1e-26	-	0.0234	-	0.1291 unit increase	[0.11-0.15]	ARID1A	Triglyceride to HDL cholesterol ratio	triglyceride:HDL cholesterol ratio	GCST90295951	1:26695422	38200128	Oliveri A	1:26696517:A:AGGCGGCGGC	-1095
rs114165349-C	1e-26	-	0.0234	-	0.1291 unit increase	[0.11-0.15]	ARID1A	Triglyceride to HDL cholesterol ratio	triglyceride:HDL cholesterol ratio	GCST90295951	1:26695422	38200128	Oliveri A	1:26696551:A:G	-1129
rs114165349-C	1e-26	-	0.0234	-	0.1291 unit increase	[0.11-0.15]	ARID1A	Triglyceride to HDL cholesterol ratio	triglyceride:HDL cholesterol ratio	GCST90295951	1:26695422	38200128	Oliveri A	1:26696729:C:T	-1307
rs114165349-C	1e-26	-	0.0234	-	0.1291 unit increase	[0.11-0.15]	ARID1A	Triglyceride to HDL cholesterol ratio	triglyceride:HDL cholesterol ratio	GCST90295951	1:26695422	38200128	Oliveri A	1:26696761:C:T	-1339
rs114165349-C	1e-26	-	0.0234	-	0.1291 unit increase	[0.11-0.15]	ARID1A	Triglyceride to HDL cholesterol ratio	triglyceride:HDL cholesterol ratio	GCST90295951	1:26695422	38200128	Oliveri A	1:26696776:G:A	-1354
rs114165349-C	1e-26	-	0.0234	-	0.1291 unit increase	[0.11-0.15]	ARID1A	Triglyceride to HDL cholesterol ratio	triglyceride:HDL cholesterol ratio	GCST90295951	1:26695422	38200128	Oliveri A	1:26696822:C:T	-1400
rs114165349-C	1e-26	-	0.0234	-	0.1291 unit increase	[0.11-0.15]	ARID1A	Triglyceride to HDL cholesterol ratio	triglyceride:HDL cholesterol ratio	GCST90295951	1:26695422	38200128	Oliveri A	1:26696873:G:C	-1451
rs114165349-C	1e-26	-	0.0234	-	0.1291 unit increase	[0.11-0.15]	ARID1A	Triglyceride to HDL cholesterol ratio	triglyceride:HDL cholesterol ratio	GCST90295951	1:26695422	38200128	Oliveri A	1:26696875:C:T	-1453
rs114165349-C	1e-26	-	0.0234	-	0.1291 unit increase	[0.11-0.15]	ARID1A	Triglyceride to HDL cholesterol ratio	triglyceride:HDL cholesterol ratio	GCST90295951	1:26695422	38200128	Oliveri A	1:26696884:G:A	-1462
rs114165349-C	1e-26	-	0.0234	-	0.1291 unit increase	[0.11-0.15]	ARID1A	Triglyceride to HDL cholesterol ratio	triglyceride:HDL cholesterol ratio	GCST90295951	1:26695422	38200128	Oliveri A	1:26696939:C:G	-1517
rs114165349-C	1e-26	-	0.0234	-	0.1291 unit increase	[0.11-0.15]	ARID1A	Triglyceride to HDL cholesterol ratio	triglyceride:HDL cholesterol ratio	GCST90295951	1:26695422	38200128	Oliveri A	1:26696942:G:C	-1520
rs114165349-C	1e-26	-	0.0234	-	0.1291 unit increase	[0.11-0.15]	ARID1A	Triglyceride to HDL cholesterol ratio	triglyceride:HDL cholesterol ratio	GCST90295951	1:26695422	38200128	Oliveri A	1:26697065:C:T	-1643
rs114165349-C	1e-26	-	0.0234	-	0.1291 unit increase	[0.11-0.15]	ARID1A	Triglyceride to HDL cholesterol ratio	triglyceride:HDL cholesterol ratio	GCST90295951	1:26695422	38200128	Oliveri A	1:26697080:C:T	-1658
rs114165349-C	1e-26	-	0.0234	-	0.1291 unit increase	[0.11-0.15]	ARID1A	Triglyceride to HDL cholesterol ratio	triglyceride:HDL cholesterol ratio	GCST90295951	1:26695422	38200128	Oliveri A	1:26697189:GTCT:G	-1767
rs114165349-C	1e-26	-	0.0234	-	0.1291 unit increase	[0.11-0.15]	ARID1A	Triglyceride to HDL cholesterol ratio	triglyceride:HDL cholesterol ratio	GCST90295951	1:26695422	38200128	Oliveri A	1:26697227:G:T	-1805
rs114165349-C	1e-26	-	0.0234	-	0.1291 unit increase	[0.11-0.15]	ARID1A	Triglyceride to HDL cholesterol ratio	triglyceride:HDL cholesterol ratio	GCST90295951	1:26695422	38200128	Oliveri A	1:26697343:G:A	-1921
rs114165349-C	1e-26	-	0.0234	-	0.1291 unit increase	[0.11-0.15]	ARID1A	Triglyceride to HDL cholesterol ratio	triglyceride:HDL cholesterol ratio	GCST90295951	1:26695422	38200128	Oliveri A	1:26697417:GGCTGCGGCG:G	-1995
rs114165349-C	1e-26	-	0.0234	-	0.1291 unit increase	[0.11-0.15]	ARID1A	Triglyceride to HDL cholesterol ratio	triglyceride:HDL cholesterol ratio	GCST90295951	1:26695422	38200128	Oliveri A	1:26697418:G:A	-1996
rs114165349-C	1e-26	-	0.0234	-	0.1291 unit increase	[0.11-0.15]	ARID1A	Triglyceride to HDL cholesterol ratio	triglyceride:HDL cholesterol ratio	GCST90295951	1:26695422	38200128	Oliveri A	1:26697535:C:T	-2113
rs114165349-?	5e-60	-	NR	-	16.343 z score decrease	-	ARID1A	Sex hormone-binding globulin levels	sex hormone-binding globulin measurement	GCST90104297	1:26695422	35192695	Haas CB	1:26696513:G:A	-1091
rs114165349-?	5e-60	-	NR	-	16.343 z score decrease	-	ARID1A	Sex hormone-binding globulin levels	sex hormone-binding globulin measurement	GCST90104297	1:26695422	35192695	Haas CB	1:26696516:A:AGGC	-1094
rs114165349-?	5e-60	-	NR	-	16.343 z score decrease	-	ARID1A	Sex hormone-binding globulin levels	sex hormone-binding globulin measurement	GCST90104297	1:26695422	35192695	Haas CB	1:26696517:A:AGGCGGCGGC	-1095
rs114165349-?	5e-60	-	NR	-	16.343 z score decrease	-	ARID1A	Sex hormone-binding globulin levels	sex hormone-binding globulin measurement	GCST90104297	1:26695422	35192695	Haas CB	1:26696551:A:G	-1129
rs114165349-?	5e-60	-	NR	-	16.343 z score decrease	-	ARID1A	Sex hormone-binding globulin levels	sex hormone-binding globulin measurement	GCST90104297	1:26695422	35192695	Haas CB	1:26696729:C:T	-1307
rs114165349-?	5e-60	-	NR	-	16.343 z score decrease	-	ARID1A	Sex hormone-binding globulin levels	sex hormone-binding globulin measurement	GCST90104297	1:26695422	35192695	Haas CB	1:26696761:C:T	-1339
rs114165349-?	5e-60	-	NR	-	16.343 z score decrease	-	ARID1A	Sex hormone-binding globulin levels	sex hormone-binding globulin measurement	GCST90104297	1:26695422	35192695	Haas CB	1:26696776:G:A	-1354
rs114165349-?	5e-60	-	NR	-	16.343 z score decrease	-	ARID1A	Sex hormone-binding globulin levels	sex hormone-binding globulin measurement	GCST90104297	1:26695422	35192695	Haas CB	1:26696822:C:T	-1400
rs114165349-?	5e-60	-	NR	-	16.343 z score decrease	-	ARID1A	Sex hormone-binding globulin levels	sex hormone-binding globulin measurement	GCST90104297	1:26695422	35192695	Haas CB	1:26696873:G:C	-1451
rs114165349-?	5e-60	-	NR	-	16.343 z score decrease	-	ARID1A	Sex hormone-binding globulin levels	sex hormone-binding globulin measurement	GCST90104297	1:26695422	35192695	Haas CB	1:26696875:C:T	-1453
rs114165349-?	5e-60	-	NR	-	16.343 z score decrease	-	ARID1A	Sex hormone-binding globulin levels	sex hormone-binding globulin measurement	GCST90104297	1:26695422	35192695	Haas CB	1:26696884:G:A	-1462
rs114165349-?	5e-60	-	NR	-	16.343 z score decrease	-	ARID1A	Sex hormone-binding globulin levels	sex hormone-binding globulin measurement	GCST90104297	1:26695422	35192695	Haas CB	1:26696939:C:G	-1517
rs114165349-?	5e-60	-	NR	-	16.343 z score decrease	-	ARID1A	Sex hormone-binding globulin levels	sex hormone-binding globulin measurement	GCST90104297	1:26695422	35192695	Haas CB	1:26696942:G:C	-1520
rs114165349-?	5e-60	-	NR	-	16.343 z score decrease	-	ARID1A	Sex hormone-binding globulin levels	sex hormone-binding globulin measurement	GCST90104297	1:26695422	35192695	Haas CB	1:26697065:C:T	-1643
rs114165349-?	5e-60	-	NR	-	16.343 z score decrease	-	ARID1A	Sex hormone-binding globulin levels	sex hormone-binding globulin measurement	GCST90104297	1:26695422	35192695	Haas CB	1:26697080:C:T	-1658
rs114165349-?	5e-60	-	NR	-	16.343 z score decrease	-	ARID1A	Sex hormone-binding globulin levels	sex hormone-binding globulin measurement	GCST90104297	1:26695422	35192695	Haas CB	1:26697189:GTCT:G	-1767
rs114165349-?	5e-60	-	NR	-	16.343 z score decrease	-	ARID1A	Sex hormone-binding globulin levels	sex hormone-binding globulin measurement	GCST90104297	1:26695422	35192695	Haas CB	1:26697227:G:T	-1805
rs114165349-?	5e-60	-	NR	-	16.343 z score decrease	-	ARID1A	Sex hormone-binding globulin levels	sex hormone-binding globulin measurement	GCST90104297	1:26695422	35192695	Haas CB	1:26697343:G:A	-1921
rs114165349-?	5e-60	-	NR	-	16.343 z score decrease	-	ARID1A	Sex hormone-binding globulin levels	sex hormone-binding globulin measurement	GCST90104297	1:26695422	35192695	Haas CB	1:26697417:GGCTGCGGCG:G	-1995
rs114165349-?	5e-60	-	NR	-	16.343 z score decrease	-	ARID1A	Sex hormone-binding globulin levels	sex hormone-binding globulin measurement	GCST90104297	1:26695422	35192695	Haas CB	1:26697418:G:A	-1996
rs114165349-?	5e-60	-	NR	-	16.343 z score decrease	-	ARID1A	Sex hormone-binding globulin levels	sex hormone-binding globulin measurement	GCST90104297	1:26695422	35192695	Haas CB	1:26697535:C:T	-2113
rs114165349-C	5e-60	-	0.0222082	-	0.17372 unit decrease	[0.15-0.19]	ARID1A	Sex hormone-binding globulin levels	sex hormone-binding globulin measurement	GCST90104273	1:26695422	35192695	Haas CB	1:26696513:G:A	-1091
rs114165349-C	5e-60	-	0.0222082	-	0.17372 unit decrease	[0.15-0.19]	ARID1A	Sex hormone-binding globulin levels	sex hormone-binding globulin measurement	GCST90104273	1:26695422	35192695	Haas CB	1:26696516:A:AGGC	-1094
rs114165349-C	5e-60	-	0.0222082	-	0.17372 unit decrease	[0.15-0.19]	ARID1A	Sex hormone-binding globulin levels	sex hormone-binding globulin measurement	GCST90104273	1:26695422	35192695	Haas CB	1:26696517:A:AGGCGGCGGC	-1095
rs114165349-C	5e-60	-	0.0222082	-	0.17372 unit decrease	[0.15-0.19]	ARID1A	Sex hormone-binding globulin levels	sex hormone-binding globulin measurement	GCST90104273	1:26695422	35192695	Haas CB	1:26696551:A:G	-1129
rs114165349-C	5e-60	-	0.0222082	-	0.17372 unit decrease	[0.15-0.19]	ARID1A	Sex hormone-binding globulin levels	sex hormone-binding globulin measurement	GCST90104273	1:26695422	35192695	Haas CB	1:26696729:C:T	-1307
rs114165349-C	5e-60	-	0.0222082	-	0.17372 unit decrease	[0.15-0.19]	ARID1A	Sex hormone-binding globulin levels	sex hormone-binding globulin measurement	GCST90104273	1:26695422	35192695	Haas CB	1:26696761:C:T	-1339
rs114165349-C	5e-60	-	0.0222082	-	0.17372 unit decrease	[0.15-0.19]	ARID1A	Sex hormone-binding globulin levels	sex hormone-binding globulin measurement	GCST90104273	1:26695422	35192695	Haas CB	1:26696776:G:A	-1354
rs114165349-C	5e-60	-	0.0222082	-	0.17372 unit decrease	[0.15-0.19]	ARID1A	Sex hormone-binding globulin levels	sex hormone-binding globulin measurement	GCST90104273	1:26695422	35192695	Haas CB	1:26696822:C:T	-1400
rs114165349-C	5e-60	-	0.0222082	-	0.17372 unit decrease	[0.15-0.19]	ARID1A	Sex hormone-binding globulin levels	sex hormone-binding globulin measurement	GCST90104273	1:26695422	35192695	Haas CB	1:26696873:G:C	-1451
rs114165349-C	5e-60	-	0.0222082	-	0.17372 unit decrease	[0.15-0.19]	ARID1A	Sex hormone-binding globulin levels	sex hormone-binding globulin measurement	GCST90104273	1:26695422	35192695	Haas CB	1:26696875:C:T	-1453
rs114165349-C	5e-60	-	0.0222082	-	0.17372 unit decrease	[0.15-0.19]	ARID1A	Sex hormone-binding globulin levels	sex hormone-binding globulin measurement	GCST90104273	1:26695422	35192695	Haas CB	1:26696884:G:A	-1462
rs114165349-C	5e-60	-	0.0222082	-	0.17372 unit decrease	[0.15-0.19]	ARID1A	Sex hormone-binding globulin levels	sex hormone-binding globulin measurement	GCST90104273	1:26695422	35192695	Haas CB	1:26696939:C:G	-1517
rs114165349-C	5e-60	-	0.0222082	-	0.17372 unit decrease	[0.15-0.19]	ARID1A	Sex hormone-binding globulin levels	sex hormone-binding globulin measurement	GCST90104273	1:26695422	35192695	Haas CB	1:26696942:G:C	-1520
rs114165349-C	5e-60	-	0.0222082	-	0.17372 unit decrease	[0.15-0.19]	ARID1A	Sex hormone-binding globulin levels	sex hormone-binding globulin measurement	GCST90104273	1:26695422	35192695	Haas CB	1:26697065:C:T	-1643
rs114165349-C	5e-60	-	0.0222082	-	0.17372 unit decrease	[0.15-0.19]	ARID1A	Sex hormone-binding globulin levels	sex hormone-binding globulin measurement	GCST90104273	1:26695422	35192695	Haas CB	1:26697080:C:T	-1658
rs114165349-C	5e-60	-	0.0222082	-	0.17372 unit decrease	[0.15-0.19]	ARID1A	Sex hormone-binding globulin levels	sex hormone-binding globulin measurement	GCST90104273	1:26695422	35192695	Haas CB	1:26697189:GTCT:G	-1767
rs114165349-C	5e-60	-	0.0222082	-	0.17372 unit decrease	[0.15-0.19]	ARID1A	Sex hormone-binding globulin levels	sex hormone-binding globulin measurement	GCST90104273	1:26695422	35192695	Haas CB	1:26697227:G:T	-1805
rs114165349-C	5e-60	-	0.0222082	-	0.17372 unit decrease	[0.15-0.19]	ARID1A	Sex hormone-binding globulin levels	sex hormone-binding globulin measurement	GCST90104273	1:26695422	35192695	Haas CB	1:26697343:G:A	-1921
rs114165349-C	5e-60	-	0.0222082	-	0.17372 unit decrease	[0.15-0.19]	ARID1A	Sex hormone-binding globulin levels	sex hormone-binding globulin measurement	GCST90104273	1:26695422	35192695	Haas CB	1:26697417:GGCTGCGGCG:G	-1995
rs114165349-C	5e-60	-	0.0222082	-	0.17372 unit decrease	[0.15-0.19]	ARID1A	Sex hormone-binding globulin levels	sex hormone-binding globulin measurement	GCST90104273	1:26695422	35192695	Haas CB	1:26697418:G:A	-1996
rs114165349-C	5e-60	-	0.0222082	-	0.17372 unit decrease	[0.15-0.19]	ARID1A	Sex hormone-binding globulin levels	sex hormone-binding globulin measurement	GCST90104273	1:26695422	35192695	Haas CB	1:26697535:C:T	-2113
rs114165349-C	2e-39	-	0.0232	-	0.138 unit increase	[0.12-0.15]	ARID1A	Triglyceride to HDL cholesterol ratio	triglyceride:HDL cholesterol ratio	GCST90295949	1:26695422	38200128	Oliveri A	1:26696513:G:A	-1091
rs114165349-C	2e-39	-	0.0232	-	0.138 unit increase	[0.12-0.15]	ARID1A	Triglyceride to HDL cholesterol ratio	triglyceride:HDL cholesterol ratio	GCST90295949	1:26695422	38200128	Oliveri A	1:26696516:A:AGGC	-1094
rs114165349-C	2e-39	-	0.0232	-	0.138 unit increase	[0.12-0.15]	ARID1A	Triglyceride to HDL cholesterol ratio	triglyceride:HDL cholesterol ratio	GCST90295949	1:26695422	38200128	Oliveri A	1:26696517:A:AGGCGGCGGC	-1095
rs114165349-C	2e-39	-	0.0232	-	0.138 unit increase	[0.12-0.15]	ARID1A	Triglyceride to HDL cholesterol ratio	triglyceride:HDL cholesterol ratio	GCST90295949	1:26695422	38200128	Oliveri A	1:26696551:A:G	-1129
rs114165349-C	2e-39	-	0.0232	-	0.138 unit increase	[0.12-0.15]	ARID1A	Triglyceride to HDL cholesterol ratio	triglyceride:HDL cholesterol ratio	GCST90295949	1:26695422	38200128	Oliveri A	1:26696729:C:T	-1307
rs114165349-C	2e-39	-	0.0232	-	0.138 unit increase	[0.12-0.15]	ARID1A	Triglyceride to HDL cholesterol ratio	triglyceride:HDL cholesterol ratio	GCST90295949	1:26695422	38200128	Oliveri A	1:26696761:C:T	-1339
rs114165349-C	2e-39	-	0.0232	-	0.138 unit increase	[0.12-0.15]	ARID1A	Triglyceride to HDL cholesterol ratio	triglyceride:HDL cholesterol ratio	GCST90295949	1:26695422	38200128	Oliveri A	1:26696776:G:A	-1354
rs114165349-C	2e-39	-	0.0232	-	0.138 unit increase	[0.12-0.15]	ARID1A	Triglyceride to HDL cholesterol ratio	triglyceride:HDL cholesterol ratio	GCST90295949	1:26695422	38200128	Oliveri A	1:26696822:C:T	-1400
rs114165349-C	2e-39	-	0.0232	-	0.138 unit increase	[0.12-0.15]	ARID1A	Triglyceride to HDL cholesterol ratio	triglyceride:HDL cholesterol ratio	GCST90295949	1:26695422	38200128	Oliveri A	1:26696873:G:C	-1451
rs114165349-C	2e-39	-	0.0232	-	0.138 unit increase	[0.12-0.15]	ARID1A	Triglyceride to HDL cholesterol ratio	triglyceride:HDL cholesterol ratio	GCST90295949	1:26695422	38200128	Oliveri A	1:26696875:C:T	-1453
rs114165349-C	2e-39	-	0.0232	-	0.138 unit increase	[0.12-0.15]	ARID1A	Triglyceride to HDL cholesterol ratio	triglyceride:HDL cholesterol ratio	GCST90295949	1:26695422	38200128	Oliveri A	1:26696884:G:A	-1462
rs114165349-C	2e-39	-	0.0232	-	0.138 unit increase	[0.12-0.15]	ARID1A	Triglyceride to HDL cholesterol ratio	triglyceride:HDL cholesterol ratio	GCST90295949	1:26695422	38200128	Oliveri A	1:26696939:C:G	-1517
rs114165349-C	2e-39	-	0.0232	-	0.138 unit increase	[0.12-0.15]	ARID1A	Triglyceride to HDL cholesterol ratio	triglyceride:HDL cholesterol ratio	GCST90295949	1:26695422	38200128	Oliveri A	1:26696942:G:C	-1520
rs114165349-C	2e-39	-	0.0232	-	0.138 unit increase	[0.12-0.15]	ARID1A	Triglyceride to HDL cholesterol ratio	triglyceride:HDL cholesterol ratio	GCST90295949	1:26695422	38200128	Oliveri A	1:26697065:C:T	-1643
rs114165349-C	2e-39	-	0.0232	-	0.138 unit increase	[0.12-0.15]	ARID1A	Triglyceride to HDL cholesterol ratio	triglyceride:HDL cholesterol ratio	GCST90295949	1:26695422	38200128	Oliveri A	1:26697080:C:T	-1658
rs114165349-C	2e-39	-	0.0232	-	0.138 unit increase	[0.12-0.15]	ARID1A	Triglyceride to HDL cholesterol ratio	triglyceride:HDL cholesterol ratio	GCST90295949	1:26695422	38200128	Oliveri A	1:26697189:GTCT:G	-1767
rs114165349-C	2e-39	-	0.0232	-	0.138 unit increase	[0.12-0.15]	ARID1A	Triglyceride to HDL cholesterol ratio	triglyceride:HDL cholesterol ratio	GCST90295949	1:26695422	38200128	Oliveri A	1:26697227:G:T	-1805
rs114165349-C	2e-39	-	0.0232	-	0.138 unit increase	[0.12-0.15]	ARID1A	Triglyceride to HDL cholesterol ratio	triglyceride:HDL cholesterol ratio	GCST90295949	1:26695422	38200128	Oliveri A	1:26697343:G:A	-1921
rs114165349-C	2e-39	-	0.0232	-	0.138 unit increase	[0.12-0.15]	ARID1A	Triglyceride to HDL cholesterol ratio	triglyceride:HDL cholesterol ratio	GCST90295949	1:26695422	38200128	Oliveri A	1:26697417:GGCTGCGGCG:G	-1995
rs114165349-C	2e-39	-	0.0232	-	0.138 unit increase	[0.12-0.15]	ARID1A	Triglyceride to HDL cholesterol ratio	triglyceride:HDL cholesterol ratio	GCST90295949	1:26695422	38200128	Oliveri A	1:26697418:G:A	-1996
rs114165349-C	2e-39	-	0.0232	-	0.138 unit increase	[0.12-0.15]	ARID1A	Triglyceride to HDL cholesterol ratio	triglyceride:HDL cholesterol ratio	GCST90295949	1:26695422	38200128	Oliveri A	1:26697535:C:T	-2113
rs114165349-C	3e-15	-	0.0229	-	0.1006 unit increase	[0.078-0.123]	ARID1A	Triglyceride to HDL cholesterol ratio	triglyceride:HDL cholesterol ratio	GCST90295950	1:26695422	38200128	Oliveri A	1:26696513:G:A	-1091
rs114165349-C	3e-15	-	0.0229	-	0.1006 unit increase	[0.078-0.123]	ARID1A	Triglyceride to HDL cholesterol ratio	triglyceride:HDL cholesterol ratio	GCST90295950	1:26695422	38200128	Oliveri A	1:26696516:A:AGGC	-1094
rs114165349-C	3e-15	-	0.0229	-	0.1006 unit increase	[0.078-0.123]	ARID1A	Triglyceride to HDL cholesterol ratio	triglyceride:HDL cholesterol ratio	GCST90295950	1:26695422	38200128	Oliveri A	1:26696517:A:AGGCGGCGGC	-1095
rs114165349-C	3e-15	-	0.0229	-	0.1006 unit increase	[0.078-0.123]	ARID1A	Triglyceride to HDL cholesterol ratio	triglyceride:HDL cholesterol ratio	GCST90295950	1:26695422	38200128	Oliveri A	1:26696551:A:G	-1129
rs114165349-C	3e-15	-	0.0229	-	0.1006 unit increase	[0.078-0.123]	ARID1A	Triglyceride to HDL cholesterol ratio	triglyceride:HDL cholesterol ratio	GCST90295950	1:26695422	38200128	Oliveri A	1:26696729:C:T	-1307
rs114165349-C	3e-15	-	0.0229	-	0.1006 unit increase	[0.078-0.123]	ARID1A	Triglyceride to HDL cholesterol ratio	triglyceride:HDL cholesterol ratio	GCST90295950	1:26695422	38200128	Oliveri A	1:26696761:C:T	-1339
rs114165349-C	3e-15	-	0.0229	-	0.1006 unit increase	[0.078-0.123]	ARID1A	Triglyceride to HDL cholesterol ratio	triglyceride:HDL cholesterol ratio	GCST90295950	1:26695422	38200128	Oliveri A	1:26696776:G:A	-1354
rs114165349-C	3e-15	-	0.0229	-	0.1006 unit increase	[0.078-0.123]	ARID1A	Triglyceride to HDL cholesterol ratio	triglyceride:HDL cholesterol ratio	GCST90295950	1:26695422	38200128	Oliveri A	1:26696822:C:T	-1400
rs114165349-C	3e-15	-	0.0229	-	0.1006 unit increase	[0.078-0.123]	ARID1A	Triglyceride to HDL cholesterol ratio	triglyceride:HDL cholesterol ratio	GCST90295950	1:26695422	38200128	Oliveri A	1:26696873:G:C	-1451
rs114165349-C	3e-15	-	0.0229	-	0.1006 unit increase	[0.078-0.123]	ARID1A	Triglyceride to HDL cholesterol ratio	triglyceride:HDL cholesterol ratio	GCST90295950	1:26695422	38200128	Oliveri A	1:26696875:C:T	-1453
rs114165349-C	3e-15	-	0.0229	-	0.1006 unit increase	[0.078-0.123]	ARID1A	Triglyceride to HDL cholesterol ratio	triglyceride:HDL cholesterol ratio	GCST90295950	1:26695422	38200128	Oliveri A	1:26696884:G:A	-1462
rs114165349-C	3e-15	-	0.0229	-	0.1006 unit increase	[0.078-0.123]	ARID1A	Triglyceride to HDL cholesterol ratio	triglyceride:HDL cholesterol ratio	GCST90295950	1:26695422	38200128	Oliveri A	1:26696939:C:G	-1517
rs114165349-C	3e-15	-	0.0229	-	0.1006 unit increase	[0.078-0.123]	ARID1A	Triglyceride to HDL cholesterol ratio	triglyceride:HDL cholesterol ratio	GCST90295950	1:26695422	38200128	Oliveri A	1:26696942:G:C	-1520
rs114165349-C	3e-15	-	0.0229	-	0.1006 unit increase	[0.078-0.123]	ARID1A	Triglyceride to HDL cholesterol ratio	triglyceride:HDL cholesterol ratio	GCST90295950	1:26695422	38200128	Oliveri A	1:26697065:C:T	-1643
rs114165349-C	3e-15	-	0.0229	-	0.1006 unit increase	[0.078-0.123]	ARID1A	Triglyceride to HDL cholesterol ratio	triglyceride:HDL cholesterol ratio	GCST90295950	1:26695422	38200128	Oliveri A	1:26697080:C:T	-1658
rs114165349-C	3e-15	-	0.0229	-	0.1006 unit increase	[0.078-0.123]	ARID1A	Triglyceride to HDL cholesterol ratio	triglyceride:HDL cholesterol ratio	GCST90295950	1:26695422	38200128	Oliveri A	1:26697189:GTCT:G	-1767
rs114165349-C	3e-15	-	0.0229	-	0.1006 unit increase	[0.078-0.123]	ARID1A	Triglyceride to HDL cholesterol ratio	triglyceride:HDL cholesterol ratio	GCST90295950	1:26695422	38200128	Oliveri A	1:26697227:G:T	-1805
rs114165349-C	3e-15	-	0.0229	-	0.1006 unit increase	[0.078-0.123]	ARID1A	Triglyceride to HDL cholesterol ratio	triglyceride:HDL cholesterol ratio	GCST90295950	1:26695422	38200128	Oliveri A	1:26697343:G:A	-1921
rs114165349-C	3e-15	-	0.0229	-	0.1006 unit increase	[0.078-0.123]	ARID1A	Triglyceride to HDL cholesterol ratio	triglyceride:HDL cholesterol ratio	GCST90295950	1:26695422	38200128	Oliveri A	1:26697417:GGCTGCGGCG:G	-1995
rs114165349-C	3e-15	-	0.0229	-	0.1006 unit increase	[0.078-0.123]	ARID1A	Triglyceride to HDL cholesterol ratio	triglyceride:HDL cholesterol ratio	GCST90295950	1:26695422	38200128	Oliveri A	1:26697418:G:A	-1996
rs114165349-C	3e-15	-	0.0229	-	0.1006 unit increase	[0.078-0.123]	ARID1A	Triglyceride to HDL cholesterol ratio	triglyceride:HDL cholesterol ratio	GCST90295950	1:26695422	38200128	Oliveri A	1:26697535:C:T	-2113
rs114165349-C	2e-30	-	0.0222082	-	0.178551 unit decrease	[0.15-0.21]	ARID1A	Sex hormone-binding globulin levels in postmenopausal women	sex hormone-binding globulin measurement	GCST90104277	1:26695422	35192695	Haas CB	1:26696513:G:A	-1091
rs114165349-C	2e-30	-	0.0222082	-	0.178551 unit decrease	[0.15-0.21]	ARID1A	Sex hormone-binding globulin levels in postmenopausal women	sex hormone-binding globulin measurement	GCST90104277	1:26695422	35192695	Haas CB	1:26696516:A:AGGC	-1094
rs114165349-C	2e-30	-	0.0222082	-	0.178551 unit decrease	[0.15-0.21]	ARID1A	Sex hormone-binding globulin levels in postmenopausal women	sex hormone-binding globulin measurement	GCST90104277	1:26695422	35192695	Haas CB	1:26696517:A:AGGCGGCGGC	-1095
rs114165349-C	2e-30	-	0.0222082	-	0.178551 unit decrease	[0.15-0.21]	ARID1A	Sex hormone-binding globulin levels in postmenopausal women	sex hormone-binding globulin measurement	GCST90104277	1:26695422	35192695	Haas CB	1:26696551:A:G	-1129
rs114165349-C	2e-30	-	0.0222082	-	0.178551 unit decrease	[0.15-0.21]	ARID1A	Sex hormone-binding globulin levels in postmenopausal women	sex hormone-binding globulin measurement	GCST90104277	1:26695422	35192695	Haas CB	1:26696729:C:T	-1307
rs114165349-C	2e-30	-	0.0222082	-	0.178551 unit decrease	[0.15-0.21]	ARID1A	Sex hormone-binding globulin levels in postmenopausal women	sex hormone-binding globulin measurement	GCST90104277	1:26695422	35192695	Haas CB	1:26696761:C:T	-1339
rs114165349-C	2e-30	-	0.0222082	-	0.178551 unit decrease	[0.15-0.21]	ARID1A	Sex hormone-binding globulin levels in postmenopausal women	sex hormone-binding globulin measurement	GCST90104277	1:26695422	35192695	Haas CB	1:26696776:G:A	-1354
rs114165349-C	2e-30	-	0.0222082	-	0.178551 unit decrease	[0.15-0.21]	ARID1A	Sex hormone-binding globulin levels in postmenopausal women	sex hormone-binding globulin measurement	GCST90104277	1:26695422	35192695	Haas CB	1:26696822:C:T	-1400
rs114165349-C	2e-30	-	0.0222082	-	0.178551 unit decrease	[0.15-0.21]	ARID1A	Sex hormone-binding globulin levels in postmenopausal women	sex hormone-binding globulin measurement	GCST90104277	1:26695422	35192695	Haas CB	1:26696873:G:C	-1451
rs114165349-C	2e-30	-	0.0222082	-	0.178551 unit decrease	[0.15-0.21]	ARID1A	Sex hormone-binding globulin levels in postmenopausal women	sex hormone-binding globulin measurement	GCST90104277	1:26695422	35192695	Haas CB	1:26696875:C:T	-1453
rs114165349-C	2e-30	-	0.0222082	-	0.178551 unit decrease	[0.15-0.21]	ARID1A	Sex hormone-binding globulin levels in postmenopausal women	sex hormone-binding globulin measurement	GCST90104277	1:26695422	35192695	Haas CB	1:26696884:G:A	-1462
rs114165349-C	2e-30	-	0.0222082	-	0.178551 unit decrease	[0.15-0.21]	ARID1A	Sex hormone-binding globulin levels in postmenopausal women	sex hormone-binding globulin measurement	GCST90104277	1:26695422	35192695	Haas CB	1:26696939:C:G	-1517
rs114165349-C	2e-30	-	0.0222082	-	0.178551 unit decrease	[0.15-0.21]	ARID1A	Sex hormone-binding globulin levels in postmenopausal women	sex hormone-binding globulin measurement	GCST90104277	1:26695422	35192695	Haas CB	1:26696942:G:C	-1520
rs114165349-C	2e-30	-	0.0222082	-	0.178551 unit decrease	[0.15-0.21]	ARID1A	Sex hormone-binding globulin levels in postmenopausal women	sex hormone-binding globulin measurement	GCST90104277	1:26695422	35192695	Haas CB	1:26697065:C:T	-1643
rs114165349-C	2e-30	-	0.0222082	-	0.178551 unit decrease	[0.15-0.21]	ARID1A	Sex hormone-binding globulin levels in postmenopausal women	sex hormone-binding globulin measurement	GCST90104277	1:26695422	35192695	Haas CB	1:26697080:C:T	-1658
rs114165349-C	2e-30	-	0.0222082	-	0.178551 unit decrease	[0.15-0.21]	ARID1A	Sex hormone-binding globulin levels in postmenopausal women	sex hormone-binding globulin measurement	GCST90104277	1:26695422	35192695	Haas CB	1:26697189:GTCT:G	-1767
rs114165349-C	2e-30	-	0.0222082	-	0.178551 unit decrease	[0.15-0.21]	ARID1A	Sex hormone-binding globulin levels in postmenopausal women	sex hormone-binding globulin measurement	GCST90104277	1:26695422	35192695	Haas CB	1:26697227:G:T	-1805
rs114165349-C	2e-30	-	0.0222082	-	0.178551 unit decrease	[0.15-0.21]	ARID1A	Sex hormone-binding globulin levels in postmenopausal women	sex hormone-binding globulin measurement	GCST90104277	1:26695422	35192695	Haas CB	1:26697343:G:A	-1921
rs114165349-C	2e-30	-	0.0222082	-	0.178551 unit decrease	[0.15-0.21]	ARID1A	Sex hormone-binding globulin levels in postmenopausal women	sex hormone-binding globulin measurement	GCST90104277	1:26695422	35192695	Haas CB	1:26697417:GGCTGCGGCG:G	-1995
rs114165349-C	2e-30	-	0.0222082	-	0.178551 unit decrease	[0.15-0.21]	ARID1A	Sex hormone-binding globulin levels in postmenopausal women	sex hormone-binding globulin measurement	GCST90104277	1:26695422	35192695	Haas CB	1:26697418:G:A	-1996
rs114165349-C	2e-30	-	0.0222082	-	0.178551 unit decrease	[0.15-0.21]	ARID1A	Sex hormone-binding globulin levels in postmenopausal women	sex hormone-binding globulin measurement	GCST90104277	1:26695422	35192695	Haas CB	1:26697535:C:T	-2113
rs114165349-C	7e-14	-	0.0227507	-	0.0062969 unit increase	[0.0046-0.008]	ARID1A	Free cholesterol in large VLDL	free cholesterol in large VLDL measurement	GCST90827829	1:26695422	39091897	Farashi S	1:26696513:G:A	-1091
rs114165349-C	7e-14	-	0.0227507	-	0.0062969 unit increase	[0.0046-0.008]	ARID1A	Free cholesterol in large VLDL	free cholesterol in large VLDL measurement	GCST90827829	1:26695422	39091897	Farashi S	1:26696516:A:AGGC	-1094
rs114165349-C	7e-14	-	0.0227507	-	0.0062969 unit increase	[0.0046-0.008]	ARID1A	Free cholesterol in large VLDL	free cholesterol in large VLDL measurement	GCST90827829	1:26695422	39091897	Farashi S	1:26696517:A:AGGCGGCGGC	-1095
rs114165349-C	7e-14	-	0.0227507	-	0.0062969 unit increase	[0.0046-0.008]	ARID1A	Free cholesterol in large VLDL	free cholesterol in large VLDL measurement	GCST90827829	1:26695422	39091897	Farashi S	1:26696551:A:G	-1129
rs114165349-C	7e-14	-	0.0227507	-	0.0062969 unit increase	[0.0046-0.008]	ARID1A	Free cholesterol in large VLDL	free cholesterol in large VLDL measurement	GCST90827829	1:26695422	39091897	Farashi S	1:26696729:C:T	-1307
rs114165349-C	7e-14	-	0.0227507	-	0.0062969 unit increase	[0.0046-0.008]	ARID1A	Free cholesterol in large VLDL	free cholesterol in large VLDL measurement	GCST90827829	1:26695422	39091897	Farashi S	1:26696761:C:T	-1339
rs114165349-C	7e-14	-	0.0227507	-	0.0062969 unit increase	[0.0046-0.008]	ARID1A	Free cholesterol in large VLDL	free cholesterol in large VLDL measurement	GCST90827829	1:26695422	39091897	Farashi S	1:26696776:G:A	-1354
rs114165349-C	7e-14	-	0.0227507	-	0.0062969 unit increase	[0.0046-0.008]	ARID1A	Free cholesterol in large VLDL	free cholesterol in large VLDL measurement	GCST90827829	1:26695422	39091897	Farashi S	1:26696822:C:T	-1400
rs114165349-C	7e-14	-	0.0227507	-	0.0062969 unit increase	[0.0046-0.008]	ARID1A	Free cholesterol in large VLDL	free cholesterol in large VLDL measurement	GCST90827829	1:26695422	39091897	Farashi S	1:26696873:G:C	-1451
rs114165349-C	7e-14	-	0.0227507	-	0.0062969 unit increase	[0.0046-0.008]	ARID1A	Free cholesterol in large VLDL	free cholesterol in large VLDL measurement	GCST90827829	1:26695422	39091897	Farashi S	1:26696875:C:T	-1453
rs114165349-C	7e-14	-	0.0227507	-	0.0062969 unit increase	[0.0046-0.008]	ARID1A	Free cholesterol in large VLDL	free cholesterol in large VLDL measurement	GCST90827829	1:26695422	39091897	Farashi S	1:26696884:G:A	-1462
rs114165349-C	7e-14	-	0.0227507	-	0.0062969 unit increase	[0.0046-0.008]	ARID1A	Free cholesterol in large VLDL	free cholesterol in large VLDL measurement	GCST90827829	1:26695422	39091897	Farashi S	1:26696939:C:G	-1517
rs114165349-C	7e-14	-	0.0227507	-	0.0062969 unit increase	[0.0046-0.008]	ARID1A	Free cholesterol in large VLDL	free cholesterol in large VLDL measurement	GCST90827829	1:26695422	39091897	Farashi S	1:26696942:G:C	-1520
rs114165349-C	7e-14	-	0.0227507	-	0.0062969 unit increase	[0.0046-0.008]	ARID1A	Free cholesterol in large VLDL	free cholesterol in large VLDL measurement	GCST90827829	1:26695422	39091897	Farashi S	1:26697065:C:T	-1643
rs114165349-C	7e-14	-	0.0227507	-	0.0062969 unit increase	[0.0046-0.008]	ARID1A	Free cholesterol in large VLDL	free cholesterol in large VLDL measurement	GCST90827829	1:26695422	39091897	Farashi S	1:26697080:C:T	-1658
rs114165349-C	7e-14	-	0.0227507	-	0.0062969 unit increase	[0.0046-0.008]	ARID1A	Free cholesterol in large VLDL	free cholesterol in large VLDL measurement	GCST90827829	1:26695422	39091897	Farashi S	1:26697189:GTCT:G	-1767
rs114165349-C	7e-14	-	0.0227507	-	0.0062969 unit increase	[0.0046-0.008]	ARID1A	Free cholesterol in large VLDL	free cholesterol in large VLDL measurement	GCST90827829	1:26695422	39091897	Farashi S	1:26697227:G:T	-1805
rs114165349-C	7e-14	-	0.0227507	-	0.0062969 unit increase	[0.0046-0.008]	ARID1A	Free cholesterol in large VLDL	free cholesterol in large VLDL measurement	GCST90827829	1:26695422	39091897	Farashi S	1:26697343:G:A	-1921
rs114165349-C	7e-14	-	0.0227507	-	0.0062969 unit increase	[0.0046-0.008]	ARID1A	Free cholesterol in large VLDL	free cholesterol in large VLDL measurement	GCST90827829	1:26695422	39091897	Farashi S	1:26697417:GGCTGCGGCG:G	-1995
rs114165349-C	7e-14	-	0.0227507	-	0.0062969 unit increase	[0.0046-0.008]	ARID1A	Free cholesterol in large VLDL	free cholesterol in large VLDL measurement	GCST90827829	1:26695422	39091897	Farashi S	1:26697418:G:A	-1996
rs114165349-C	7e-14	-	0.0227507	-	0.0062969 unit increase	[0.0046-0.008]	ARID1A	Free cholesterol in large VLDL	free cholesterol in large VLDL measurement	GCST90827829	1:26695422	39091897	Farashi S	1:26697535:C:T	-2113
rs114165349-C	9e-11	-	0.0227507	-	0.0110744 unit decrease	[0.0077-0.0145]	ARID1A	Phospholipids in large HDL	phospholipids in large HDL measurement	GCST90827805	1:26695422	39091897	Farashi S	1:26696513:G:A	-1091
rs114165349-C	9e-11	-	0.0227507	-	0.0110744 unit decrease	[0.0077-0.0145]	ARID1A	Phospholipids in large HDL	phospholipids in large HDL measurement	GCST90827805	1:26695422	39091897	Farashi S	1:26696516:A:AGGC	-1094
rs114165349-C	9e-11	-	0.0227507	-	0.0110744 unit decrease	[0.0077-0.0145]	ARID1A	Phospholipids in large HDL	phospholipids in large HDL measurement	GCST90827805	1:26695422	39091897	Farashi S	1:26696517:A:AGGCGGCGGC	-1095
rs114165349-C	9e-11	-	0.0227507	-	0.0110744 unit decrease	[0.0077-0.0145]	ARID1A	Phospholipids in large HDL	phospholipids in large HDL measurement	GCST90827805	1:26695422	39091897	Farashi S	1:26696551:A:G	-1129
rs114165349-C	9e-11	-	0.0227507	-	0.0110744 unit decrease	[0.0077-0.0145]	ARID1A	Phospholipids in large HDL	phospholipids in large HDL measurement	GCST90827805	1:26695422	39091897	Farashi S	1:26696729:C:T	-1307
rs114165349-C	9e-11	-	0.0227507	-	0.0110744 unit decrease	[0.0077-0.0145]	ARID1A	Phospholipids in large HDL	phospholipids in large HDL measurement	GCST90827805	1:26695422	39091897	Farashi S	1:26696761:C:T	-1339
rs114165349-C	9e-11	-	0.0227507	-	0.0110744 unit decrease	[0.0077-0.0145]	ARID1A	Phospholipids in large HDL	phospholipids in large HDL measurement	GCST90827805	1:26695422	39091897	Farashi S	1:26696776:G:A	-1354
rs114165349-C	9e-11	-	0.0227507	-	0.0110744 unit decrease	[0.0077-0.0145]	ARID1A	Phospholipids in large HDL	phospholipids in large HDL measurement	GCST90827805	1:26695422	39091897	Farashi S	1:26696822:C:T	-1400
rs114165349-C	9e-11	-	0.0227507	-	0.0110744 unit decrease	[0.0077-0.0145]	ARID1A	Phospholipids in large HDL	phospholipids in large HDL measurement	GCST90827805	1:26695422	39091897	Farashi S	1:26696873:G:C	-1451
rs114165349-C	9e-11	-	0.0227507	-	0.0110744 unit decrease	[0.0077-0.0145]	ARID1A	Phospholipids in large HDL	phospholipids in large HDL measurement	GCST90827805	1:26695422	39091897	Farashi S	1:26696875:C:T	-1453
rs114165349-C	9e-11	-	0.0227507	-	0.0110744 unit decrease	[0.0077-0.0145]	ARID1A	Phospholipids in large HDL	phospholipids in large HDL measurement	GCST90827805	1:26695422	39091897	Farashi S	1:26696884:G:A	-1462
rs114165349-C	9e-11	-	0.0227507	-	0.0110744 unit decrease	[0.0077-0.0145]	ARID1A	Phospholipids in large HDL	phospholipids in large HDL measurement	GCST90827805	1:26695422	39091897	Farashi S	1:26696939:C:G	-1517
rs114165349-C	9e-11	-	0.0227507	-	0.0110744 unit decrease	[0.0077-0.0145]	ARID1A	Phospholipids in large HDL	phospholipids in large HDL measurement	GCST90827805	1:26695422	39091897	Farashi S	1:26696942:G:C	-1520
rs114165349-C	9e-11	-	0.0227507	-	0.0110744 unit decrease	[0.0077-0.0145]	ARID1A	Phospholipids in large HDL	phospholipids in large HDL measurement	GCST90827805	1:26695422	39091897	Farashi S	1:26697065:C:T	-1643
rs114165349-C	9e-11	-	0.0227507	-	0.0110744 unit decrease	[0.0077-0.0145]	ARID1A	Phospholipids in large HDL	phospholipids in large HDL measurement	GCST90827805	1:26695422	39091897	Farashi S	1:26697080:C:T	-1658
rs114165349-C	9e-11	-	0.0227507	-	0.0110744 unit decrease	[0.0077-0.0145]	ARID1A	Phospholipids in large HDL	phospholipids in large HDL measurement	GCST90827805	1:26695422	39091897	Farashi S	1:26697189:GTCT:G	-1767
rs114165349-C	9e-11	-	0.0227507	-	0.0110744 unit decrease	[0.0077-0.0145]	ARID1A	Phospholipids in large HDL	phospholipids in large HDL measurement	GCST90827805	1:26695422	39091897	Farashi S	1:26697227:G:T	-1805
rs114165349-C	9e-11	-	0.0227507	-	0.0110744 unit decrease	[0.0077-0.0145]	ARID1A	Phospholipids in large HDL	phospholipids in large HDL measurement	GCST90827805	1:26695422	39091897	Farashi S	1:26697343:G:A	-1921
rs114165349-C	9e-11	-	0.0227507	-	0.0110744 unit decrease	[0.0077-0.0145]	ARID1A	Phospholipids in large HDL	phospholipids in large HDL measurement	GCST90827805	1:26695422	39091897	Farashi S	1:26697417:GGCTGCGGCG:G	-1995
rs114165349-C	9e-11	-	0.0227507	-	0.0110744 unit decrease	[0.0077-0.0145]	ARID1A	Phospholipids in large HDL	phospholipids in large HDL measurement	GCST90827805	1:26695422	39091897	Farashi S	1:26697418:G:A	-1996
rs114165349-C	9e-11	-	0.0227507	-	0.0110744 unit decrease	[0.0077-0.0145]	ARID1A	Phospholipids in large HDL	phospholipids in large HDL measurement	GCST90827805	1:26695422	39091897	Farashi S	1:26697535:C:T	-2113
rs114165349-C	4e-14	-	0.0227507	-	9.31E-5 unit increase	[0.00007-0.00012]	ARID1A	Concentration of large VLDL particles	concentration of large VLDL particles measurement	GCST90827834	1:26695422	39091897	Farashi S	1:26696513:G:A	-1091
rs114165349-C	4e-14	-	0.0227507	-	9.31E-5 unit increase	[0.00007-0.00012]	ARID1A	Concentration of large VLDL particles	concentration of large VLDL particles measurement	GCST90827834	1:26695422	39091897	Farashi S	1:26696516:A:AGGC	-1094
rs114165349-C	4e-14	-	0.0227507	-	9.31E-5 unit increase	[0.00007-0.00012]	ARID1A	Concentration of large VLDL particles	concentration of large VLDL particles measurement	GCST90827834	1:26695422	39091897	Farashi S	1:26696517:A:AGGCGGCGGC	-1095
rs114165349-C	4e-14	-	0.0227507	-	9.31E-5 unit increase	[0.00007-0.00012]	ARID1A	Concentration of large VLDL particles	concentration of large VLDL particles measurement	GCST90827834	1:26695422	39091897	Farashi S	1:26696551:A:G	-1129
rs114165349-C	4e-14	-	0.0227507	-	9.31E-5 unit increase	[0.00007-0.00012]	ARID1A	Concentration of large VLDL particles	concentration of large VLDL particles measurement	GCST90827834	1:26695422	39091897	Farashi S	1:26696729:C:T	-1307
rs114165349-C	4e-14	-	0.0227507	-	9.31E-5 unit increase	[0.00007-0.00012]	ARID1A	Concentration of large VLDL particles	concentration of large VLDL particles measurement	GCST90827834	1:26695422	39091897	Farashi S	1:26696761:C:T	-1339
rs114165349-C	4e-14	-	0.0227507	-	9.31E-5 unit increase	[0.00007-0.00012]	ARID1A	Concentration of large VLDL particles	concentration of large VLDL particles measurement	GCST90827834	1:26695422	39091897	Farashi S	1:26696776:G:A	-1354
rs114165349-C	4e-14	-	0.0227507	-	9.31E-5 unit increase	[0.00007-0.00012]	ARID1A	Concentration of large VLDL particles	concentration of large VLDL particles measurement	GCST90827834	1:26695422	39091897	Farashi S	1:26696822:C:T	-1400
rs114165349-C	4e-14	-	0.0227507	-	9.31E-5 unit increase	[0.00007-0.00012]	ARID1A	Concentration of large VLDL particles	concentration of large VLDL particles measurement	GCST90827834	1:26695422	39091897	Farashi S	1:26696873:G:C	-1451
rs114165349-C	4e-14	-	0.0227507	-	9.31E-5 unit increase	[0.00007-0.00012]	ARID1A	Concentration of large VLDL particles	concentration of large VLDL particles measurement	GCST90827834	1:26695422	39091897	Farashi S	1:26696875:C:T	-1453
rs114165349-C	4e-14	-	0.0227507	-	9.31E-5 unit increase	[0.00007-0.00012]	ARID1A	Concentration of large VLDL particles	concentration of large VLDL particles measurement	GCST90827834	1:26695422	39091897	Farashi S	1:26696884:G:A	-1462
rs114165349-C	4e-14	-	0.0227507	-	9.31E-5 unit increase	[0.00007-0.00012]	ARID1A	Concentration of large VLDL particles	concentration of large VLDL particles measurement	GCST90827834	1:26695422	39091897	Farashi S	1:26696939:C:G	-1517
rs114165349-C	4e-14	-	0.0227507	-	9.31E-5 unit increase	[0.00007-0.00012]	ARID1A	Concentration of large VLDL particles	concentration of large VLDL particles measurement	GCST90827834	1:26695422	39091897	Farashi S	1:26696942:G:C	-1520
rs114165349-C	4e-14	-	0.0227507	-	9.31E-5 unit increase	[0.00007-0.00012]	ARID1A	Concentration of large VLDL particles	concentration of large VLDL particles measurement	GCST90827834	1:26695422	39091897	Farashi S	1:26697065:C:T	-1643
rs114165349-C	4e-14	-	0.0227507	-	9.31E-5 unit increase	[0.00007-0.00012]	ARID1A	Concentration of large VLDL particles	concentration of large VLDL particles measurement	GCST90827834	1:26695422	39091897	Farashi S	1:26697080:C:T	-1658
rs114165349-C	4e-14	-	0.0227507	-	9.31E-5 unit increase	[0.00007-0.00012]	ARID1A	Concentration of large VLDL particles	concentration of large VLDL particles measurement	GCST90827834	1:26695422	39091897	Farashi S	1:26697189:GTCT:G	-1767
rs114165349-C	4e-14	-	0.0227507	-	9.31E-5 unit increase	[0.00007-0.00012]	ARID1A	Concentration of large VLDL particles	concentration of large VLDL particles measurement	GCST90827834	1:26695422	39091897	Farashi S	1:26697227:G:T	-1805
rs114165349-C	4e-14	-	0.0227507	-	9.31E-5 unit increase	[0.00007-0.00012]	ARID1A	Concentration of large VLDL particles	concentration of large VLDL particles measurement	GCST90827834	1:26695422	39091897	Farashi S	1:26697343:G:A	-1921
rs114165349-C	4e-14	-	0.0227507	-	9.31E-5 unit increase	[0.00007-0.00012]	ARID1A	Concentration of large VLDL particles	concentration of large VLDL particles measurement	GCST90827834	1:26695422	39091897	Farashi S	1:26697417:GGCTGCGGCG:G	-1995
rs114165349-C	4e-14	-	0.0227507	-	9.31E-5 unit increase	[0.00007-0.00012]	ARID1A	Concentration of large VLDL particles	concentration of large VLDL particles measurement	GCST90827834	1:26695422	39091897	Farashi S	1:26697418:G:A	-1996
rs114165349-C	4e-14	-	0.0227507	-	9.31E-5 unit increase	[0.00007-0.00012]	ARID1A	Concentration of large VLDL particles	concentration of large VLDL particles measurement	GCST90827834	1:26695422	39091897	Farashi S	1:26697535:C:T	-2113
rs114165349-C	1e-13	-	0.0227507	-	0.0312765 unit increase	[0.023-0.04]	ARID1A	Total lipids in large VLDL	total lipids in large VLDL	GCST90827833	1:26695422	39091897	Farashi S	1:26696513:G:A	-1091
rs114165349-C	1e-13	-	0.0227507	-	0.0312765 unit increase	[0.023-0.04]	ARID1A	Total lipids in large VLDL	total lipids in large VLDL	GCST90827833	1:26695422	39091897	Farashi S	1:26696516:A:AGGC	-1094
rs114165349-C	1e-13	-	0.0227507	-	0.0312765 unit increase	[0.023-0.04]	ARID1A	Total lipids in large VLDL	total lipids in large VLDL	GCST90827833	1:26695422	39091897	Farashi S	1:26696517:A:AGGCGGCGGC	-1095
rs114165349-C	1e-13	-	0.0227507	-	0.0312765 unit increase	[0.023-0.04]	ARID1A	Total lipids in large VLDL	total lipids in large VLDL	GCST90827833	1:26695422	39091897	Farashi S	1:26696551:A:G	-1129
rs114165349-C	1e-13	-	0.0227507	-	0.0312765 unit increase	[0.023-0.04]	ARID1A	Total lipids in large VLDL	total lipids in large VLDL	GCST90827833	1:26695422	39091897	Farashi S	1:26696729:C:T	-1307
rs114165349-C	1e-13	-	0.0227507	-	0.0312765 unit increase	[0.023-0.04]	ARID1A	Total lipids in large VLDL	total lipids in large VLDL	GCST90827833	1:26695422	39091897	Farashi S	1:26696761:C:T	-1339
rs114165349-C	1e-13	-	0.0227507	-	0.0312765 unit increase	[0.023-0.04]	ARID1A	Total lipids in large VLDL	total lipids in large VLDL	GCST90827833	1:26695422	39091897	Farashi S	1:26696776:G:A	-1354
rs114165349-C	1e-13	-	0.0227507	-	0.0312765 unit increase	[0.023-0.04]	ARID1A	Total lipids in large VLDL	total lipids in large VLDL	GCST90827833	1:26695422	39091897	Farashi S	1:26696822:C:T	-1400
rs114165349-C	1e-13	-	0.0227507	-	0.0312765 unit increase	[0.023-0.04]	ARID1A	Total lipids in large VLDL	total lipids in large VLDL	GCST90827833	1:26695422	39091897	Farashi S	1:26696873:G:C	-1451
rs114165349-C	1e-13	-	0.0227507	-	0.0312765 unit increase	[0.023-0.04]	ARID1A	Total lipids in large VLDL	total lipids in large VLDL	GCST90827833	1:26695422	39091897	Farashi S	1:26696875:C:T	-1453
rs114165349-C	1e-13	-	0.0227507	-	0.0312765 unit increase	[0.023-0.04]	ARID1A	Total lipids in large VLDL	total lipids in large VLDL	GCST90827833	1:26695422	39091897	Farashi S	1:26696884:G:A	-1462
rs114165349-C	1e-13	-	0.0227507	-	0.0312765 unit increase	[0.023-0.04]	ARID1A	Total lipids in large VLDL	total lipids in large VLDL	GCST90827833	1:26695422	39091897	Farashi S	1:26696939:C:G	-1517
rs114165349-C	1e-13	-	0.0227507	-	0.0312765 unit increase	[0.023-0.04]	ARID1A	Total lipids in large VLDL	total lipids in large VLDL	GCST90827833	1:26695422	39091897	Farashi S	1:26696942:G:C	-1520
rs114165349-C	1e-13	-	0.0227507	-	0.0312765 unit increase	[0.023-0.04]	ARID1A	Total lipids in large VLDL	total lipids in large VLDL	GCST90827833	1:26695422	39091897	Farashi S	1:26697065:C:T	-1643
rs114165349-C	1e-13	-	0.0227507	-	0.0312765 unit increase	[0.023-0.04]	ARID1A	Total lipids in large VLDL	total lipids in large VLDL	GCST90827833	1:26695422	39091897	Farashi S	1:26697080:C:T	-1658
rs114165349-C	1e-13	-	0.0227507	-	0.0312765 unit increase	[0.023-0.04]	ARID1A	Total lipids in large VLDL	total lipids in large VLDL	GCST90827833	1:26695422	39091897	Farashi S	1:26697189:GTCT:G	-1767
rs114165349-C	1e-13	-	0.0227507	-	0.0312765 unit increase	[0.023-0.04]	ARID1A	Total lipids in large VLDL	total lipids in large VLDL	GCST90827833	1:26695422	39091897	Farashi S	1:26697227:G:T	-1805
rs114165349-C	1e-13	-	0.0227507	-	0.0312765 unit increase	[0.023-0.04]	ARID1A	Total lipids in large VLDL	total lipids in large VLDL	GCST90827833	1:26695422	39091897	Farashi S	1:26697343:G:A	-1921
rs114165349-C	1e-13	-	0.0227507	-	0.0312765 unit increase	[0.023-0.04]	ARID1A	Total lipids in large VLDL	total lipids in large VLDL	GCST90827833	1:26695422	39091897	Farashi S	1:26697417:GGCTGCGGCG:G	-1995
rs114165349-C	1e-13	-	0.0227507	-	0.0312765 unit increase	[0.023-0.04]	ARID1A	Total lipids in large VLDL	total lipids in large VLDL	GCST90827833	1:26695422	39091897	Farashi S	1:26697418:G:A	-1996
rs114165349-C	1e-13	-	0.0227507	-	0.0312765 unit increase	[0.023-0.04]	ARID1A	Total lipids in large VLDL	total lipids in large VLDL	GCST90827833	1:26695422	39091897	Farashi S	1:26697535:C:T	-2113
rs114165349-C	1e-10	-	0.0227507	-	0.00997988 unit increase	[0.0069-0.0131]	ARID1A	Ratio of apolipoprotein B to apolipoprotein A1 levels	apolipoprotein A 1 measurement,apolipoprotein B measurement	GCST90827749	1:26695422	39091897	Farashi S	1:26696513:G:A	-1091
rs114165349-C	1e-10	-	0.0227507	-	0.00997988 unit increase	[0.0069-0.0131]	ARID1A	Ratio of apolipoprotein B to apolipoprotein A1 levels	apolipoprotein A 1 measurement,apolipoprotein B measurement	GCST90827749	1:26695422	39091897	Farashi S	1:26696516:A:AGGC	-1094
rs114165349-C	1e-10	-	0.0227507	-	0.00997988 unit increase	[0.0069-0.0131]	ARID1A	Ratio of apolipoprotein B to apolipoprotein A1 levels	apolipoprotein A 1 measurement,apolipoprotein B measurement	GCST90827749	1:26695422	39091897	Farashi S	1:26696517:A:AGGCGGCGGC	-1095
rs114165349-C	1e-10	-	0.0227507	-	0.00997988 unit increase	[0.0069-0.0131]	ARID1A	Ratio of apolipoprotein B to apolipoprotein A1 levels	apolipoprotein A 1 measurement,apolipoprotein B measurement	GCST90827749	1:26695422	39091897	Farashi S	1:26696551:A:G	-1129
rs114165349-C	1e-10	-	0.0227507	-	0.00997988 unit increase	[0.0069-0.0131]	ARID1A	Ratio of apolipoprotein B to apolipoprotein A1 levels	apolipoprotein A 1 measurement,apolipoprotein B measurement	GCST90827749	1:26695422	39091897	Farashi S	1:26696729:C:T	-1307
rs114165349-C	1e-10	-	0.0227507	-	0.00997988 unit increase	[0.0069-0.0131]	ARID1A	Ratio of apolipoprotein B to apolipoprotein A1 levels	apolipoprotein A 1 measurement,apolipoprotein B measurement	GCST90827749	1:26695422	39091897	Farashi S	1:26696761:C:T	-1339
rs114165349-C	1e-10	-	0.0227507	-	0.00997988 unit increase	[0.0069-0.0131]	ARID1A	Ratio of apolipoprotein B to apolipoprotein A1 levels	apolipoprotein A 1 measurement,apolipoprotein B measurement	GCST90827749	1:26695422	39091897	Farashi S	1:26696776:G:A	-1354
rs114165349-C	1e-10	-	0.0227507	-	0.00997988 unit increase	[0.0069-0.0131]	ARID1A	Ratio of apolipoprotein B to apolipoprotein A1 levels	apolipoprotein A 1 measurement,apolipoprotein B measurement	GCST90827749	1:26695422	39091897	Farashi S	1:26696822:C:T	-1400
rs114165349-C	1e-10	-	0.0227507	-	0.00997988 unit increase	[0.0069-0.0131]	ARID1A	Ratio of apolipoprotein B to apolipoprotein A1 levels	apolipoprotein A 1 measurement,apolipoprotein B measurement	GCST90827749	1:26695422	39091897	Farashi S	1:26696873:G:C	-1451
rs114165349-C	1e-10	-	0.0227507	-	0.00997988 unit increase	[0.0069-0.0131]	ARID1A	Ratio of apolipoprotein B to apolipoprotein A1 levels	apolipoprotein A 1 measurement,apolipoprotein B measurement	GCST90827749	1:26695422	39091897	Farashi S	1:26696875:C:T	-1453
rs114165349-C	1e-10	-	0.0227507	-	0.00997988 unit increase	[0.0069-0.0131]	ARID1A	Ratio of apolipoprotein B to apolipoprotein A1 levels	apolipoprotein A 1 measurement,apolipoprotein B measurement	GCST90827749	1:26695422	39091897	Farashi S	1:26696884:G:A	-1462
rs114165349-C	1e-10	-	0.0227507	-	0.00997988 unit increase	[0.0069-0.0131]	ARID1A	Ratio of apolipoprotein B to apolipoprotein A1 levels	apolipoprotein A 1 measurement,apolipoprotein B measurement	GCST90827749	1:26695422	39091897	Farashi S	1:26696939:C:G	-1517
rs114165349-C	1e-10	-	0.0227507	-	0.00997988 unit increase	[0.0069-0.0131]	ARID1A	Ratio of apolipoprotein B to apolipoprotein A1 levels	apolipoprotein A 1 measurement,apolipoprotein B measurement	GCST90827749	1:26695422	39091897	Farashi S	1:26696942:G:C	-1520
rs114165349-C	1e-10	-	0.0227507	-	0.00997988 unit increase	[0.0069-0.0131]	ARID1A	Ratio of apolipoprotein B to apolipoprotein A1 levels	apolipoprotein A 1 measurement,apolipoprotein B measurement	GCST90827749	1:26695422	39091897	Farashi S	1:26697065:C:T	-1643
rs114165349-C	1e-10	-	0.0227507	-	0.00997988 unit increase	[0.0069-0.0131]	ARID1A	Ratio of apolipoprotein B to apolipoprotein A1 levels	apolipoprotein A 1 measurement,apolipoprotein B measurement	GCST90827749	1:26695422	39091897	Farashi S	1:26697080:C:T	-1658
rs114165349-C	1e-10	-	0.0227507	-	0.00997988 unit increase	[0.0069-0.0131]	ARID1A	Ratio of apolipoprotein B to apolipoprotein A1 levels	apolipoprotein A 1 measurement,apolipoprotein B measurement	GCST90827749	1:26695422	39091897	Farashi S	1:26697189:GTCT:G	-1767
rs114165349-C	1e-10	-	0.0227507	-	0.00997988 unit increase	[0.0069-0.0131]	ARID1A	Ratio of apolipoprotein B to apolipoprotein A1 levels	apolipoprotein A 1 measurement,apolipoprotein B measurement	GCST90827749	1:26695422	39091897	Farashi S	1:26697227:G:T	-1805
rs114165349-C	1e-10	-	0.0227507	-	0.00997988 unit increase	[0.0069-0.0131]	ARID1A	Ratio of apolipoprotein B to apolipoprotein A1 levels	apolipoprotein A 1 measurement,apolipoprotein B measurement	GCST90827749	1:26695422	39091897	Farashi S	1:26697343:G:A	-1921
rs114165349-C	1e-10	-	0.0227507	-	0.00997988 unit increase	[0.0069-0.0131]	ARID1A	Ratio of apolipoprotein B to apolipoprotein A1 levels	apolipoprotein A 1 measurement,apolipoprotein B measurement	GCST90827749	1:26695422	39091897	Farashi S	1:26697417:GGCTGCGGCG:G	-1995
rs114165349-C	1e-10	-	0.0227507	-	0.00997988 unit increase	[0.0069-0.0131]	ARID1A	Ratio of apolipoprotein B to apolipoprotein A1 levels	apolipoprotein A 1 measurement,apolipoprotein B measurement	GCST90827749	1:26695422	39091897	Farashi S	1:26697418:G:A	-1996
rs114165349-C	1e-10	-	0.0227507	-	0.00997988 unit increase	[0.0069-0.0131]	ARID1A	Ratio of apolipoprotein B to apolipoprotein A1 levels	apolipoprotein A 1 measurement,apolipoprotein B measurement	GCST90827749	1:26695422	39091897	Farashi S	1:26697535:C:T	-2113
rs114165349-G	7e-20	-	0.977045	-	0.113551 unit increase	[0.089-0.138]	ARID1A	Cholesteryl ester levels in HDL	cholesteryl ester measurement,high density lipoprotein cholesterol measurement	GCST90092823	1:26695422	35213538	Richardson TG	1:26696513:G:A	-1091
rs114165349-G	7e-20	-	0.977045	-	0.113551 unit increase	[0.089-0.138]	ARID1A	Cholesteryl ester levels in HDL	cholesteryl ester measurement,high density lipoprotein cholesterol measurement	GCST90092823	1:26695422	35213538	Richardson TG	1:26696516:A:AGGC	-1094
rs114165349-G	7e-20	-	0.977045	-	0.113551 unit increase	[0.089-0.138]	ARID1A	Cholesteryl ester levels in HDL	cholesteryl ester measurement,high density lipoprotein cholesterol measurement	GCST90092823	1:26695422	35213538	Richardson TG	1:26696517:A:AGGCGGCGGC	-1095
rs114165349-G	7e-20	-	0.977045	-	0.113551 unit increase	[0.089-0.138]	ARID1A	Cholesteryl ester levels in HDL	cholesteryl ester measurement,high density lipoprotein cholesterol measurement	GCST90092823	1:26695422	35213538	Richardson TG	1:26696551:A:G	-1129
rs114165349-G	7e-20	-	0.977045	-	0.113551 unit increase	[0.089-0.138]	ARID1A	Cholesteryl ester levels in HDL	cholesteryl ester measurement,high density lipoprotein cholesterol measurement	GCST90092823	1:26695422	35213538	Richardson TG	1:26696729:C:T	-1307
rs114165349-G	7e-20	-	0.977045	-	0.113551 unit increase	[0.089-0.138]	ARID1A	Cholesteryl ester levels in HDL	cholesteryl ester measurement,high density lipoprotein cholesterol measurement	GCST90092823	1:26695422	35213538	Richardson TG	1:26696761:C:T	-1339
rs114165349-G	7e-20	-	0.977045	-	0.113551 unit increase	[0.089-0.138]	ARID1A	Cholesteryl ester levels in HDL	cholesteryl ester measurement,high density lipoprotein cholesterol measurement	GCST90092823	1:26695422	35213538	Richardson TG	1:26696776:G:A	-1354
rs114165349-G	7e-20	-	0.977045	-	0.113551 unit increase	[0.089-0.138]	ARID1A	Cholesteryl ester levels in HDL	cholesteryl ester measurement,high density lipoprotein cholesterol measurement	GCST90092823	1:26695422	35213538	Richardson TG	1:26696822:C:T	-1400
rs114165349-G	7e-20	-	0.977045	-	0.113551 unit increase	[0.089-0.138]	ARID1A	Cholesteryl ester levels in HDL	cholesteryl ester measurement,high density lipoprotein cholesterol measurement	GCST90092823	1:26695422	35213538	Richardson TG	1:26696873:G:C	-1451
rs114165349-G	7e-20	-	0.977045	-	0.113551 unit increase	[0.089-0.138]	ARID1A	Cholesteryl ester levels in HDL	cholesteryl ester measurement,high density lipoprotein cholesterol measurement	GCST90092823	1:26695422	35213538	Richardson TG	1:26696875:C:T	-1453
rs114165349-G	7e-20	-	0.977045	-	0.113551 unit increase	[0.089-0.138]	ARID1A	Cholesteryl ester levels in HDL	cholesteryl ester measurement,high density lipoprotein cholesterol measurement	GCST90092823	1:26695422	35213538	Richardson TG	1:26696884:G:A	-1462
rs114165349-G	7e-20	-	0.977045	-	0.113551 unit increase	[0.089-0.138]	ARID1A	Cholesteryl ester levels in HDL	cholesteryl ester measurement,high density lipoprotein cholesterol measurement	GCST90092823	1:26695422	35213538	Richardson TG	1:26696939:C:G	-1517
rs114165349-G	7e-20	-	0.977045	-	0.113551 unit increase	[0.089-0.138]	ARID1A	Cholesteryl ester levels in HDL	cholesteryl ester measurement,high density lipoprotein cholesterol measurement	GCST90092823	1:26695422	35213538	Richardson TG	1:26696942:G:C	-1520
rs114165349-G	7e-20	-	0.977045	-	0.113551 unit increase	[0.089-0.138]	ARID1A	Cholesteryl ester levels in HDL	cholesteryl ester measurement,high density lipoprotein cholesterol measurement	GCST90092823	1:26695422	35213538	Richardson TG	1:26697065:C:T	-1643
rs114165349-G	7e-20	-	0.977045	-	0.113551 unit increase	[0.089-0.138]	ARID1A	Cholesteryl ester levels in HDL	cholesteryl ester measurement,high density lipoprotein cholesterol measurement	GCST90092823	1:26695422	35213538	Richardson TG	1:26697080:C:T	-1658
rs114165349-G	7e-20	-	0.977045	-	0.113551 unit increase	[0.089-0.138]	ARID1A	Cholesteryl ester levels in HDL	cholesteryl ester measurement,high density lipoprotein cholesterol measurement	GCST90092823	1:26695422	35213538	Richardson TG	1:26697189:GTCT:G	-1767
rs114165349-G	7e-20	-	0.977045	-	0.113551 unit increase	[0.089-0.138]	ARID1A	Cholesteryl ester levels in HDL	cholesteryl ester measurement,high density lipoprotein cholesterol measurement	GCST90092823	1:26695422	35213538	Richardson TG	1:26697227:G:T	-1805
rs114165349-G	7e-20	-	0.977045	-	0.113551 unit increase	[0.089-0.138]	ARID1A	Cholesteryl ester levels in HDL	cholesteryl ester measurement,high density lipoprotein cholesterol measurement	GCST90092823	1:26695422	35213538	Richardson TG	1:26697343:G:A	-1921
rs114165349-G	7e-20	-	0.977045	-	0.113551 unit increase	[0.089-0.138]	ARID1A	Cholesteryl ester levels in HDL	cholesteryl ester measurement,high density lipoprotein cholesterol measurement	GCST90092823	1:26695422	35213538	Richardson TG	1:26697417:GGCTGCGGCG:G	-1995
rs114165349-G	7e-20	-	0.977045	-	0.113551 unit increase	[0.089-0.138]	ARID1A	Cholesteryl ester levels in HDL	cholesteryl ester measurement,high density lipoprotein cholesterol measurement	GCST90092823	1:26695422	35213538	Richardson TG	1:26697418:G:A	-1996
rs114165349-G	7e-20	-	0.977045	-	0.113551 unit increase	[0.089-0.138]	ARID1A	Cholesteryl ester levels in HDL	cholesteryl ester measurement,high density lipoprotein cholesterol measurement	GCST90092823	1:26695422	35213538	Richardson TG	1:26697535:C:T	-2113
rs114165349-C	3e-12	-	0.0227507	-	0.0111204 unit increase	[0.0079-0.0143]	ARID1A	Cholesterol in Large VLDL	cholesterol in large VLDL measurement	GCST90827824	1:26695422	39091897	Farashi S	1:26696513:G:A	-1091
rs114165349-C	3e-12	-	0.0227507	-	0.0111204 unit increase	[0.0079-0.0143]	ARID1A	Cholesterol in Large VLDL	cholesterol in large VLDL measurement	GCST90827824	1:26695422	39091897	Farashi S	1:26696516:A:AGGC	-1094
rs114165349-C	3e-12	-	0.0227507	-	0.0111204 unit increase	[0.0079-0.0143]	ARID1A	Cholesterol in Large VLDL	cholesterol in large VLDL measurement	GCST90827824	1:26695422	39091897	Farashi S	1:26696517:A:AGGCGGCGGC	-1095
rs114165349-C	3e-12	-	0.0227507	-	0.0111204 unit increase	[0.0079-0.0143]	ARID1A	Cholesterol in Large VLDL	cholesterol in large VLDL measurement	GCST90827824	1:26695422	39091897	Farashi S	1:26696551:A:G	-1129
rs114165349-C	3e-12	-	0.0227507	-	0.0111204 unit increase	[0.0079-0.0143]	ARID1A	Cholesterol in Large VLDL	cholesterol in large VLDL measurement	GCST90827824	1:26695422	39091897	Farashi S	1:26696729:C:T	-1307
rs114165349-C	3e-12	-	0.0227507	-	0.0111204 unit increase	[0.0079-0.0143]	ARID1A	Cholesterol in Large VLDL	cholesterol in large VLDL measurement	GCST90827824	1:26695422	39091897	Farashi S	1:26696761:C:T	-1339
rs114165349-C	3e-12	-	0.0227507	-	0.0111204 unit increase	[0.0079-0.0143]	ARID1A	Cholesterol in Large VLDL	cholesterol in large VLDL measurement	GCST90827824	1:26695422	39091897	Farashi S	1:26696776:G:A	-1354
rs114165349-C	3e-12	-	0.0227507	-	0.0111204 unit increase	[0.0079-0.0143]	ARID1A	Cholesterol in Large VLDL	cholesterol in large VLDL measurement	GCST90827824	1:26695422	39091897	Farashi S	1:26696822:C:T	-1400
rs114165349-C	3e-12	-	0.0227507	-	0.0111204 unit increase	[0.0079-0.0143]	ARID1A	Cholesterol in Large VLDL	cholesterol in large VLDL measurement	GCST90827824	1:26695422	39091897	Farashi S	1:26696873:G:C	-1451
rs114165349-C	3e-12	-	0.0227507	-	0.0111204 unit increase	[0.0079-0.0143]	ARID1A	Cholesterol in Large VLDL	cholesterol in large VLDL measurement	GCST90827824	1:26695422	39091897	Farashi S	1:26696875:C:T	-1453
rs114165349-C	3e-12	-	0.0227507	-	0.0111204 unit increase	[0.0079-0.0143]	ARID1A	Cholesterol in Large VLDL	cholesterol in large VLDL measurement	GCST90827824	1:26695422	39091897	Farashi S	1:26696884:G:A	-1462
rs114165349-C	3e-12	-	0.0227507	-	0.0111204 unit increase	[0.0079-0.0143]	ARID1A	Cholesterol in Large VLDL	cholesterol in large VLDL measurement	GCST90827824	1:26695422	39091897	Farashi S	1:26696939:C:G	-1517
rs114165349-C	3e-12	-	0.0227507	-	0.0111204 unit increase	[0.0079-0.0143]	ARID1A	Cholesterol in Large VLDL	cholesterol in large VLDL measurement	GCST90827824	1:26695422	39091897	Farashi S	1:26696942:G:C	-1520
rs114165349-C	3e-12	-	0.0227507	-	0.0111204 unit increase	[0.0079-0.0143]	ARID1A	Cholesterol in Large VLDL	cholesterol in large VLDL measurement	GCST90827824	1:26695422	39091897	Farashi S	1:26697065:C:T	-1643
rs114165349-C	3e-12	-	0.0227507	-	0.0111204 unit increase	[0.0079-0.0143]	ARID1A	Cholesterol in Large VLDL	cholesterol in large VLDL measurement	GCST90827824	1:26695422	39091897	Farashi S	1:26697080:C:T	-1658
rs114165349-C	3e-12	-	0.0227507	-	0.0111204 unit increase	[0.0079-0.0143]	ARID1A	Cholesterol in Large VLDL	cholesterol in large VLDL measurement	GCST90827824	1:26695422	39091897	Farashi S	1:26697189:GTCT:G	-1767
rs114165349-C	3e-12	-	0.0227507	-	0.0111204 unit increase	[0.0079-0.0143]	ARID1A	Cholesterol in Large VLDL	cholesterol in large VLDL measurement	GCST90827824	1:26695422	39091897	Farashi S	1:26697227:G:T	-1805
rs114165349-C	3e-12	-	0.0227507	-	0.0111204 unit increase	[0.0079-0.0143]	ARID1A	Cholesterol in Large VLDL	cholesterol in large VLDL measurement	GCST90827824	1:26695422	39091897	Farashi S	1:26697343:G:A	-1921
rs114165349-C	3e-12	-	0.0227507	-	0.0111204 unit increase	[0.0079-0.0143]	ARID1A	Cholesterol in Large VLDL	cholesterol in large VLDL measurement	GCST90827824	1:26695422	39091897	Farashi S	1:26697417:GGCTGCGGCG:G	-1995
rs114165349-C	3e-12	-	0.0227507	-	0.0111204 unit increase	[0.0079-0.0143]	ARID1A	Cholesterol in Large VLDL	cholesterol in large VLDL measurement	GCST90827824	1:26695422	39091897	Farashi S	1:26697418:G:A	-1996
rs114165349-C	3e-12	-	0.0227507	-	0.0111204 unit increase	[0.0079-0.0143]	ARID1A	Cholesterol in Large VLDL	cholesterol in large VLDL measurement	GCST90827824	1:26695422	39091897	Farashi S	1:26697535:C:T	-2113
rs114165349-C	8e-10	-	0.0227507	-	0.027836 unit decrease	[0.019-0.037]	ARID1A	Total lipids in large HDL	total lipids in large HDL	GCST90827803	1:26695422	39091897	Farashi S	1:26696513:G:A	-1091
rs114165349-C	8e-10	-	0.0227507	-	0.027836 unit decrease	[0.019-0.037]	ARID1A	Total lipids in large HDL	total lipids in large HDL	GCST90827803	1:26695422	39091897	Farashi S	1:26696516:A:AGGC	-1094
rs114165349-C	8e-10	-	0.0227507	-	0.027836 unit decrease	[0.019-0.037]	ARID1A	Total lipids in large HDL	total lipids in large HDL	GCST90827803	1:26695422	39091897	Farashi S	1:26696517:A:AGGCGGCGGC	-1095
rs114165349-C	8e-10	-	0.0227507	-	0.027836 unit decrease	[0.019-0.037]	ARID1A	Total lipids in large HDL	total lipids in large HDL	GCST90827803	1:26695422	39091897	Farashi S	1:26696551:A:G	-1129
rs114165349-C	8e-10	-	0.0227507	-	0.027836 unit decrease	[0.019-0.037]	ARID1A	Total lipids in large HDL	total lipids in large HDL	GCST90827803	1:26695422	39091897	Farashi S	1:26696729:C:T	-1307
rs114165349-C	8e-10	-	0.0227507	-	0.027836 unit decrease	[0.019-0.037]	ARID1A	Total lipids in large HDL	total lipids in large HDL	GCST90827803	1:26695422	39091897	Farashi S	1:26696761:C:T	-1339
rs114165349-C	8e-10	-	0.0227507	-	0.027836 unit decrease	[0.019-0.037]	ARID1A	Total lipids in large HDL	total lipids in large HDL	GCST90827803	1:26695422	39091897	Farashi S	1:26696776:G:A	-1354
rs114165349-C	8e-10	-	0.0227507	-	0.027836 unit decrease	[0.019-0.037]	ARID1A	Total lipids in large HDL	total lipids in large HDL	GCST90827803	1:26695422	39091897	Farashi S	1:26696822:C:T	-1400
rs114165349-C	8e-10	-	0.0227507	-	0.027836 unit decrease	[0.019-0.037]	ARID1A	Total lipids in large HDL	total lipids in large HDL	GCST90827803	1:26695422	39091897	Farashi S	1:26696873:G:C	-1451
rs114165349-C	8e-10	-	0.0227507	-	0.027836 unit decrease	[0.019-0.037]	ARID1A	Total lipids in large HDL	total lipids in large HDL	GCST90827803	1:26695422	39091897	Farashi S	1:26696875:C:T	-1453
rs114165349-C	8e-10	-	0.0227507	-	0.027836 unit decrease	[0.019-0.037]	ARID1A	Total lipids in large HDL	total lipids in large HDL	GCST90827803	1:26695422	39091897	Farashi S	1:26696884:G:A	-1462
rs114165349-C	8e-10	-	0.0227507	-	0.027836 unit decrease	[0.019-0.037]	ARID1A	Total lipids in large HDL	total lipids in large HDL	GCST90827803	1:26695422	39091897	Farashi S	1:26696939:C:G	-1517
rs114165349-C	8e-10	-	0.0227507	-	0.027836 unit decrease	[0.019-0.037]	ARID1A	Total lipids in large HDL	total lipids in large HDL	GCST90827803	1:26695422	39091897	Farashi S	1:26696942:G:C	-1520
rs114165349-C	8e-10	-	0.0227507	-	0.027836 unit decrease	[0.019-0.037]	ARID1A	Total lipids in large HDL	total lipids in large HDL	GCST90827803	1:26695422	39091897	Farashi S	1:26697065:C:T	-1643
rs114165349-C	8e-10	-	0.0227507	-	0.027836 unit decrease	[0.019-0.037]	ARID1A	Total lipids in large HDL	total lipids in large HDL	GCST90827803	1:26695422	39091897	Farashi S	1:26697080:C:T	-1658
rs114165349-C	8e-10	-	0.0227507	-	0.027836 unit decrease	[0.019-0.037]	ARID1A	Total lipids in large HDL	total lipids in large HDL	GCST90827803	1:26695422	39091897	Farashi S	1:26697189:GTCT:G	-1767
rs114165349-C	8e-10	-	0.0227507	-	0.027836 unit decrease	[0.019-0.037]	ARID1A	Total lipids in large HDL	total lipids in large HDL	GCST90827803	1:26695422	39091897	Farashi S	1:26697227:G:T	-1805
rs114165349-C	8e-10	-	0.0227507	-	0.027836 unit decrease	[0.019-0.037]	ARID1A	Total lipids in large HDL	total lipids in large HDL	GCST90827803	1:26695422	39091897	Farashi S	1:26697343:G:A	-1921
rs114165349-C	8e-10	-	0.0227507	-	0.027836 unit decrease	[0.019-0.037]	ARID1A	Total lipids in large HDL	total lipids in large HDL	GCST90827803	1:26695422	39091897	Farashi S	1:26697417:GGCTGCGGCG:G	-1995
rs114165349-C	8e-10	-	0.0227507	-	0.027836 unit decrease	[0.019-0.037]	ARID1A	Total lipids in large HDL	total lipids in large HDL	GCST90827803	1:26695422	39091897	Farashi S	1:26697418:G:A	-1996
rs114165349-C	8e-10	-	0.0227507	-	0.027836 unit decrease	[0.019-0.037]	ARID1A	Total lipids in large HDL	total lipids in large HDL	GCST90827803	1:26695422	39091897	Farashi S	1:26697535:C:T	-2113
rs114165349-C	1e-13	-	0.0227507	-	0.0115448 unit increase	[0.0085-0.0146]	ARID1A	Triglycerides in large VLDL	triglycerides in large VLDL measurement	GCST90827837	1:26695422	39091897	Farashi S	1:26696513:G:A	-1091
rs114165349-C	1e-13	-	0.0227507	-	0.0115448 unit increase	[0.0085-0.0146]	ARID1A	Triglycerides in large VLDL	triglycerides in large VLDL measurement	GCST90827837	1:26695422	39091897	Farashi S	1:26696516:A:AGGC	-1094
rs114165349-C	1e-13	-	0.0227507	-	0.0115448 unit increase	[0.0085-0.0146]	ARID1A	Triglycerides in large VLDL	triglycerides in large VLDL measurement	GCST90827837	1:26695422	39091897	Farashi S	1:26696517:A:AGGCGGCGGC	-1095
rs114165349-C	1e-13	-	0.0227507	-	0.0115448 unit increase	[0.0085-0.0146]	ARID1A	Triglycerides in large VLDL	triglycerides in large VLDL measurement	GCST90827837	1:26695422	39091897	Farashi S	1:26696551:A:G	-1129
rs114165349-C	1e-13	-	0.0227507	-	0.0115448 unit increase	[0.0085-0.0146]	ARID1A	Triglycerides in large VLDL	triglycerides in large VLDL measurement	GCST90827837	1:26695422	39091897	Farashi S	1:26696729:C:T	-1307
rs114165349-C	1e-13	-	0.0227507	-	0.0115448 unit increase	[0.0085-0.0146]	ARID1A	Triglycerides in large VLDL	triglycerides in large VLDL measurement	GCST90827837	1:26695422	39091897	Farashi S	1:26696761:C:T	-1339
rs114165349-C	1e-13	-	0.0227507	-	0.0115448 unit increase	[0.0085-0.0146]	ARID1A	Triglycerides in large VLDL	triglycerides in large VLDL measurement	GCST90827837	1:26695422	39091897	Farashi S	1:26696776:G:A	-1354
rs114165349-C	1e-13	-	0.0227507	-	0.0115448 unit increase	[0.0085-0.0146]	ARID1A	Triglycerides in large VLDL	triglycerides in large VLDL measurement	GCST90827837	1:26695422	39091897	Farashi S	1:26696822:C:T	-1400
rs114165349-C	1e-13	-	0.0227507	-	0.0115448 unit increase	[0.0085-0.0146]	ARID1A	Triglycerides in large VLDL	triglycerides in large VLDL measurement	GCST90827837	1:26695422	39091897	Farashi S	1:26696873:G:C	-1451
rs114165349-C	1e-13	-	0.0227507	-	0.0115448 unit increase	[0.0085-0.0146]	ARID1A	Triglycerides in large VLDL	triglycerides in large VLDL measurement	GCST90827837	1:26695422	39091897	Farashi S	1:26696875:C:T	-1453
rs114165349-C	1e-13	-	0.0227507	-	0.0115448 unit increase	[0.0085-0.0146]	ARID1A	Triglycerides in large VLDL	triglycerides in large VLDL measurement	GCST90827837	1:26695422	39091897	Farashi S	1:26696884:G:A	-1462
rs114165349-C	1e-13	-	0.0227507	-	0.0115448 unit increase	[0.0085-0.0146]	ARID1A	Triglycerides in large VLDL	triglycerides in large VLDL measurement	GCST90827837	1:26695422	39091897	Farashi S	1:26696939:C:G	-1517
rs114165349-C	1e-13	-	0.0227507	-	0.0115448 unit increase	[0.0085-0.0146]	ARID1A	Triglycerides in large VLDL	triglycerides in large VLDL measurement	GCST90827837	1:26695422	39091897	Farashi S	1:26696942:G:C	-1520
rs114165349-C	1e-13	-	0.0227507	-	0.0115448 unit increase	[0.0085-0.0146]	ARID1A	Triglycerides in large VLDL	triglycerides in large VLDL measurement	GCST90827837	1:26695422	39091897	Farashi S	1:26697065:C:T	-1643
rs114165349-C	1e-13	-	0.0227507	-	0.0115448 unit increase	[0.0085-0.0146]	ARID1A	Triglycerides in large VLDL	triglycerides in large VLDL measurement	GCST90827837	1:26695422	39091897	Farashi S	1:26697080:C:T	-1658
rs114165349-C	1e-13	-	0.0227507	-	0.0115448 unit increase	[0.0085-0.0146]	ARID1A	Triglycerides in large VLDL	triglycerides in large VLDL measurement	GCST90827837	1:26695422	39091897	Farashi S	1:26697189:GTCT:G	-1767
rs114165349-C	1e-13	-	0.0227507	-	0.0115448 unit increase	[0.0085-0.0146]	ARID1A	Triglycerides in large VLDL	triglycerides in large VLDL measurement	GCST90827837	1:26695422	39091897	Farashi S	1:26697227:G:T	-1805
rs114165349-C	1e-13	-	0.0227507	-	0.0115448 unit increase	[0.0085-0.0146]	ARID1A	Triglycerides in large VLDL	triglycerides in large VLDL measurement	GCST90827837	1:26695422	39091897	Farashi S	1:26697343:G:A	-1921
rs114165349-C	1e-13	-	0.0227507	-	0.0115448 unit increase	[0.0085-0.0146]	ARID1A	Triglycerides in large VLDL	triglycerides in large VLDL measurement	GCST90827837	1:26695422	39091897	Farashi S	1:26697417:GGCTGCGGCG:G	-1995
rs114165349-C	1e-13	-	0.0227507	-	0.0115448 unit increase	[0.0085-0.0146]	ARID1A	Triglycerides in large VLDL	triglycerides in large VLDL measurement	GCST90827837	1:26695422	39091897	Farashi S	1:26697418:G:A	-1996
rs114165349-C	1e-13	-	0.0227507	-	0.0115448 unit increase	[0.0085-0.0146]	ARID1A	Triglycerides in large VLDL	triglycerides in large VLDL measurement	GCST90827837	1:26695422	39091897	Farashi S	1:26697535:C:T	-2113
rs71636776-A	1e-09	-	0.0801084	-	0.00306336 unit increase	[0.0021-0.0041]	ARID1A	Glycoprotein acetyls levels	glycoprotein measurement	GCST90827760	1:26756557	39091897	Farashi S	1:26761058:A:C	-4501
rs71636776-A	1e-09	-	0.0801084	-	0.00306336 unit increase	[0.0021-0.0041]	ARID1A	Glycoprotein acetyls levels	glycoprotein measurement	GCST90827760	1:26756557	39091897	Farashi S	1:26762247:A:G	-5690
rs71636776-A	1e-09	-	0.0801084	-	0.00306336 unit increase	[0.0021-0.0041]	ARID1A	Glycoprotein acetyls levels	glycoprotein measurement	GCST90827760	1:26756557	39091897	Farashi S	1:26763143:G:A	-6586
rs71636776-A	1e-09	-	0.0801084	-	0.00306336 unit increase	[0.0021-0.0041]	ARID1A	Glycoprotein acetyls levels	glycoprotein measurement	GCST90827760	1:26756557	39091897	Farashi S	1:26763168:T:C	-6611
rs71636776-A	1e-09	-	0.0801084	-	0.00306336 unit increase	[0.0021-0.0041]	ARID1A	Glycoprotein acetyls levels	glycoprotein measurement	GCST90827760	1:26756557	39091897	Farashi S	1:26766459:A:C	-9902
rs114165349-C	2e-08	-	0.0227507	-	0.00246239 unit decrease	[0.0016-0.0033]	ARID1A	Average diameter for HDL particles	HDL particle size	GCST90827774	1:26695422	39091897	Farashi S	1:26696513:G:A	-1091
rs114165349-C	2e-08	-	0.0227507	-	0.00246239 unit decrease	[0.0016-0.0033]	ARID1A	Average diameter for HDL particles	HDL particle size	GCST90827774	1:26695422	39091897	Farashi S	1:26696516:A:AGGC	-1094
rs114165349-C	2e-08	-	0.0227507	-	0.00246239 unit decrease	[0.0016-0.0033]	ARID1A	Average diameter for HDL particles	HDL particle size	GCST90827774	1:26695422	39091897	Farashi S	1:26696517:A:AGGCGGCGGC	-1095
rs114165349-C	2e-08	-	0.0227507	-	0.00246239 unit decrease	[0.0016-0.0033]	ARID1A	Average diameter for HDL particles	HDL particle size	GCST90827774	1:26695422	39091897	Farashi S	1:26696551:A:G	-1129
rs114165349-C	2e-08	-	0.0227507	-	0.00246239 unit decrease	[0.0016-0.0033]	ARID1A	Average diameter for HDL particles	HDL particle size	GCST90827774	1:26695422	39091897	Farashi S	1:26696729:C:T	-1307
rs114165349-C	2e-08	-	0.0227507	-	0.00246239 unit decrease	[0.0016-0.0033]	ARID1A	Average diameter for HDL particles	HDL particle size	GCST90827774	1:26695422	39091897	Farashi S	1:26696761:C:T	-1339
rs114165349-C	2e-08	-	0.0227507	-	0.00246239 unit decrease	[0.0016-0.0033]	ARID1A	Average diameter for HDL particles	HDL particle size	GCST90827774	1:26695422	39091897	Farashi S	1:26696776:G:A	-1354
rs114165349-C	2e-08	-	0.0227507	-	0.00246239 unit decrease	[0.0016-0.0033]	ARID1A	Average diameter for HDL particles	HDL particle size	GCST90827774	1:26695422	39091897	Farashi S	1:26696822:C:T	-1400
rs114165349-C	2e-08	-	0.0227507	-	0.00246239 unit decrease	[0.0016-0.0033]	ARID1A	Average diameter for HDL particles	HDL particle size	GCST90827774	1:26695422	39091897	Farashi S	1:26696873:G:C	-1451
rs114165349-C	2e-08	-	0.0227507	-	0.00246239 unit decrease	[0.0016-0.0033]	ARID1A	Average diameter for HDL particles	HDL particle size	GCST90827774	1:26695422	39091897	Farashi S	1:26696875:C:T	-1453
rs114165349-C	2e-08	-	0.0227507	-	0.00246239 unit decrease	[0.0016-0.0033]	ARID1A	Average diameter for HDL particles	HDL particle size	GCST90827774	1:26695422	39091897	Farashi S	1:26696884:G:A	-1462
rs114165349-C	2e-08	-	0.0227507	-	0.00246239 unit decrease	[0.0016-0.0033]	ARID1A	Average diameter for HDL particles	HDL particle size	GCST90827774	1:26695422	39091897	Farashi S	1:26696939:C:G	-1517
rs114165349-C	2e-08	-	0.0227507	-	0.00246239 unit decrease	[0.0016-0.0033]	ARID1A	Average diameter for HDL particles	HDL particle size	GCST90827774	1:26695422	39091897	Farashi S	1:26696942:G:C	-1520
rs114165349-C	2e-08	-	0.0227507	-	0.00246239 unit decrease	[0.0016-0.0033]	ARID1A	Average diameter for HDL particles	HDL particle size	GCST90827774	1:26695422	39091897	Farashi S	1:26697065:C:T	-1643
rs114165349-C	2e-08	-	0.0227507	-	0.00246239 unit decrease	[0.0016-0.0033]	ARID1A	Average diameter for HDL particles	HDL particle size	GCST90827774	1:26695422	39091897	Farashi S	1:26697080:C:T	-1658
rs114165349-C	2e-08	-	0.0227507	-	0.00246239 unit decrease	[0.0016-0.0033]	ARID1A	Average diameter for HDL particles	HDL particle size	GCST90827774	1:26695422	39091897	Farashi S	1:26697189:GTCT:G	-1767
rs114165349-C	2e-08	-	0.0227507	-	0.00246239 unit decrease	[0.0016-0.0033]	ARID1A	Average diameter for HDL particles	HDL particle size	GCST90827774	1:26695422	39091897	Farashi S	1:26697227:G:T	-1805
rs114165349-C	2e-08	-	0.0227507	-	0.00246239 unit decrease	[0.0016-0.0033]	ARID1A	Average diameter for HDL particles	HDL particle size	GCST90827774	1:26695422	39091897	Farashi S	1:26697343:G:A	-1921
rs114165349-C	2e-08	-	0.0227507	-	0.00246239 unit decrease	[0.0016-0.0033]	ARID1A	Average diameter for HDL particles	HDL particle size	GCST90827774	1:26695422	39091897	Farashi S	1:26697417:GGCTGCGGCG:G	-1995
rs114165349-C	2e-08	-	0.0227507	-	0.00246239 unit decrease	[0.0016-0.0033]	ARID1A	Average diameter for HDL particles	HDL particle size	GCST90827774	1:26695422	39091897	Farashi S	1:26697418:G:A	-1996
rs114165349-C	2e-08	-	0.0227507	-	0.00246239 unit decrease	[0.0016-0.0033]	ARID1A	Average diameter for HDL particles	HDL particle size	GCST90827774	1:26695422	39091897	Farashi S	1:26697535:C:T	-2113
rs114165349-C	2e-09	-	0.0227507	-	0.0471807 unit decrease	[0.032-0.063]	ARID1A	Phospholipids to Total Lipids in HDL percentage	lipoprotein measurement	GCST90827773	1:26695422	39091897	Farashi S	1:26696513:G:A	-1091
rs114165349-C	2e-09	-	0.0227507	-	0.0471807 unit decrease	[0.032-0.063]	ARID1A	Phospholipids to Total Lipids in HDL percentage	lipoprotein measurement	GCST90827773	1:26695422	39091897	Farashi S	1:26696516:A:AGGC	-1094
rs114165349-C	2e-09	-	0.0227507	-	0.0471807 unit decrease	[0.032-0.063]	ARID1A	Phospholipids to Total Lipids in HDL percentage	lipoprotein measurement	GCST90827773	1:26695422	39091897	Farashi S	1:26696517:A:AGGCGGCGGC	-1095
rs114165349-C	2e-09	-	0.0227507	-	0.0471807 unit decrease	[0.032-0.063]	ARID1A	Phospholipids to Total Lipids in HDL percentage	lipoprotein measurement	GCST90827773	1:26695422	39091897	Farashi S	1:26696551:A:G	-1129
rs114165349-C	2e-09	-	0.0227507	-	0.0471807 unit decrease	[0.032-0.063]	ARID1A	Phospholipids to Total Lipids in HDL percentage	lipoprotein measurement	GCST90827773	1:26695422	39091897	Farashi S	1:26696729:C:T	-1307
rs114165349-C	2e-09	-	0.0227507	-	0.0471807 unit decrease	[0.032-0.063]	ARID1A	Phospholipids to Total Lipids in HDL percentage	lipoprotein measurement	GCST90827773	1:26695422	39091897	Farashi S	1:26696761:C:T	-1339
rs114165349-C	2e-09	-	0.0227507	-	0.0471807 unit decrease	[0.032-0.063]	ARID1A	Phospholipids to Total Lipids in HDL percentage	lipoprotein measurement	GCST90827773	1:26695422	39091897	Farashi S	1:26696776:G:A	-1354
rs114165349-C	2e-09	-	0.0227507	-	0.0471807 unit decrease	[0.032-0.063]	ARID1A	Phospholipids to Total Lipids in HDL percentage	lipoprotein measurement	GCST90827773	1:26695422	39091897	Farashi S	1:26696822:C:T	-1400
rs114165349-C	2e-09	-	0.0227507	-	0.0471807 unit decrease	[0.032-0.063]	ARID1A	Phospholipids to Total Lipids in HDL percentage	lipoprotein measurement	GCST90827773	1:26695422	39091897	Farashi S	1:26696873:G:C	-1451
rs114165349-C	2e-09	-	0.0227507	-	0.0471807 unit decrease	[0.032-0.063]	ARID1A	Phospholipids to Total Lipids in HDL percentage	lipoprotein measurement	GCST90827773	1:26695422	39091897	Farashi S	1:26696875:C:T	-1453
rs114165349-C	2e-09	-	0.0227507	-	0.0471807 unit decrease	[0.032-0.063]	ARID1A	Phospholipids to Total Lipids in HDL percentage	lipoprotein measurement	GCST90827773	1:26695422	39091897	Farashi S	1:26696884:G:A	-1462
rs114165349-C	2e-09	-	0.0227507	-	0.0471807 unit decrease	[0.032-0.063]	ARID1A	Phospholipids to Total Lipids in HDL percentage	lipoprotein measurement	GCST90827773	1:26695422	39091897	Farashi S	1:26696939:C:G	-1517
rs114165349-C	2e-09	-	0.0227507	-	0.0471807 unit decrease	[0.032-0.063]	ARID1A	Phospholipids to Total Lipids in HDL percentage	lipoprotein measurement	GCST90827773	1:26695422	39091897	Farashi S	1:26696942:G:C	-1520
rs114165349-C	2e-09	-	0.0227507	-	0.0471807 unit decrease	[0.032-0.063]	ARID1A	Phospholipids to Total Lipids in HDL percentage	lipoprotein measurement	GCST90827773	1:26695422	39091897	Farashi S	1:26697065:C:T	-1643
rs114165349-C	2e-09	-	0.0227507	-	0.0471807 unit decrease	[0.032-0.063]	ARID1A	Phospholipids to Total Lipids in HDL percentage	lipoprotein measurement	GCST90827773	1:26695422	39091897	Farashi S	1:26697080:C:T	-1658
rs114165349-C	2e-09	-	0.0227507	-	0.0471807 unit decrease	[0.032-0.063]	ARID1A	Phospholipids to Total Lipids in HDL percentage	lipoprotein measurement	GCST90827773	1:26695422	39091897	Farashi S	1:26697189:GTCT:G	-1767
rs114165349-C	2e-09	-	0.0227507	-	0.0471807 unit decrease	[0.032-0.063]	ARID1A	Phospholipids to Total Lipids in HDL percentage	lipoprotein measurement	GCST90827773	1:26695422	39091897	Farashi S	1:26697227:G:T	-1805
rs114165349-C	2e-09	-	0.0227507	-	0.0471807 unit decrease	[0.032-0.063]	ARID1A	Phospholipids to Total Lipids in HDL percentage	lipoprotein measurement	GCST90827773	1:26695422	39091897	Farashi S	1:26697343:G:A	-1921
rs114165349-C	2e-09	-	0.0227507	-	0.0471807 unit decrease	[0.032-0.063]	ARID1A	Phospholipids to Total Lipids in HDL percentage	lipoprotein measurement	GCST90827773	1:26695422	39091897	Farashi S	1:26697417:GGCTGCGGCG:G	-1995
rs114165349-C	2e-09	-	0.0227507	-	0.0471807 unit decrease	[0.032-0.063]	ARID1A	Phospholipids to Total Lipids in HDL percentage	lipoprotein measurement	GCST90827773	1:26695422	39091897	Farashi S	1:26697418:G:A	-1996
rs114165349-C	2e-09	-	0.0227507	-	0.0471807 unit decrease	[0.032-0.063]	ARID1A	Phospholipids to Total Lipids in HDL percentage	lipoprotein measurement	GCST90827773	1:26695422	39091897	Farashi S	1:26697535:C:T	-2113
rs34397747-C	2e-09	-	0.0834001	-	0.00186621 unit decrease	[0.0012-0.0025]	ARID1A	Cholesteryl Esters in Small HDL	cholesteryl ester measurement	GCST90827924	1:26765831	39091897	Farashi S	1:26761058:A:C	4773
rs34397747-C	2e-09	-	0.0834001	-	0.00186621 unit decrease	[0.0012-0.0025]	ARID1A	Cholesteryl Esters in Small HDL	cholesteryl ester measurement	GCST90827924	1:26765831	39091897	Farashi S	1:26762247:A:G	3584
rs34397747-C	2e-09	-	0.0834001	-	0.00186621 unit decrease	[0.0012-0.0025]	ARID1A	Cholesteryl Esters in Small HDL	cholesteryl ester measurement	GCST90827924	1:26765831	39091897	Farashi S	1:26763143:G:A	2688
rs34397747-C	2e-09	-	0.0834001	-	0.00186621 unit decrease	[0.0012-0.0025]	ARID1A	Cholesteryl Esters in Small HDL	cholesteryl ester measurement	GCST90827924	1:26765831	39091897	Farashi S	1:26763168:T:C	2663
rs34397747-C	2e-09	-	0.0834001	-	0.00186621 unit decrease	[0.0012-0.0025]	ARID1A	Cholesteryl Esters in Small HDL	cholesteryl ester measurement	GCST90827924	1:26765831	39091897	Farashi S	1:26766459:A:C	-628
rs34397747-C	2e-09	-	0.0834001	-	0.00186621 unit decrease	[0.0012-0.0025]	ARID1A	Cholesteryl Esters in Small HDL	cholesteryl ester measurement	GCST90827924	1:26765831	39091897	Farashi S	1:26767847:G:A	-2016
rs34397747-C	2e-09	-	0.0834001	-	0.00186621 unit decrease	[0.0012-0.0025]	ARID1A	Cholesteryl Esters in Small HDL	cholesteryl ester measurement	GCST90827924	1:26765831	39091897	Farashi S	1:26771162:A:G	-5331
rs34397747-C	2e-09	-	0.0834001	-	0.00186621 unit decrease	[0.0012-0.0025]	ARID1A	Cholesteryl Esters in Small HDL	cholesteryl ester measurement	GCST90827924	1:26765831	39091897	Farashi S	1:26771288:C:G	-5457
rs34397747-C	2e-09	-	0.0834001	-	0.00186621 unit decrease	[0.0012-0.0025]	ARID1A	Cholesteryl Esters in Small HDL	cholesteryl ester measurement	GCST90827924	1:26765831	39091897	Farashi S	1:26773390:G:A	-7559
rs34397747-C	2e-09	-	0.0834001	-	0.00186621 unit decrease	[0.0012-0.0025]	ARID1A	Cholesteryl Esters in Small HDL	cholesteryl ester measurement	GCST90827924	1:26765831	39091897	Farashi S	1:26773690:C:CGCA	-7859
rs34397747-C	2e-09	-	0.0834001	-	0.00186621 unit decrease	[0.0012-0.0025]	ARID1A	Cholesteryl Esters in Small HDL	cholesteryl ester measurement	GCST90827924	1:26765831	39091897	Farashi S	1:26774531:A:G	-8700
rs34397747-C	2e-09	-	0.0834001	-	0.00186621 unit decrease	[0.0012-0.0025]	ARID1A	Cholesteryl Esters in Small HDL	cholesteryl ester measurement	GCST90827924	1:26765831	39091897	Farashi S	1:26774627:C:G	-8796
rs34397747-C	2e-09	-	0.0834001	-	0.00186621 unit decrease	[0.0012-0.0025]	ARID1A	Cholesteryl Esters in Small HDL	cholesteryl ester measurement	GCST90827924	1:26765831	39091897	Farashi S	1:26775004:C:T	-9173
rs34397747-C	2e-09	-	0.0834001	-	0.00186621 unit decrease	[0.0012-0.0025]	ARID1A	Cholesteryl Esters in Small HDL	cholesteryl ester measurement	GCST90827924	1:26765831	39091897	Farashi S	1:26775697:A:G	-9866
rs114165349-C	4e-10	-	0.0227507	-	0.00482348 unit increase	[0.0033-0.0064]	ARID1A	Cholesteryl Esters in Large VLDL	cholesteryl esters in large VLDL measurement	GCST90827826	1:26695422	39091897	Farashi S	1:26696513:G:A	-1091
rs114165349-C	4e-10	-	0.0227507	-	0.00482348 unit increase	[0.0033-0.0064]	ARID1A	Cholesteryl Esters in Large VLDL	cholesteryl esters in large VLDL measurement	GCST90827826	1:26695422	39091897	Farashi S	1:26696516:A:AGGC	-1094
rs114165349-C	4e-10	-	0.0227507	-	0.00482348 unit increase	[0.0033-0.0064]	ARID1A	Cholesteryl Esters in Large VLDL	cholesteryl esters in large VLDL measurement	GCST90827826	1:26695422	39091897	Farashi S	1:26696517:A:AGGCGGCGGC	-1095
rs114165349-C	4e-10	-	0.0227507	-	0.00482348 unit increase	[0.0033-0.0064]	ARID1A	Cholesteryl Esters in Large VLDL	cholesteryl esters in large VLDL measurement	GCST90827826	1:26695422	39091897	Farashi S	1:26696551:A:G	-1129
rs114165349-C	4e-10	-	0.0227507	-	0.00482348 unit increase	[0.0033-0.0064]	ARID1A	Cholesteryl Esters in Large VLDL	cholesteryl esters in large VLDL measurement	GCST90827826	1:26695422	39091897	Farashi S	1:26696729:C:T	-1307
rs114165349-C	4e-10	-	0.0227507	-	0.00482348 unit increase	[0.0033-0.0064]	ARID1A	Cholesteryl Esters in Large VLDL	cholesteryl esters in large VLDL measurement	GCST90827826	1:26695422	39091897	Farashi S	1:26696761:C:T	-1339
rs114165349-C	4e-10	-	0.0227507	-	0.00482348 unit increase	[0.0033-0.0064]	ARID1A	Cholesteryl Esters in Large VLDL	cholesteryl esters in large VLDL measurement	GCST90827826	1:26695422	39091897	Farashi S	1:26696776:G:A	-1354
rs114165349-C	4e-10	-	0.0227507	-	0.00482348 unit increase	[0.0033-0.0064]	ARID1A	Cholesteryl Esters in Large VLDL	cholesteryl esters in large VLDL measurement	GCST90827826	1:26695422	39091897	Farashi S	1:26696822:C:T	-1400
rs114165349-C	4e-10	-	0.0227507	-	0.00482348 unit increase	[0.0033-0.0064]	ARID1A	Cholesteryl Esters in Large VLDL	cholesteryl esters in large VLDL measurement	GCST90827826	1:26695422	39091897	Farashi S	1:26696873:G:C	-1451
rs114165349-C	4e-10	-	0.0227507	-	0.00482348 unit increase	[0.0033-0.0064]	ARID1A	Cholesteryl Esters in Large VLDL	cholesteryl esters in large VLDL measurement	GCST90827826	1:26695422	39091897	Farashi S	1:26696875:C:T	-1453
rs114165349-C	4e-10	-	0.0227507	-	0.00482348 unit increase	[0.0033-0.0064]	ARID1A	Cholesteryl Esters in Large VLDL	cholesteryl esters in large VLDL measurement	GCST90827826	1:26695422	39091897	Farashi S	1:26696884:G:A	-1462
rs114165349-C	4e-10	-	0.0227507	-	0.00482348 unit increase	[0.0033-0.0064]	ARID1A	Cholesteryl Esters in Large VLDL	cholesteryl esters in large VLDL measurement	GCST90827826	1:26695422	39091897	Farashi S	1:26696939:C:G	-1517
rs114165349-C	4e-10	-	0.0227507	-	0.00482348 unit increase	[0.0033-0.0064]	ARID1A	Cholesteryl Esters in Large VLDL	cholesteryl esters in large VLDL measurement	GCST90827826	1:26695422	39091897	Farashi S	1:26696942:G:C	-1520
rs114165349-C	4e-10	-	0.0227507	-	0.00482348 unit increase	[0.0033-0.0064]	ARID1A	Cholesteryl Esters in Large VLDL	cholesteryl esters in large VLDL measurement	GCST90827826	1:26695422	39091897	Farashi S	1:26697065:C:T	-1643
rs114165349-C	4e-10	-	0.0227507	-	0.00482348 unit increase	[0.0033-0.0064]	ARID1A	Cholesteryl Esters in Large VLDL	cholesteryl esters in large VLDL measurement	GCST90827826	1:26695422	39091897	Farashi S	1:26697080:C:T	-1658
rs114165349-C	4e-10	-	0.0227507	-	0.00482348 unit increase	[0.0033-0.0064]	ARID1A	Cholesteryl Esters in Large VLDL	cholesteryl esters in large VLDL measurement	GCST90827826	1:26695422	39091897	Farashi S	1:26697189:GTCT:G	-1767
rs114165349-C	4e-10	-	0.0227507	-	0.00482348 unit increase	[0.0033-0.0064]	ARID1A	Cholesteryl Esters in Large VLDL	cholesteryl esters in large VLDL measurement	GCST90827826	1:26695422	39091897	Farashi S	1:26697227:G:T	-1805
rs114165349-C	4e-10	-	0.0227507	-	0.00482348 unit increase	[0.0033-0.0064]	ARID1A	Cholesteryl Esters in Large VLDL	cholesteryl esters in large VLDL measurement	GCST90827826	1:26695422	39091897	Farashi S	1:26697343:G:A	-1921
rs114165349-C	4e-10	-	0.0227507	-	0.00482348 unit increase	[0.0033-0.0064]	ARID1A	Cholesteryl Esters in Large VLDL	cholesteryl esters in large VLDL measurement	GCST90827826	1:26695422	39091897	Farashi S	1:26697417:GGCTGCGGCG:G	-1995
rs114165349-C	4e-10	-	0.0227507	-	0.00482348 unit increase	[0.0033-0.0064]	ARID1A	Cholesteryl Esters in Large VLDL	cholesteryl esters in large VLDL measurement	GCST90827826	1:26695422	39091897	Farashi S	1:26697418:G:A	-1996
rs114165349-C	4e-10	-	0.0227507	-	0.00482348 unit increase	[0.0033-0.0064]	ARID1A	Cholesteryl Esters in Large VLDL	cholesteryl esters in large VLDL measurement	GCST90827826	1:26695422	39091897	Farashi S	1:26697535:C:T	-2113
rs114165349-G	5e-13	-	0.977045	-	0.0984068 unit decrease	[0.072-0.125]	ARID1A	Ratio of apolipoprotein B to apolipoprotein A1 levels	apolipoprotein A 1 measurement,apolipoprotein B measurement	GCST90092810	1:26695422	35213538	Richardson TG	1:26696513:G:A	-1091
rs114165349-G	5e-13	-	0.977045	-	0.0984068 unit decrease	[0.072-0.125]	ARID1A	Ratio of apolipoprotein B to apolipoprotein A1 levels	apolipoprotein A 1 measurement,apolipoprotein B measurement	GCST90092810	1:26695422	35213538	Richardson TG	1:26696516:A:AGGC	-1094
rs114165349-G	5e-13	-	0.977045	-	0.0984068 unit decrease	[0.072-0.125]	ARID1A	Ratio of apolipoprotein B to apolipoprotein A1 levels	apolipoprotein A 1 measurement,apolipoprotein B measurement	GCST90092810	1:26695422	35213538	Richardson TG	1:26696517:A:AGGCGGCGGC	-1095
rs114165349-G	5e-13	-	0.977045	-	0.0984068 unit decrease	[0.072-0.125]	ARID1A	Ratio of apolipoprotein B to apolipoprotein A1 levels	apolipoprotein A 1 measurement,apolipoprotein B measurement	GCST90092810	1:26695422	35213538	Richardson TG	1:26696551:A:G	-1129
rs114165349-G	5e-13	-	0.977045	-	0.0984068 unit decrease	[0.072-0.125]	ARID1A	Ratio of apolipoprotein B to apolipoprotein A1 levels	apolipoprotein A 1 measurement,apolipoprotein B measurement	GCST90092810	1:26695422	35213538	Richardson TG	1:26696729:C:T	-1307
rs114165349-G	5e-13	-	0.977045	-	0.0984068 unit decrease	[0.072-0.125]	ARID1A	Ratio of apolipoprotein B to apolipoprotein A1 levels	apolipoprotein A 1 measurement,apolipoprotein B measurement	GCST90092810	1:26695422	35213538	Richardson TG	1:26696761:C:T	-1339
rs114165349-G	5e-13	-	0.977045	-	0.0984068 unit decrease	[0.072-0.125]	ARID1A	Ratio of apolipoprotein B to apolipoprotein A1 levels	apolipoprotein A 1 measurement,apolipoprotein B measurement	GCST90092810	1:26695422	35213538	Richardson TG	1:26696776:G:A	-1354
rs114165349-G	5e-13	-	0.977045	-	0.0984068 unit decrease	[0.072-0.125]	ARID1A	Ratio of apolipoprotein B to apolipoprotein A1 levels	apolipoprotein A 1 measurement,apolipoprotein B measurement	GCST90092810	1:26695422	35213538	Richardson TG	1:26696822:C:T	-1400
rs114165349-G	5e-13	-	0.977045	-	0.0984068 unit decrease	[0.072-0.125]	ARID1A	Ratio of apolipoprotein B to apolipoprotein A1 levels	apolipoprotein A 1 measurement,apolipoprotein B measurement	GCST90092810	1:26695422	35213538	Richardson TG	1:26696873:G:C	-1451
rs114165349-G	5e-13	-	0.977045	-	0.0984068 unit decrease	[0.072-0.125]	ARID1A	Ratio of apolipoprotein B to apolipoprotein A1 levels	apolipoprotein A 1 measurement,apolipoprotein B measurement	GCST90092810	1:26695422	35213538	Richardson TG	1:26696875:C:T	-1453
rs114165349-G	5e-13	-	0.977045	-	0.0984068 unit decrease	[0.072-0.125]	ARID1A	Ratio of apolipoprotein B to apolipoprotein A1 levels	apolipoprotein A 1 measurement,apolipoprotein B measurement	GCST90092810	1:26695422	35213538	Richardson TG	1:26696884:G:A	-1462
rs114165349-G	5e-13	-	0.977045	-	0.0984068 unit decrease	[0.072-0.125]	ARID1A	Ratio of apolipoprotein B to apolipoprotein A1 levels	apolipoprotein A 1 measurement,apolipoprotein B measurement	GCST90092810	1:26695422	35213538	Richardson TG	1:26696939:C:G	-1517
rs114165349-G	5e-13	-	0.977045	-	0.0984068 unit decrease	[0.072-0.125]	ARID1A	Ratio of apolipoprotein B to apolipoprotein A1 levels	apolipoprotein A 1 measurement,apolipoprotein B measurement	GCST90092810	1:26695422	35213538	Richardson TG	1:26696942:G:C	-1520
rs114165349-G	5e-13	-	0.977045	-	0.0984068 unit decrease	[0.072-0.125]	ARID1A	Ratio of apolipoprotein B to apolipoprotein A1 levels	apolipoprotein A 1 measurement,apolipoprotein B measurement	GCST90092810	1:26695422	35213538	Richardson TG	1:26697065:C:T	-1643
rs114165349-G	5e-13	-	0.977045	-	0.0984068 unit decrease	[0.072-0.125]	ARID1A	Ratio of apolipoprotein B to apolipoprotein A1 levels	apolipoprotein A 1 measurement,apolipoprotein B measurement	GCST90092810	1:26695422	35213538	Richardson TG	1:26697080:C:T	-1658
rs114165349-G	5e-13	-	0.977045	-	0.0984068 unit decrease	[0.072-0.125]	ARID1A	Ratio of apolipoprotein B to apolipoprotein A1 levels	apolipoprotein A 1 measurement,apolipoprotein B measurement	GCST90092810	1:26695422	35213538	Richardson TG	1:26697189:GTCT:G	-1767
rs114165349-G	5e-13	-	0.977045	-	0.0984068 unit decrease	[0.072-0.125]	ARID1A	Ratio of apolipoprotein B to apolipoprotein A1 levels	apolipoprotein A 1 measurement,apolipoprotein B measurement	GCST90092810	1:26695422	35213538	Richardson TG	1:26697227:G:T	-1805
rs114165349-G	5e-13	-	0.977045	-	0.0984068 unit decrease	[0.072-0.125]	ARID1A	Ratio of apolipoprotein B to apolipoprotein A1 levels	apolipoprotein A 1 measurement,apolipoprotein B measurement	GCST90092810	1:26695422	35213538	Richardson TG	1:26697343:G:A	-1921
rs114165349-G	5e-13	-	0.977045	-	0.0984068 unit decrease	[0.072-0.125]	ARID1A	Ratio of apolipoprotein B to apolipoprotein A1 levels	apolipoprotein A 1 measurement,apolipoprotein B measurement	GCST90092810	1:26695422	35213538	Richardson TG	1:26697417:GGCTGCGGCG:G	-1995
rs114165349-G	5e-13	-	0.977045	-	0.0984068 unit decrease	[0.072-0.125]	ARID1A	Ratio of apolipoprotein B to apolipoprotein A1 levels	apolipoprotein A 1 measurement,apolipoprotein B measurement	GCST90092810	1:26695422	35213538	Richardson TG	1:26697418:G:A	-1996
rs114165349-G	5e-13	-	0.977045	-	0.0984068 unit decrease	[0.072-0.125]	ARID1A	Ratio of apolipoprotein B to apolipoprotein A1 levels	apolipoprotein A 1 measurement,apolipoprotein B measurement	GCST90092810	1:26695422	35213538	Richardson TG	1:26697535:C:T	-2113
rs114165349-G	8e-16	-	0.977045	-	0.107766 unit decrease	[0.082-0.134]	ARID1A	Free cholesterol levels in large VLDL	free cholesterol measurement,blood VLDL cholesterol amount	GCST90092872	1:26695422	35213538	Richardson TG	1:26696513:G:A	-1091
rs114165349-G	8e-16	-	0.977045	-	0.107766 unit decrease	[0.082-0.134]	ARID1A	Free cholesterol levels in large VLDL	free cholesterol measurement,blood VLDL cholesterol amount	GCST90092872	1:26695422	35213538	Richardson TG	1:26696516:A:AGGC	-1094
rs114165349-G	8e-16	-	0.977045	-	0.107766 unit decrease	[0.082-0.134]	ARID1A	Free cholesterol levels in large VLDL	free cholesterol measurement,blood VLDL cholesterol amount	GCST90092872	1:26695422	35213538	Richardson TG	1:26696517:A:AGGCGGCGGC	-1095
rs114165349-G	8e-16	-	0.977045	-	0.107766 unit decrease	[0.082-0.134]	ARID1A	Free cholesterol levels in large VLDL	free cholesterol measurement,blood VLDL cholesterol amount	GCST90092872	1:26695422	35213538	Richardson TG	1:26696551:A:G	-1129
rs114165349-G	8e-16	-	0.977045	-	0.107766 unit decrease	[0.082-0.134]	ARID1A	Free cholesterol levels in large VLDL	free cholesterol measurement,blood VLDL cholesterol amount	GCST90092872	1:26695422	35213538	Richardson TG	1:26696729:C:T	-1307
rs114165349-G	8e-16	-	0.977045	-	0.107766 unit decrease	[0.082-0.134]	ARID1A	Free cholesterol levels in large VLDL	free cholesterol measurement,blood VLDL cholesterol amount	GCST90092872	1:26695422	35213538	Richardson TG	1:26696761:C:T	-1339
rs114165349-G	8e-16	-	0.977045	-	0.107766 unit decrease	[0.082-0.134]	ARID1A	Free cholesterol levels in large VLDL	free cholesterol measurement,blood VLDL cholesterol amount	GCST90092872	1:26695422	35213538	Richardson TG	1:26696776:G:A	-1354
rs114165349-G	8e-16	-	0.977045	-	0.107766 unit decrease	[0.082-0.134]	ARID1A	Free cholesterol levels in large VLDL	free cholesterol measurement,blood VLDL cholesterol amount	GCST90092872	1:26695422	35213538	Richardson TG	1:26696822:C:T	-1400
rs114165349-G	8e-16	-	0.977045	-	0.107766 unit decrease	[0.082-0.134]	ARID1A	Free cholesterol levels in large VLDL	free cholesterol measurement,blood VLDL cholesterol amount	GCST90092872	1:26695422	35213538	Richardson TG	1:26696873:G:C	-1451
rs114165349-G	8e-16	-	0.977045	-	0.107766 unit decrease	[0.082-0.134]	ARID1A	Free cholesterol levels in large VLDL	free cholesterol measurement,blood VLDL cholesterol amount	GCST90092872	1:26695422	35213538	Richardson TG	1:26696875:C:T	-1453
rs114165349-G	8e-16	-	0.977045	-	0.107766 unit decrease	[0.082-0.134]	ARID1A	Free cholesterol levels in large VLDL	free cholesterol measurement,blood VLDL cholesterol amount	GCST90092872	1:26695422	35213538	Richardson TG	1:26696884:G:A	-1462
rs114165349-G	8e-16	-	0.977045	-	0.107766 unit decrease	[0.082-0.134]	ARID1A	Free cholesterol levels in large VLDL	free cholesterol measurement,blood VLDL cholesterol amount	GCST90092872	1:26695422	35213538	Richardson TG	1:26696939:C:G	-1517
rs114165349-G	8e-16	-	0.977045	-	0.107766 unit decrease	[0.082-0.134]	ARID1A	Free cholesterol levels in large VLDL	free cholesterol measurement,blood VLDL cholesterol amount	GCST90092872	1:26695422	35213538	Richardson TG	1:26696942:G:C	-1520
rs114165349-G	8e-16	-	0.977045	-	0.107766 unit decrease	[0.082-0.134]	ARID1A	Free cholesterol levels in large VLDL	free cholesterol measurement,blood VLDL cholesterol amount	GCST90092872	1:26695422	35213538	Richardson TG	1:26697065:C:T	-1643
rs114165349-G	8e-16	-	0.977045	-	0.107766 unit decrease	[0.082-0.134]	ARID1A	Free cholesterol levels in large VLDL	free cholesterol measurement,blood VLDL cholesterol amount	GCST90092872	1:26695422	35213538	Richardson TG	1:26697080:C:T	-1658
rs114165349-G	8e-16	-	0.977045	-	0.107766 unit decrease	[0.082-0.134]	ARID1A	Free cholesterol levels in large VLDL	free cholesterol measurement,blood VLDL cholesterol amount	GCST90092872	1:26695422	35213538	Richardson TG	1:26697189:GTCT:G	-1767
rs114165349-G	8e-16	-	0.977045	-	0.107766 unit decrease	[0.082-0.134]	ARID1A	Free cholesterol levels in large VLDL	free cholesterol measurement,blood VLDL cholesterol amount	GCST90092872	1:26695422	35213538	Richardson TG	1:26697227:G:T	-1805
rs114165349-G	8e-16	-	0.977045	-	0.107766 unit decrease	[0.082-0.134]	ARID1A	Free cholesterol levels in large VLDL	free cholesterol measurement,blood VLDL cholesterol amount	GCST90092872	1:26695422	35213538	Richardson TG	1:26697343:G:A	-1921
rs114165349-G	8e-16	-	0.977045	-	0.107766 unit decrease	[0.082-0.134]	ARID1A	Free cholesterol levels in large VLDL	free cholesterol measurement,blood VLDL cholesterol amount	GCST90092872	1:26695422	35213538	Richardson TG	1:26697417:GGCTGCGGCG:G	-1995
rs114165349-G	8e-16	-	0.977045	-	0.107766 unit decrease	[0.082-0.134]	ARID1A	Free cholesterol levels in large VLDL	free cholesterol measurement,blood VLDL cholesterol amount	GCST90092872	1:26695422	35213538	Richardson TG	1:26697418:G:A	-1996
rs114165349-G	8e-16	-	0.977045	-	0.107766 unit decrease	[0.082-0.134]	ARID1A	Free cholesterol levels in large VLDL	free cholesterol measurement,blood VLDL cholesterol amount	GCST90092872	1:26695422	35213538	Richardson TG	1:26697535:C:T	-2113
rs114165349-C	3e-12	-	0.0227507	-	1.02383E-4 unit increase	[0.00007-0.00013]	ARID1A	Concentration of small VLDL particles	concentration of small VLDL particles	GCST90827962	1:26695422	39091897	Farashi S	1:26696513:G:A	-1091
rs114165349-C	3e-12	-	0.0227507	-	1.02383E-4 unit increase	[0.00007-0.00013]	ARID1A	Concentration of small VLDL particles	concentration of small VLDL particles	GCST90827962	1:26695422	39091897	Farashi S	1:26696516:A:AGGC	-1094
rs114165349-C	3e-12	-	0.0227507	-	1.02383E-4 unit increase	[0.00007-0.00013]	ARID1A	Concentration of small VLDL particles	concentration of small VLDL particles	GCST90827962	1:26695422	39091897	Farashi S	1:26696517:A:AGGCGGCGGC	-1095
rs114165349-C	3e-12	-	0.0227507	-	1.02383E-4 unit increase	[0.00007-0.00013]	ARID1A	Concentration of small VLDL particles	concentration of small VLDL particles	GCST90827962	1:26695422	39091897	Farashi S	1:26696551:A:G	-1129
rs114165349-C	3e-12	-	0.0227507	-	1.02383E-4 unit increase	[0.00007-0.00013]	ARID1A	Concentration of small VLDL particles	concentration of small VLDL particles	GCST90827962	1:26695422	39091897	Farashi S	1:26696729:C:T	-1307
rs114165349-C	3e-12	-	0.0227507	-	1.02383E-4 unit increase	[0.00007-0.00013]	ARID1A	Concentration of small VLDL particles	concentration of small VLDL particles	GCST90827962	1:26695422	39091897	Farashi S	1:26696761:C:T	-1339
rs114165349-C	3e-12	-	0.0227507	-	1.02383E-4 unit increase	[0.00007-0.00013]	ARID1A	Concentration of small VLDL particles	concentration of small VLDL particles	GCST90827962	1:26695422	39091897	Farashi S	1:26696776:G:A	-1354
rs114165349-C	3e-12	-	0.0227507	-	1.02383E-4 unit increase	[0.00007-0.00013]	ARID1A	Concentration of small VLDL particles	concentration of small VLDL particles	GCST90827962	1:26695422	39091897	Farashi S	1:26696822:C:T	-1400
rs114165349-C	3e-12	-	0.0227507	-	1.02383E-4 unit increase	[0.00007-0.00013]	ARID1A	Concentration of small VLDL particles	concentration of small VLDL particles	GCST90827962	1:26695422	39091897	Farashi S	1:26696873:G:C	-1451
rs114165349-C	3e-12	-	0.0227507	-	1.02383E-4 unit increase	[0.00007-0.00013]	ARID1A	Concentration of small VLDL particles	concentration of small VLDL particles	GCST90827962	1:26695422	39091897	Farashi S	1:26696875:C:T	-1453
rs114165349-C	3e-12	-	0.0227507	-	1.02383E-4 unit increase	[0.00007-0.00013]	ARID1A	Concentration of small VLDL particles	concentration of small VLDL particles	GCST90827962	1:26695422	39091897	Farashi S	1:26696884:G:A	-1462
rs114165349-C	3e-12	-	0.0227507	-	1.02383E-4 unit increase	[0.00007-0.00013]	ARID1A	Concentration of small VLDL particles	concentration of small VLDL particles	GCST90827962	1:26695422	39091897	Farashi S	1:26696939:C:G	-1517
rs114165349-C	3e-12	-	0.0227507	-	1.02383E-4 unit increase	[0.00007-0.00013]	ARID1A	Concentration of small VLDL particles	concentration of small VLDL particles	GCST90827962	1:26695422	39091897	Farashi S	1:26696942:G:C	-1520
rs114165349-C	3e-12	-	0.0227507	-	1.02383E-4 unit increase	[0.00007-0.00013]	ARID1A	Concentration of small VLDL particles	concentration of small VLDL particles	GCST90827962	1:26695422	39091897	Farashi S	1:26697065:C:T	-1643
rs114165349-C	3e-12	-	0.0227507	-	1.02383E-4 unit increase	[0.00007-0.00013]	ARID1A	Concentration of small VLDL particles	concentration of small VLDL particles	GCST90827962	1:26695422	39091897	Farashi S	1:26697080:C:T	-1658
rs114165349-C	3e-12	-	0.0227507	-	1.02383E-4 unit increase	[0.00007-0.00013]	ARID1A	Concentration of small VLDL particles	concentration of small VLDL particles	GCST90827962	1:26695422	39091897	Farashi S	1:26697189:GTCT:G	-1767
rs114165349-C	3e-12	-	0.0227507	-	1.02383E-4 unit increase	[0.00007-0.00013]	ARID1A	Concentration of small VLDL particles	concentration of small VLDL particles	GCST90827962	1:26695422	39091897	Farashi S	1:26697227:G:T	-1805
rs114165349-C	3e-12	-	0.0227507	-	1.02383E-4 unit increase	[0.00007-0.00013]	ARID1A	Concentration of small VLDL particles	concentration of small VLDL particles	GCST90827962	1:26695422	39091897	Farashi S	1:26697343:G:A	-1921
rs114165349-C	3e-12	-	0.0227507	-	1.02383E-4 unit increase	[0.00007-0.00013]	ARID1A	Concentration of small VLDL particles	concentration of small VLDL particles	GCST90827962	1:26695422	39091897	Farashi S	1:26697417:GGCTGCGGCG:G	-1995
rs114165349-C	3e-12	-	0.0227507	-	1.02383E-4 unit increase	[0.00007-0.00013]	ARID1A	Concentration of small VLDL particles	concentration of small VLDL particles	GCST90827962	1:26695422	39091897	Farashi S	1:26697418:G:A	-1996
rs114165349-C	3e-12	-	0.0227507	-	1.02383E-4 unit increase	[0.00007-0.00013]	ARID1A	Concentration of small VLDL particles	concentration of small VLDL particles	GCST90827962	1:26695422	39091897	Farashi S	1:26697535:C:T	-2113
rs114165349-G	4e-14	-	0.977045	-	0.101382 unit decrease	[0.075-0.128]	ARID1A	Triglyceride levels in medium VLDL	triglyceride measurement,blood VLDL cholesterol amount	GCST90092926	1:26695422	35213538	Richardson TG	1:26696513:G:A	-1091
rs114165349-G	4e-14	-	0.977045	-	0.101382 unit decrease	[0.075-0.128]	ARID1A	Triglyceride levels in medium VLDL	triglyceride measurement,blood VLDL cholesterol amount	GCST90092926	1:26695422	35213538	Richardson TG	1:26696516:A:AGGC	-1094
rs114165349-G	4e-14	-	0.977045	-	0.101382 unit decrease	[0.075-0.128]	ARID1A	Triglyceride levels in medium VLDL	triglyceride measurement,blood VLDL cholesterol amount	GCST90092926	1:26695422	35213538	Richardson TG	1:26696517:A:AGGCGGCGGC	-1095
rs114165349-G	4e-14	-	0.977045	-	0.101382 unit decrease	[0.075-0.128]	ARID1A	Triglyceride levels in medium VLDL	triglyceride measurement,blood VLDL cholesterol amount	GCST90092926	1:26695422	35213538	Richardson TG	1:26696551:A:G	-1129
rs114165349-G	4e-14	-	0.977045	-	0.101382 unit decrease	[0.075-0.128]	ARID1A	Triglyceride levels in medium VLDL	triglyceride measurement,blood VLDL cholesterol amount	GCST90092926	1:26695422	35213538	Richardson TG	1:26696729:C:T	-1307
rs114165349-G	4e-14	-	0.977045	-	0.101382 unit decrease	[0.075-0.128]	ARID1A	Triglyceride levels in medium VLDL	triglyceride measurement,blood VLDL cholesterol amount	GCST90092926	1:26695422	35213538	Richardson TG	1:26696761:C:T	-1339
rs114165349-G	4e-14	-	0.977045	-	0.101382 unit decrease	[0.075-0.128]	ARID1A	Triglyceride levels in medium VLDL	triglyceride measurement,blood VLDL cholesterol amount	GCST90092926	1:26695422	35213538	Richardson TG	1:26696776:G:A	-1354
rs114165349-G	4e-14	-	0.977045	-	0.101382 unit decrease	[0.075-0.128]	ARID1A	Triglyceride levels in medium VLDL	triglyceride measurement,blood VLDL cholesterol amount	GCST90092926	1:26695422	35213538	Richardson TG	1:26696822:C:T	-1400
rs114165349-G	4e-14	-	0.977045	-	0.101382 unit decrease	[0.075-0.128]	ARID1A	Triglyceride levels in medium VLDL	triglyceride measurement,blood VLDL cholesterol amount	GCST90092926	1:26695422	35213538	Richardson TG	1:26696873:G:C	-1451
rs114165349-G	4e-14	-	0.977045	-	0.101382 unit decrease	[0.075-0.128]	ARID1A	Triglyceride levels in medium VLDL	triglyceride measurement,blood VLDL cholesterol amount	GCST90092926	1:26695422	35213538	Richardson TG	1:26696875:C:T	-1453
rs114165349-G	4e-14	-	0.977045	-	0.101382 unit decrease	[0.075-0.128]	ARID1A	Triglyceride levels in medium VLDL	triglyceride measurement,blood VLDL cholesterol amount	GCST90092926	1:26695422	35213538	Richardson TG	1:26696884:G:A	-1462
rs114165349-G	4e-14	-	0.977045	-	0.101382 unit decrease	[0.075-0.128]	ARID1A	Triglyceride levels in medium VLDL	triglyceride measurement,blood VLDL cholesterol amount	GCST90092926	1:26695422	35213538	Richardson TG	1:26696939:C:G	-1517
rs114165349-G	4e-14	-	0.977045	-	0.101382 unit decrease	[0.075-0.128]	ARID1A	Triglyceride levels in medium VLDL	triglyceride measurement,blood VLDL cholesterol amount	GCST90092926	1:26695422	35213538	Richardson TG	1:26696942:G:C	-1520
rs114165349-G	4e-14	-	0.977045	-	0.101382 unit decrease	[0.075-0.128]	ARID1A	Triglyceride levels in medium VLDL	triglyceride measurement,blood VLDL cholesterol amount	GCST90092926	1:26695422	35213538	Richardson TG	1:26697065:C:T	-1643
rs114165349-G	4e-14	-	0.977045	-	0.101382 unit decrease	[0.075-0.128]	ARID1A	Triglyceride levels in medium VLDL	triglyceride measurement,blood VLDL cholesterol amount	GCST90092926	1:26695422	35213538	Richardson TG	1:26697080:C:T	-1658
rs114165349-G	4e-14	-	0.977045	-	0.101382 unit decrease	[0.075-0.128]	ARID1A	Triglyceride levels in medium VLDL	triglyceride measurement,blood VLDL cholesterol amount	GCST90092926	1:26695422	35213538	Richardson TG	1:26697189:GTCT:G	-1767
rs114165349-G	4e-14	-	0.977045	-	0.101382 unit decrease	[0.075-0.128]	ARID1A	Triglyceride levels in medium VLDL	triglyceride measurement,blood VLDL cholesterol amount	GCST90092926	1:26695422	35213538	Richardson TG	1:26697227:G:T	-1805
rs114165349-G	4e-14	-	0.977045	-	0.101382 unit decrease	[0.075-0.128]	ARID1A	Triglyceride levels in medium VLDL	triglyceride measurement,blood VLDL cholesterol amount	GCST90092926	1:26695422	35213538	Richardson TG	1:26697343:G:A	-1921
rs114165349-G	4e-14	-	0.977045	-	0.101382 unit decrease	[0.075-0.128]	ARID1A	Triglyceride levels in medium VLDL	triglyceride measurement,blood VLDL cholesterol amount	GCST90092926	1:26695422	35213538	Richardson TG	1:26697417:GGCTGCGGCG:G	-1995
rs114165349-G	4e-14	-	0.977045	-	0.101382 unit decrease	[0.075-0.128]	ARID1A	Triglyceride levels in medium VLDL	triglyceride measurement,blood VLDL cholesterol amount	GCST90092926	1:26695422	35213538	Richardson TG	1:26697418:G:A	-1996
rs114165349-G	4e-14	-	0.977045	-	0.101382 unit decrease	[0.075-0.128]	ARID1A	Triglyceride levels in medium VLDL	triglyceride measurement,blood VLDL cholesterol amount	GCST90092926	1:26695422	35213538	Richardson TG	1:26697535:C:T	-2113
rs114165349-G	5e-14	-	0.977045	-	0.102038 unit decrease	[0.076-0.129]	ARID1A	Cholesterol levels in large VLDL	total cholesterol measurement,blood VLDL cholesterol amount	GCST90092868	1:26695422	35213538	Richardson TG	1:26696513:G:A	-1091
rs114165349-G	5e-14	-	0.977045	-	0.102038 unit decrease	[0.076-0.129]	ARID1A	Cholesterol levels in large VLDL	total cholesterol measurement,blood VLDL cholesterol amount	GCST90092868	1:26695422	35213538	Richardson TG	1:26696516:A:AGGC	-1094
rs114165349-G	5e-14	-	0.977045	-	0.102038 unit decrease	[0.076-0.129]	ARID1A	Cholesterol levels in large VLDL	total cholesterol measurement,blood VLDL cholesterol amount	GCST90092868	1:26695422	35213538	Richardson TG	1:26696517:A:AGGCGGCGGC	-1095
rs114165349-G	5e-14	-	0.977045	-	0.102038 unit decrease	[0.076-0.129]	ARID1A	Cholesterol levels in large VLDL	total cholesterol measurement,blood VLDL cholesterol amount	GCST90092868	1:26695422	35213538	Richardson TG	1:26696551:A:G	-1129
rs114165349-G	5e-14	-	0.977045	-	0.102038 unit decrease	[0.076-0.129]	ARID1A	Cholesterol levels in large VLDL	total cholesterol measurement,blood VLDL cholesterol amount	GCST90092868	1:26695422	35213538	Richardson TG	1:26696729:C:T	-1307
rs114165349-G	5e-14	-	0.977045	-	0.102038 unit decrease	[0.076-0.129]	ARID1A	Cholesterol levels in large VLDL	total cholesterol measurement,blood VLDL cholesterol amount	GCST90092868	1:26695422	35213538	Richardson TG	1:26696761:C:T	-1339
rs114165349-G	5e-14	-	0.977045	-	0.102038 unit decrease	[0.076-0.129]	ARID1A	Cholesterol levels in large VLDL	total cholesterol measurement,blood VLDL cholesterol amount	GCST90092868	1:26695422	35213538	Richardson TG	1:26696776:G:A	-1354
rs114165349-G	5e-14	-	0.977045	-	0.102038 unit decrease	[0.076-0.129]	ARID1A	Cholesterol levels in large VLDL	total cholesterol measurement,blood VLDL cholesterol amount	GCST90092868	1:26695422	35213538	Richardson TG	1:26696822:C:T	-1400
rs114165349-G	5e-14	-	0.977045	-	0.102038 unit decrease	[0.076-0.129]	ARID1A	Cholesterol levels in large VLDL	total cholesterol measurement,blood VLDL cholesterol amount	GCST90092868	1:26695422	35213538	Richardson TG	1:26696873:G:C	-1451
rs114165349-G	5e-14	-	0.977045	-	0.102038 unit decrease	[0.076-0.129]	ARID1A	Cholesterol levels in large VLDL	total cholesterol measurement,blood VLDL cholesterol amount	GCST90092868	1:26695422	35213538	Richardson TG	1:26696875:C:T	-1453
rs114165349-G	5e-14	-	0.977045	-	0.102038 unit decrease	[0.076-0.129]	ARID1A	Cholesterol levels in large VLDL	total cholesterol measurement,blood VLDL cholesterol amount	GCST90092868	1:26695422	35213538	Richardson TG	1:26696884:G:A	-1462
rs114165349-G	5e-14	-	0.977045	-	0.102038 unit decrease	[0.076-0.129]	ARID1A	Cholesterol levels in large VLDL	total cholesterol measurement,blood VLDL cholesterol amount	GCST90092868	1:26695422	35213538	Richardson TG	1:26696939:C:G	-1517
rs114165349-G	5e-14	-	0.977045	-	0.102038 unit decrease	[0.076-0.129]	ARID1A	Cholesterol levels in large VLDL	total cholesterol measurement,blood VLDL cholesterol amount	GCST90092868	1:26695422	35213538	Richardson TG	1:26696942:G:C	-1520
rs114165349-G	5e-14	-	0.977045	-	0.102038 unit decrease	[0.076-0.129]	ARID1A	Cholesterol levels in large VLDL	total cholesterol measurement,blood VLDL cholesterol amount	GCST90092868	1:26695422	35213538	Richardson TG	1:26697065:C:T	-1643
rs114165349-G	5e-14	-	0.977045	-	0.102038 unit decrease	[0.076-0.129]	ARID1A	Cholesterol levels in large VLDL	total cholesterol measurement,blood VLDL cholesterol amount	GCST90092868	1:26695422	35213538	Richardson TG	1:26697080:C:T	-1658
rs114165349-G	5e-14	-	0.977045	-	0.102038 unit decrease	[0.076-0.129]	ARID1A	Cholesterol levels in large VLDL	total cholesterol measurement,blood VLDL cholesterol amount	GCST90092868	1:26695422	35213538	Richardson TG	1:26697189:GTCT:G	-1767
rs114165349-G	5e-14	-	0.977045	-	0.102038 unit decrease	[0.076-0.129]	ARID1A	Cholesterol levels in large VLDL	total cholesterol measurement,blood VLDL cholesterol amount	GCST90092868	1:26695422	35213538	Richardson TG	1:26697227:G:T	-1805
rs114165349-G	5e-14	-	0.977045	-	0.102038 unit decrease	[0.076-0.129]	ARID1A	Cholesterol levels in large VLDL	total cholesterol measurement,blood VLDL cholesterol amount	GCST90092868	1:26695422	35213538	Richardson TG	1:26697343:G:A	-1921
rs114165349-G	5e-14	-	0.977045	-	0.102038 unit decrease	[0.076-0.129]	ARID1A	Cholesterol levels in large VLDL	total cholesterol measurement,blood VLDL cholesterol amount	GCST90092868	1:26695422	35213538	Richardson TG	1:26697417:GGCTGCGGCG:G	-1995
rs114165349-G	5e-14	-	0.977045	-	0.102038 unit decrease	[0.076-0.129]	ARID1A	Cholesterol levels in large VLDL	total cholesterol measurement,blood VLDL cholesterol amount	GCST90092868	1:26695422	35213538	Richardson TG	1:26697418:G:A	-1996
rs114165349-G	5e-14	-	0.977045	-	0.102038 unit decrease	[0.076-0.129]	ARID1A	Cholesterol levels in large VLDL	total cholesterol measurement,blood VLDL cholesterol amount	GCST90092868	1:26695422	35213538	Richardson TG	1:26697535:C:T	-2113
rs114165349-C	3e-10	-	0.0227507	-	0.01807 unit increase	[0.012-0.024]	ARID1A	Total lipids in small VLDL	total lipids in small VLDL	GCST90827961	1:26695422	39091897	Farashi S	1:26696513:G:A	-1091
rs114165349-C	3e-10	-	0.0227507	-	0.01807 unit increase	[0.012-0.024]	ARID1A	Total lipids in small VLDL	total lipids in small VLDL	GCST90827961	1:26695422	39091897	Farashi S	1:26696516:A:AGGC	-1094
rs114165349-C	3e-10	-	0.0227507	-	0.01807 unit increase	[0.012-0.024]	ARID1A	Total lipids in small VLDL	total lipids in small VLDL	GCST90827961	1:26695422	39091897	Farashi S	1:26696517:A:AGGCGGCGGC	-1095
rs114165349-C	3e-10	-	0.0227507	-	0.01807 unit increase	[0.012-0.024]	ARID1A	Total lipids in small VLDL	total lipids in small VLDL	GCST90827961	1:26695422	39091897	Farashi S	1:26696551:A:G	-1129
rs114165349-C	3e-10	-	0.0227507	-	0.01807 unit increase	[0.012-0.024]	ARID1A	Total lipids in small VLDL	total lipids in small VLDL	GCST90827961	1:26695422	39091897	Farashi S	1:26696729:C:T	-1307
rs114165349-C	3e-10	-	0.0227507	-	0.01807 unit increase	[0.012-0.024]	ARID1A	Total lipids in small VLDL	total lipids in small VLDL	GCST90827961	1:26695422	39091897	Farashi S	1:26696761:C:T	-1339
rs114165349-C	3e-10	-	0.0227507	-	0.01807 unit increase	[0.012-0.024]	ARID1A	Total lipids in small VLDL	total lipids in small VLDL	GCST90827961	1:26695422	39091897	Farashi S	1:26696776:G:A	-1354
rs114165349-C	3e-10	-	0.0227507	-	0.01807 unit increase	[0.012-0.024]	ARID1A	Total lipids in small VLDL	total lipids in small VLDL	GCST90827961	1:26695422	39091897	Farashi S	1:26696822:C:T	-1400
rs114165349-C	3e-10	-	0.0227507	-	0.01807 unit increase	[0.012-0.024]	ARID1A	Total lipids in small VLDL	total lipids in small VLDL	GCST90827961	1:26695422	39091897	Farashi S	1:26696873:G:C	-1451
rs114165349-C	3e-10	-	0.0227507	-	0.01807 unit increase	[0.012-0.024]	ARID1A	Total lipids in small VLDL	total lipids in small VLDL	GCST90827961	1:26695422	39091897	Farashi S	1:26696875:C:T	-1453
rs114165349-C	3e-10	-	0.0227507	-	0.01807 unit increase	[0.012-0.024]	ARID1A	Total lipids in small VLDL	total lipids in small VLDL	GCST90827961	1:26695422	39091897	Farashi S	1:26696884:G:A	-1462
rs114165349-C	3e-10	-	0.0227507	-	0.01807 unit increase	[0.012-0.024]	ARID1A	Total lipids in small VLDL	total lipids in small VLDL	GCST90827961	1:26695422	39091897	Farashi S	1:26696939:C:G	-1517
rs114165349-C	3e-10	-	0.0227507	-	0.01807 unit increase	[0.012-0.024]	ARID1A	Total lipids in small VLDL	total lipids in small VLDL	GCST90827961	1:26695422	39091897	Farashi S	1:26696942:G:C	-1520
rs114165349-C	3e-10	-	0.0227507	-	0.01807 unit increase	[0.012-0.024]	ARID1A	Total lipids in small VLDL	total lipids in small VLDL	GCST90827961	1:26695422	39091897	Farashi S	1:26697065:C:T	-1643
rs114165349-C	3e-10	-	0.0227507	-	0.01807 unit increase	[0.012-0.024]	ARID1A	Total lipids in small VLDL	total lipids in small VLDL	GCST90827961	1:26695422	39091897	Farashi S	1:26697080:C:T	-1658
rs114165349-C	3e-10	-	0.0227507	-	0.01807 unit increase	[0.012-0.024]	ARID1A	Total lipids in small VLDL	total lipids in small VLDL	GCST90827961	1:26695422	39091897	Farashi S	1:26697189:GTCT:G	-1767
rs114165349-C	3e-10	-	0.0227507	-	0.01807 unit increase	[0.012-0.024]	ARID1A	Total lipids in small VLDL	total lipids in small VLDL	GCST90827961	1:26695422	39091897	Farashi S	1:26697227:G:T	-1805
rs114165349-C	3e-10	-	0.0227507	-	0.01807 unit increase	[0.012-0.024]	ARID1A	Total lipids in small VLDL	total lipids in small VLDL	GCST90827961	1:26695422	39091897	Farashi S	1:26697343:G:A	-1921
rs114165349-C	3e-10	-	0.0227507	-	0.01807 unit increase	[0.012-0.024]	ARID1A	Total lipids in small VLDL	total lipids in small VLDL	GCST90827961	1:26695422	39091897	Farashi S	1:26697417:GGCTGCGGCG:G	-1995
rs114165349-C	3e-10	-	0.0227507	-	0.01807 unit increase	[0.012-0.024]	ARID1A	Total lipids in small VLDL	total lipids in small VLDL	GCST90827961	1:26695422	39091897	Farashi S	1:26697418:G:A	-1996
rs114165349-C	3e-10	-	0.0227507	-	0.01807 unit increase	[0.012-0.024]	ARID1A	Total lipids in small VLDL	total lipids in small VLDL	GCST90827961	1:26695422	39091897	Farashi S	1:26697535:C:T	-2113
rs114165349-C	2e-10	-	0.0227507	-	0.0237948 unit increase	[0.016-0.031]	ARID1A	Free Cholesterol in VLDL	free cholesterol in VLDL measurement	GCST90827996	1:26695422	39091897	Farashi S	1:26696513:G:A	-1091
rs114165349-C	2e-10	-	0.0227507	-	0.0237948 unit increase	[0.016-0.031]	ARID1A	Free Cholesterol in VLDL	free cholesterol in VLDL measurement	GCST90827996	1:26695422	39091897	Farashi S	1:26696516:A:AGGC	-1094
rs114165349-C	2e-10	-	0.0227507	-	0.0237948 unit increase	[0.016-0.031]	ARID1A	Free Cholesterol in VLDL	free cholesterol in VLDL measurement	GCST90827996	1:26695422	39091897	Farashi S	1:26696517:A:AGGCGGCGGC	-1095
rs114165349-C	2e-10	-	0.0227507	-	0.0237948 unit increase	[0.016-0.031]	ARID1A	Free Cholesterol in VLDL	free cholesterol in VLDL measurement	GCST90827996	1:26695422	39091897	Farashi S	1:26696551:A:G	-1129
rs114165349-C	2e-10	-	0.0227507	-	0.0237948 unit increase	[0.016-0.031]	ARID1A	Free Cholesterol in VLDL	free cholesterol in VLDL measurement	GCST90827996	1:26695422	39091897	Farashi S	1:26696729:C:T	-1307
rs114165349-C	2e-10	-	0.0227507	-	0.0237948 unit increase	[0.016-0.031]	ARID1A	Free Cholesterol in VLDL	free cholesterol in VLDL measurement	GCST90827996	1:26695422	39091897	Farashi S	1:26696761:C:T	-1339
rs114165349-C	2e-10	-	0.0227507	-	0.0237948 unit increase	[0.016-0.031]	ARID1A	Free Cholesterol in VLDL	free cholesterol in VLDL measurement	GCST90827996	1:26695422	39091897	Farashi S	1:26696776:G:A	-1354
rs114165349-C	2e-10	-	0.0227507	-	0.0237948 unit increase	[0.016-0.031]	ARID1A	Free Cholesterol in VLDL	free cholesterol in VLDL measurement	GCST90827996	1:26695422	39091897	Farashi S	1:26696822:C:T	-1400
rs114165349-C	2e-10	-	0.0227507	-	0.0237948 unit increase	[0.016-0.031]	ARID1A	Free Cholesterol in VLDL	free cholesterol in VLDL measurement	GCST90827996	1:26695422	39091897	Farashi S	1:26696873:G:C	-1451
rs114165349-C	2e-10	-	0.0227507	-	0.0237948 unit increase	[0.016-0.031]	ARID1A	Free Cholesterol in VLDL	free cholesterol in VLDL measurement	GCST90827996	1:26695422	39091897	Farashi S	1:26696875:C:T	-1453
rs114165349-C	2e-10	-	0.0227507	-	0.0237948 unit increase	[0.016-0.031]	ARID1A	Free Cholesterol in VLDL	free cholesterol in VLDL measurement	GCST90827996	1:26695422	39091897	Farashi S	1:26696884:G:A	-1462
rs114165349-C	2e-10	-	0.0227507	-	0.0237948 unit increase	[0.016-0.031]	ARID1A	Free Cholesterol in VLDL	free cholesterol in VLDL measurement	GCST90827996	1:26695422	39091897	Farashi S	1:26696939:C:G	-1517
rs114165349-C	2e-10	-	0.0227507	-	0.0237948 unit increase	[0.016-0.031]	ARID1A	Free Cholesterol in VLDL	free cholesterol in VLDL measurement	GCST90827996	1:26695422	39091897	Farashi S	1:26696942:G:C	-1520
rs114165349-C	2e-10	-	0.0227507	-	0.0237948 unit increase	[0.016-0.031]	ARID1A	Free Cholesterol in VLDL	free cholesterol in VLDL measurement	GCST90827996	1:26695422	39091897	Farashi S	1:26697065:C:T	-1643
rs114165349-C	2e-10	-	0.0227507	-	0.0237948 unit increase	[0.016-0.031]	ARID1A	Free Cholesterol in VLDL	free cholesterol in VLDL measurement	GCST90827996	1:26695422	39091897	Farashi S	1:26697080:C:T	-1658
rs114165349-C	2e-10	-	0.0227507	-	0.0237948 unit increase	[0.016-0.031]	ARID1A	Free Cholesterol in VLDL	free cholesterol in VLDL measurement	GCST90827996	1:26695422	39091897	Farashi S	1:26697189:GTCT:G	-1767
rs114165349-C	2e-10	-	0.0227507	-	0.0237948 unit increase	[0.016-0.031]	ARID1A	Free Cholesterol in VLDL	free cholesterol in VLDL measurement	GCST90827996	1:26695422	39091897	Farashi S	1:26697227:G:T	-1805
rs114165349-C	2e-10	-	0.0227507	-	0.0237948 unit increase	[0.016-0.031]	ARID1A	Free Cholesterol in VLDL	free cholesterol in VLDL measurement	GCST90827996	1:26695422	39091897	Farashi S	1:26697343:G:A	-1921
rs114165349-C	2e-10	-	0.0227507	-	0.0237948 unit increase	[0.016-0.031]	ARID1A	Free Cholesterol in VLDL	free cholesterol in VLDL measurement	GCST90827996	1:26695422	39091897	Farashi S	1:26697417:GGCTGCGGCG:G	-1995
rs114165349-C	2e-10	-	0.0227507	-	0.0237948 unit increase	[0.016-0.031]	ARID1A	Free Cholesterol in VLDL	free cholesterol in VLDL measurement	GCST90827996	1:26695422	39091897	Farashi S	1:26697418:G:A	-1996
rs114165349-C	2e-10	-	0.0227507	-	0.0237948 unit increase	[0.016-0.031]	ARID1A	Free Cholesterol in VLDL	free cholesterol in VLDL measurement	GCST90827996	1:26695422	39091897	Farashi S	1:26697535:C:T	-2113
rs114165349-G	4e-08	-	0.977045	-	0.0761172 unit decrease	[0.049-0.103]	ARID1A	Concentration of medium VLDL particles	blood VLDL cholesterol amount	GCST90092923	1:26695422	35213538	Richardson TG	1:26696513:G:A	-1091
rs114165349-G	4e-08	-	0.977045	-	0.0761172 unit decrease	[0.049-0.103]	ARID1A	Concentration of medium VLDL particles	blood VLDL cholesterol amount	GCST90092923	1:26695422	35213538	Richardson TG	1:26696516:A:AGGC	-1094
rs114165349-G	4e-08	-	0.977045	-	0.0761172 unit decrease	[0.049-0.103]	ARID1A	Concentration of medium VLDL particles	blood VLDL cholesterol amount	GCST90092923	1:26695422	35213538	Richardson TG	1:26696517:A:AGGCGGCGGC	-1095
rs114165349-G	4e-08	-	0.977045	-	0.0761172 unit decrease	[0.049-0.103]	ARID1A	Concentration of medium VLDL particles	blood VLDL cholesterol amount	GCST90092923	1:26695422	35213538	Richardson TG	1:26696551:A:G	-1129
rs114165349-G	4e-08	-	0.977045	-	0.0761172 unit decrease	[0.049-0.103]	ARID1A	Concentration of medium VLDL particles	blood VLDL cholesterol amount	GCST90092923	1:26695422	35213538	Richardson TG	1:26696729:C:T	-1307
rs114165349-G	4e-08	-	0.977045	-	0.0761172 unit decrease	[0.049-0.103]	ARID1A	Concentration of medium VLDL particles	blood VLDL cholesterol amount	GCST90092923	1:26695422	35213538	Richardson TG	1:26696761:C:T	-1339
rs114165349-G	4e-08	-	0.977045	-	0.0761172 unit decrease	[0.049-0.103]	ARID1A	Concentration of medium VLDL particles	blood VLDL cholesterol amount	GCST90092923	1:26695422	35213538	Richardson TG	1:26696776:G:A	-1354
rs114165349-G	4e-08	-	0.977045	-	0.0761172 unit decrease	[0.049-0.103]	ARID1A	Concentration of medium VLDL particles	blood VLDL cholesterol amount	GCST90092923	1:26695422	35213538	Richardson TG	1:26696822:C:T	-1400
rs114165349-G	4e-08	-	0.977045	-	0.0761172 unit decrease	[0.049-0.103]	ARID1A	Concentration of medium VLDL particles	blood VLDL cholesterol amount	GCST90092923	1:26695422	35213538	Richardson TG	1:26696873:G:C	-1451
rs114165349-G	4e-08	-	0.977045	-	0.0761172 unit decrease	[0.049-0.103]	ARID1A	Concentration of medium VLDL particles	blood VLDL cholesterol amount	GCST90092923	1:26695422	35213538	Richardson TG	1:26696875:C:T	-1453
rs114165349-G	4e-08	-	0.977045	-	0.0761172 unit decrease	[0.049-0.103]	ARID1A	Concentration of medium VLDL particles	blood VLDL cholesterol amount	GCST90092923	1:26695422	35213538	Richardson TG	1:26696884:G:A	-1462
rs114165349-G	4e-08	-	0.977045	-	0.0761172 unit decrease	[0.049-0.103]	ARID1A	Concentration of medium VLDL particles	blood VLDL cholesterol amount	GCST90092923	1:26695422	35213538	Richardson TG	1:26696939:C:G	-1517
rs114165349-G	4e-08	-	0.977045	-	0.0761172 unit decrease	[0.049-0.103]	ARID1A	Concentration of medium VLDL particles	blood VLDL cholesterol amount	GCST90092923	1:26695422	35213538	Richardson TG	1:26696942:G:C	-1520
rs114165349-G	4e-08	-	0.977045	-	0.0761172 unit decrease	[0.049-0.103]	ARID1A	Concentration of medium VLDL particles	blood VLDL cholesterol amount	GCST90092923	1:26695422	35213538	Richardson TG	1:26697065:C:T	-1643
rs114165349-G	4e-08	-	0.977045	-	0.0761172 unit decrease	[0.049-0.103]	ARID1A	Concentration of medium VLDL particles	blood VLDL cholesterol amount	GCST90092923	1:26695422	35213538	Richardson TG	1:26697080:C:T	-1658
rs114165349-G	4e-08	-	0.977045	-	0.0761172 unit decrease	[0.049-0.103]	ARID1A	Concentration of medium VLDL particles	blood VLDL cholesterol amount	GCST90092923	1:26695422	35213538	Richardson TG	1:26697189:GTCT:G	-1767
rs114165349-G	4e-08	-	0.977045	-	0.0761172 unit decrease	[0.049-0.103]	ARID1A	Concentration of medium VLDL particles	blood VLDL cholesterol amount	GCST90092923	1:26695422	35213538	Richardson TG	1:26697227:G:T	-1805
rs114165349-G	4e-08	-	0.977045	-	0.0761172 unit decrease	[0.049-0.103]	ARID1A	Concentration of medium VLDL particles	blood VLDL cholesterol amount	GCST90092923	1:26695422	35213538	Richardson TG	1:26697343:G:A	-1921
rs114165349-G	4e-08	-	0.977045	-	0.0761172 unit decrease	[0.049-0.103]	ARID1A	Concentration of medium VLDL particles	blood VLDL cholesterol amount	GCST90092923	1:26695422	35213538	Richardson TG	1:26697417:GGCTGCGGCG:G	-1995
rs114165349-G	4e-08	-	0.977045	-	0.0761172 unit decrease	[0.049-0.103]	ARID1A	Concentration of medium VLDL particles	blood VLDL cholesterol amount	GCST90092923	1:26695422	35213538	Richardson TG	1:26697418:G:A	-1996
rs114165349-G	4e-08	-	0.977045	-	0.0761172 unit decrease	[0.049-0.103]	ARID1A	Concentration of medium VLDL particles	blood VLDL cholesterol amount	GCST90092923	1:26695422	35213538	Richardson TG	1:26697535:C:T	-2113
rs114165349-C	2e-17	-	0.0227507	-	0.0790054 unit decrease	[0.061-0.097]	ARID1A	Phospholipids to Total Lipids in Small HDL percentage	phospholipids:total lipids ratio	GCST90827934	1:26695422	39091897	Farashi S	1:26696513:G:A	-1091
rs114165349-C	2e-17	-	0.0227507	-	0.0790054 unit decrease	[0.061-0.097]	ARID1A	Phospholipids to Total Lipids in Small HDL percentage	phospholipids:total lipids ratio	GCST90827934	1:26695422	39091897	Farashi S	1:26696516:A:AGGC	-1094
rs114165349-C	2e-17	-	0.0227507	-	0.0790054 unit decrease	[0.061-0.097]	ARID1A	Phospholipids to Total Lipids in Small HDL percentage	phospholipids:total lipids ratio	GCST90827934	1:26695422	39091897	Farashi S	1:26696517:A:AGGCGGCGGC	-1095
rs114165349-C	2e-17	-	0.0227507	-	0.0790054 unit decrease	[0.061-0.097]	ARID1A	Phospholipids to Total Lipids in Small HDL percentage	phospholipids:total lipids ratio	GCST90827934	1:26695422	39091897	Farashi S	1:26696551:A:G	-1129
rs114165349-C	2e-17	-	0.0227507	-	0.0790054 unit decrease	[0.061-0.097]	ARID1A	Phospholipids to Total Lipids in Small HDL percentage	phospholipids:total lipids ratio	GCST90827934	1:26695422	39091897	Farashi S	1:26696729:C:T	-1307
rs114165349-C	2e-17	-	0.0227507	-	0.0790054 unit decrease	[0.061-0.097]	ARID1A	Phospholipids to Total Lipids in Small HDL percentage	phospholipids:total lipids ratio	GCST90827934	1:26695422	39091897	Farashi S	1:26696761:C:T	-1339
rs114165349-C	2e-17	-	0.0227507	-	0.0790054 unit decrease	[0.061-0.097]	ARID1A	Phospholipids to Total Lipids in Small HDL percentage	phospholipids:total lipids ratio	GCST90827934	1:26695422	39091897	Farashi S	1:26696776:G:A	-1354
rs114165349-C	2e-17	-	0.0227507	-	0.0790054 unit decrease	[0.061-0.097]	ARID1A	Phospholipids to Total Lipids in Small HDL percentage	phospholipids:total lipids ratio	GCST90827934	1:26695422	39091897	Farashi S	1:26696822:C:T	-1400
rs114165349-C	2e-17	-	0.0227507	-	0.0790054 unit decrease	[0.061-0.097]	ARID1A	Phospholipids to Total Lipids in Small HDL percentage	phospholipids:total lipids ratio	GCST90827934	1:26695422	39091897	Farashi S	1:26696873:G:C	-1451
rs114165349-C	2e-17	-	0.0227507	-	0.0790054 unit decrease	[0.061-0.097]	ARID1A	Phospholipids to Total Lipids in Small HDL percentage	phospholipids:total lipids ratio	GCST90827934	1:26695422	39091897	Farashi S	1:26696875:C:T	-1453
rs114165349-C	2e-17	-	0.0227507	-	0.0790054 unit decrease	[0.061-0.097]	ARID1A	Phospholipids to Total Lipids in Small HDL percentage	phospholipids:total lipids ratio	GCST90827934	1:26695422	39091897	Farashi S	1:26696884:G:A	-1462
rs114165349-C	2e-17	-	0.0227507	-	0.0790054 unit decrease	[0.061-0.097]	ARID1A	Phospholipids to Total Lipids in Small HDL percentage	phospholipids:total lipids ratio	GCST90827934	1:26695422	39091897	Farashi S	1:26696939:C:G	-1517
rs114165349-C	2e-17	-	0.0227507	-	0.0790054 unit decrease	[0.061-0.097]	ARID1A	Phospholipids to Total Lipids in Small HDL percentage	phospholipids:total lipids ratio	GCST90827934	1:26695422	39091897	Farashi S	1:26696942:G:C	-1520
rs114165349-C	2e-17	-	0.0227507	-	0.0790054 unit decrease	[0.061-0.097]	ARID1A	Phospholipids to Total Lipids in Small HDL percentage	phospholipids:total lipids ratio	GCST90827934	1:26695422	39091897	Farashi S	1:26697065:C:T	-1643
rs114165349-C	2e-17	-	0.0227507	-	0.0790054 unit decrease	[0.061-0.097]	ARID1A	Phospholipids to Total Lipids in Small HDL percentage	phospholipids:total lipids ratio	GCST90827934	1:26695422	39091897	Farashi S	1:26697080:C:T	-1658
rs114165349-C	2e-17	-	0.0227507	-	0.0790054 unit decrease	[0.061-0.097]	ARID1A	Phospholipids to Total Lipids in Small HDL percentage	phospholipids:total lipids ratio	GCST90827934	1:26695422	39091897	Farashi S	1:26697189:GTCT:G	-1767
rs114165349-C	2e-17	-	0.0227507	-	0.0790054 unit decrease	[0.061-0.097]	ARID1A	Phospholipids to Total Lipids in Small HDL percentage	phospholipids:total lipids ratio	GCST90827934	1:26695422	39091897	Farashi S	1:26697227:G:T	-1805
rs114165349-C	2e-17	-	0.0227507	-	0.0790054 unit decrease	[0.061-0.097]	ARID1A	Phospholipids to Total Lipids in Small HDL percentage	phospholipids:total lipids ratio	GCST90827934	1:26695422	39091897	Farashi S	1:26697343:G:A	-1921
rs114165349-C	2e-17	-	0.0227507	-	0.0790054 unit decrease	[0.061-0.097]	ARID1A	Phospholipids to Total Lipids in Small HDL percentage	phospholipids:total lipids ratio	GCST90827934	1:26695422	39091897	Farashi S	1:26697417:GGCTGCGGCG:G	-1995
rs114165349-C	2e-17	-	0.0227507	-	0.0790054 unit decrease	[0.061-0.097]	ARID1A	Phospholipids to Total Lipids in Small HDL percentage	phospholipids:total lipids ratio	GCST90827934	1:26695422	39091897	Farashi S	1:26697418:G:A	-1996
rs114165349-C	2e-17	-	0.0227507	-	0.0790054 unit decrease	[0.061-0.097]	ARID1A	Phospholipids to Total Lipids in Small HDL percentage	phospholipids:total lipids ratio	GCST90827934	1:26695422	39091897	Farashi S	1:26697535:C:T	-2113
rs114165349-C	8e-17	-	0.0227507	-	0.0865232 unit decrease	[0.066-0.107]	ARID1A	Total Phospholipids to Total Lipids percentage	phospholipids:total lipids ratio	GCST90827985	1:26695422	39091897	Farashi S	1:26696513:G:A	-1091
rs114165349-C	8e-17	-	0.0227507	-	0.0865232 unit decrease	[0.066-0.107]	ARID1A	Total Phospholipids to Total Lipids percentage	phospholipids:total lipids ratio	GCST90827985	1:26695422	39091897	Farashi S	1:26696516:A:AGGC	-1094
rs114165349-C	8e-17	-	0.0227507	-	0.0865232 unit decrease	[0.066-0.107]	ARID1A	Total Phospholipids to Total Lipids percentage	phospholipids:total lipids ratio	GCST90827985	1:26695422	39091897	Farashi S	1:26696517:A:AGGCGGCGGC	-1095
rs114165349-C	8e-17	-	0.0227507	-	0.0865232 unit decrease	[0.066-0.107]	ARID1A	Total Phospholipids to Total Lipids percentage	phospholipids:total lipids ratio	GCST90827985	1:26695422	39091897	Farashi S	1:26696551:A:G	-1129
rs114165349-C	8e-17	-	0.0227507	-	0.0865232 unit decrease	[0.066-0.107]	ARID1A	Total Phospholipids to Total Lipids percentage	phospholipids:total lipids ratio	GCST90827985	1:26695422	39091897	Farashi S	1:26696729:C:T	-1307
rs114165349-C	8e-17	-	0.0227507	-	0.0865232 unit decrease	[0.066-0.107]	ARID1A	Total Phospholipids to Total Lipids percentage	phospholipids:total lipids ratio	GCST90827985	1:26695422	39091897	Farashi S	1:26696761:C:T	-1339
rs114165349-C	8e-17	-	0.0227507	-	0.0865232 unit decrease	[0.066-0.107]	ARID1A	Total Phospholipids to Total Lipids percentage	phospholipids:total lipids ratio	GCST90827985	1:26695422	39091897	Farashi S	1:26696776:G:A	-1354
rs114165349-C	8e-17	-	0.0227507	-	0.0865232 unit decrease	[0.066-0.107]	ARID1A	Total Phospholipids to Total Lipids percentage	phospholipids:total lipids ratio	GCST90827985	1:26695422	39091897	Farashi S	1:26696822:C:T	-1400
rs114165349-C	8e-17	-	0.0227507	-	0.0865232 unit decrease	[0.066-0.107]	ARID1A	Total Phospholipids to Total Lipids percentage	phospholipids:total lipids ratio	GCST90827985	1:26695422	39091897	Farashi S	1:26696873:G:C	-1451
rs114165349-C	8e-17	-	0.0227507	-	0.0865232 unit decrease	[0.066-0.107]	ARID1A	Total Phospholipids to Total Lipids percentage	phospholipids:total lipids ratio	GCST90827985	1:26695422	39091897	Farashi S	1:26696875:C:T	-1453
rs114165349-C	8e-17	-	0.0227507	-	0.0865232 unit decrease	[0.066-0.107]	ARID1A	Total Phospholipids to Total Lipids percentage	phospholipids:total lipids ratio	GCST90827985	1:26695422	39091897	Farashi S	1:26696884:G:A	-1462
rs114165349-C	8e-17	-	0.0227507	-	0.0865232 unit decrease	[0.066-0.107]	ARID1A	Total Phospholipids to Total Lipids percentage	phospholipids:total lipids ratio	GCST90827985	1:26695422	39091897	Farashi S	1:26696939:C:G	-1517
rs114165349-C	8e-17	-	0.0227507	-	0.0865232 unit decrease	[0.066-0.107]	ARID1A	Total Phospholipids to Total Lipids percentage	phospholipids:total lipids ratio	GCST90827985	1:26695422	39091897	Farashi S	1:26696942:G:C	-1520
rs114165349-C	8e-17	-	0.0227507	-	0.0865232 unit decrease	[0.066-0.107]	ARID1A	Total Phospholipids to Total Lipids percentage	phospholipids:total lipids ratio	GCST90827985	1:26695422	39091897	Farashi S	1:26697065:C:T	-1643
rs114165349-C	8e-17	-	0.0227507	-	0.0865232 unit decrease	[0.066-0.107]	ARID1A	Total Phospholipids to Total Lipids percentage	phospholipids:total lipids ratio	GCST90827985	1:26695422	39091897	Farashi S	1:26697080:C:T	-1658
rs114165349-C	8e-17	-	0.0227507	-	0.0865232 unit decrease	[0.066-0.107]	ARID1A	Total Phospholipids to Total Lipids percentage	phospholipids:total lipids ratio	GCST90827985	1:26695422	39091897	Farashi S	1:26697189:GTCT:G	-1767
rs114165349-C	8e-17	-	0.0227507	-	0.0865232 unit decrease	[0.066-0.107]	ARID1A	Total Phospholipids to Total Lipids percentage	phospholipids:total lipids ratio	GCST90827985	1:26695422	39091897	Farashi S	1:26697227:G:T	-1805
rs114165349-C	8e-17	-	0.0227507	-	0.0865232 unit decrease	[0.066-0.107]	ARID1A	Total Phospholipids to Total Lipids percentage	phospholipids:total lipids ratio	GCST90827985	1:26695422	39091897	Farashi S	1:26697343:G:A	-1921
rs114165349-C	8e-17	-	0.0227507	-	0.0865232 unit decrease	[0.066-0.107]	ARID1A	Total Phospholipids to Total Lipids percentage	phospholipids:total lipids ratio	GCST90827985	1:26695422	39091897	Farashi S	1:26697417:GGCTGCGGCG:G	-1995
rs114165349-C	8e-17	-	0.0227507	-	0.0865232 unit decrease	[0.066-0.107]	ARID1A	Total Phospholipids to Total Lipids percentage	phospholipids:total lipids ratio	GCST90827985	1:26695422	39091897	Farashi S	1:26697418:G:A	-1996
rs114165349-C	8e-17	-	0.0227507	-	0.0865232 unit decrease	[0.066-0.107]	ARID1A	Total Phospholipids to Total Lipids percentage	phospholipids:total lipids ratio	GCST90827985	1:26695422	39091897	Farashi S	1:26697535:C:T	-2113
rs114165349-G	4e-10	-	0.977045	-	0.0860533 unit decrease	[0.059-0.113]	ARID1A	Total lipid levels in medium VLDL	lipid measurement,blood VLDL cholesterol amount	GCST90092922	1:26695422	35213538	Richardson TG	1:26696513:G:A	-1091
rs114165349-G	4e-10	-	0.977045	-	0.0860533 unit decrease	[0.059-0.113]	ARID1A	Total lipid levels in medium VLDL	lipid measurement,blood VLDL cholesterol amount	GCST90092922	1:26695422	35213538	Richardson TG	1:26696516:A:AGGC	-1094
rs114165349-G	4e-10	-	0.977045	-	0.0860533 unit decrease	[0.059-0.113]	ARID1A	Total lipid levels in medium VLDL	lipid measurement,blood VLDL cholesterol amount	GCST90092922	1:26695422	35213538	Richardson TG	1:26696517:A:AGGCGGCGGC	-1095
rs114165349-G	4e-10	-	0.977045	-	0.0860533 unit decrease	[0.059-0.113]	ARID1A	Total lipid levels in medium VLDL	lipid measurement,blood VLDL cholesterol amount	GCST90092922	1:26695422	35213538	Richardson TG	1:26696551:A:G	-1129
rs114165349-G	4e-10	-	0.977045	-	0.0860533 unit decrease	[0.059-0.113]	ARID1A	Total lipid levels in medium VLDL	lipid measurement,blood VLDL cholesterol amount	GCST90092922	1:26695422	35213538	Richardson TG	1:26696729:C:T	-1307
rs114165349-G	4e-10	-	0.977045	-	0.0860533 unit decrease	[0.059-0.113]	ARID1A	Total lipid levels in medium VLDL	lipid measurement,blood VLDL cholesterol amount	GCST90092922	1:26695422	35213538	Richardson TG	1:26696761:C:T	-1339
rs114165349-G	4e-10	-	0.977045	-	0.0860533 unit decrease	[0.059-0.113]	ARID1A	Total lipid levels in medium VLDL	lipid measurement,blood VLDL cholesterol amount	GCST90092922	1:26695422	35213538	Richardson TG	1:26696776:G:A	-1354
rs114165349-G	4e-10	-	0.977045	-	0.0860533 unit decrease	[0.059-0.113]	ARID1A	Total lipid levels in medium VLDL	lipid measurement,blood VLDL cholesterol amount	GCST90092922	1:26695422	35213538	Richardson TG	1:26696822:C:T	-1400
rs114165349-G	4e-10	-	0.977045	-	0.0860533 unit decrease	[0.059-0.113]	ARID1A	Total lipid levels in medium VLDL	lipid measurement,blood VLDL cholesterol amount	GCST90092922	1:26695422	35213538	Richardson TG	1:26696873:G:C	-1451
rs114165349-G	4e-10	-	0.977045	-	0.0860533 unit decrease	[0.059-0.113]	ARID1A	Total lipid levels in medium VLDL	lipid measurement,blood VLDL cholesterol amount	GCST90092922	1:26695422	35213538	Richardson TG	1:26696875:C:T	-1453
rs114165349-G	4e-10	-	0.977045	-	0.0860533 unit decrease	[0.059-0.113]	ARID1A	Total lipid levels in medium VLDL	lipid measurement,blood VLDL cholesterol amount	GCST90092922	1:26695422	35213538	Richardson TG	1:26696884:G:A	-1462
rs114165349-G	4e-10	-	0.977045	-	0.0860533 unit decrease	[0.059-0.113]	ARID1A	Total lipid levels in medium VLDL	lipid measurement,blood VLDL cholesterol amount	GCST90092922	1:26695422	35213538	Richardson TG	1:26696939:C:G	-1517
rs114165349-G	4e-10	-	0.977045	-	0.0860533 unit decrease	[0.059-0.113]	ARID1A	Total lipid levels in medium VLDL	lipid measurement,blood VLDL cholesterol amount	GCST90092922	1:26695422	35213538	Richardson TG	1:26696942:G:C	-1520
rs114165349-G	4e-10	-	0.977045	-	0.0860533 unit decrease	[0.059-0.113]	ARID1A	Total lipid levels in medium VLDL	lipid measurement,blood VLDL cholesterol amount	GCST90092922	1:26695422	35213538	Richardson TG	1:26697065:C:T	-1643
rs114165349-G	4e-10	-	0.977045	-	0.0860533 unit decrease	[0.059-0.113]	ARID1A	Total lipid levels in medium VLDL	lipid measurement,blood VLDL cholesterol amount	GCST90092922	1:26695422	35213538	Richardson TG	1:26697080:C:T	-1658
rs114165349-G	4e-10	-	0.977045	-	0.0860533 unit decrease	[0.059-0.113]	ARID1A	Total lipid levels in medium VLDL	lipid measurement,blood VLDL cholesterol amount	GCST90092922	1:26695422	35213538	Richardson TG	1:26697189:GTCT:G	-1767
rs114165349-G	4e-10	-	0.977045	-	0.0860533 unit decrease	[0.059-0.113]	ARID1A	Total lipid levels in medium VLDL	lipid measurement,blood VLDL cholesterol amount	GCST90092922	1:26695422	35213538	Richardson TG	1:26697227:G:T	-1805
rs114165349-G	4e-10	-	0.977045	-	0.0860533 unit decrease	[0.059-0.113]	ARID1A	Total lipid levels in medium VLDL	lipid measurement,blood VLDL cholesterol amount	GCST90092922	1:26695422	35213538	Richardson TG	1:26697343:G:A	-1921
rs114165349-G	4e-10	-	0.977045	-	0.0860533 unit decrease	[0.059-0.113]	ARID1A	Total lipid levels in medium VLDL	lipid measurement,blood VLDL cholesterol amount	GCST90092922	1:26695422	35213538	Richardson TG	1:26697417:GGCTGCGGCG:G	-1995
rs114165349-G	4e-10	-	0.977045	-	0.0860533 unit decrease	[0.059-0.113]	ARID1A	Total lipid levels in medium VLDL	lipid measurement,blood VLDL cholesterol amount	GCST90092922	1:26695422	35213538	Richardson TG	1:26697418:G:A	-1996
rs114165349-G	4e-10	-	0.977045	-	0.0860533 unit decrease	[0.059-0.113]	ARID1A	Total lipid levels in medium VLDL	lipid measurement,blood VLDL cholesterol amount	GCST90092922	1:26695422	35213538	Richardson TG	1:26697535:C:T	-2113
rs114165349-G	9e-12	-	0.977045	-	0.0932372 unit decrease	[0.066-0.12]	ARID1A	Cholesteryl ester levels in large VLDL	cholesteryl ester measurement,blood VLDL cholesterol amount	GCST90092870	1:26695422	35213538	Richardson TG	1:26696513:G:A	-1091
rs114165349-G	9e-12	-	0.977045	-	0.0932372 unit decrease	[0.066-0.12]	ARID1A	Cholesteryl ester levels in large VLDL	cholesteryl ester measurement,blood VLDL cholesterol amount	GCST90092870	1:26695422	35213538	Richardson TG	1:26696516:A:AGGC	-1094
rs114165349-G	9e-12	-	0.977045	-	0.0932372 unit decrease	[0.066-0.12]	ARID1A	Cholesteryl ester levels in large VLDL	cholesteryl ester measurement,blood VLDL cholesterol amount	GCST90092870	1:26695422	35213538	Richardson TG	1:26696517:A:AGGCGGCGGC	-1095
rs114165349-G	9e-12	-	0.977045	-	0.0932372 unit decrease	[0.066-0.12]	ARID1A	Cholesteryl ester levels in large VLDL	cholesteryl ester measurement,blood VLDL cholesterol amount	GCST90092870	1:26695422	35213538	Richardson TG	1:26696551:A:G	-1129
rs114165349-G	9e-12	-	0.977045	-	0.0932372 unit decrease	[0.066-0.12]	ARID1A	Cholesteryl ester levels in large VLDL	cholesteryl ester measurement,blood VLDL cholesterol amount	GCST90092870	1:26695422	35213538	Richardson TG	1:26696729:C:T	-1307
rs114165349-G	9e-12	-	0.977045	-	0.0932372 unit decrease	[0.066-0.12]	ARID1A	Cholesteryl ester levels in large VLDL	cholesteryl ester measurement,blood VLDL cholesterol amount	GCST90092870	1:26695422	35213538	Richardson TG	1:26696761:C:T	-1339
rs114165349-G	9e-12	-	0.977045	-	0.0932372 unit decrease	[0.066-0.12]	ARID1A	Cholesteryl ester levels in large VLDL	cholesteryl ester measurement,blood VLDL cholesterol amount	GCST90092870	1:26695422	35213538	Richardson TG	1:26696776:G:A	-1354
rs114165349-G	9e-12	-	0.977045	-	0.0932372 unit decrease	[0.066-0.12]	ARID1A	Cholesteryl ester levels in large VLDL	cholesteryl ester measurement,blood VLDL cholesterol amount	GCST90092870	1:26695422	35213538	Richardson TG	1:26696822:C:T	-1400
rs114165349-G	9e-12	-	0.977045	-	0.0932372 unit decrease	[0.066-0.12]	ARID1A	Cholesteryl ester levels in large VLDL	cholesteryl ester measurement,blood VLDL cholesterol amount	GCST90092870	1:26695422	35213538	Richardson TG	1:26696873:G:C	-1451
rs114165349-G	9e-12	-	0.977045	-	0.0932372 unit decrease	[0.066-0.12]	ARID1A	Cholesteryl ester levels in large VLDL	cholesteryl ester measurement,blood VLDL cholesterol amount	GCST90092870	1:26695422	35213538	Richardson TG	1:26696875:C:T	-1453
rs114165349-G	9e-12	-	0.977045	-	0.0932372 unit decrease	[0.066-0.12]	ARID1A	Cholesteryl ester levels in large VLDL	cholesteryl ester measurement,blood VLDL cholesterol amount	GCST90092870	1:26695422	35213538	Richardson TG	1:26696884:G:A	-1462
rs114165349-G	9e-12	-	0.977045	-	0.0932372 unit decrease	[0.066-0.12]	ARID1A	Cholesteryl ester levels in large VLDL	cholesteryl ester measurement,blood VLDL cholesterol amount	GCST90092870	1:26695422	35213538	Richardson TG	1:26696939:C:G	-1517
rs114165349-G	9e-12	-	0.977045	-	0.0932372 unit decrease	[0.066-0.12]	ARID1A	Cholesteryl ester levels in large VLDL	cholesteryl ester measurement,blood VLDL cholesterol amount	GCST90092870	1:26695422	35213538	Richardson TG	1:26696942:G:C	-1520
rs114165349-G	9e-12	-	0.977045	-	0.0932372 unit decrease	[0.066-0.12]	ARID1A	Cholesteryl ester levels in large VLDL	cholesteryl ester measurement,blood VLDL cholesterol amount	GCST90092870	1:26695422	35213538	Richardson TG	1:26697065:C:T	-1643
rs114165349-G	9e-12	-	0.977045	-	0.0932372 unit decrease	[0.066-0.12]	ARID1A	Cholesteryl ester levels in large VLDL	cholesteryl ester measurement,blood VLDL cholesterol amount	GCST90092870	1:26695422	35213538	Richardson TG	1:26697080:C:T	-1658
rs114165349-G	9e-12	-	0.977045	-	0.0932372 unit decrease	[0.066-0.12]	ARID1A	Cholesteryl ester levels in large VLDL	cholesteryl ester measurement,blood VLDL cholesterol amount	GCST90092870	1:26695422	35213538	Richardson TG	1:26697189:GTCT:G	-1767
rs114165349-G	9e-12	-	0.977045	-	0.0932372 unit decrease	[0.066-0.12]	ARID1A	Cholesteryl ester levels in large VLDL	cholesteryl ester measurement,blood VLDL cholesterol amount	GCST90092870	1:26695422	35213538	Richardson TG	1:26697227:G:T	-1805
rs114165349-G	9e-12	-	0.977045	-	0.0932372 unit decrease	[0.066-0.12]	ARID1A	Cholesteryl ester levels in large VLDL	cholesteryl ester measurement,blood VLDL cholesterol amount	GCST90092870	1:26695422	35213538	Richardson TG	1:26697343:G:A	-1921
rs114165349-G	9e-12	-	0.977045	-	0.0932372 unit decrease	[0.066-0.12]	ARID1A	Cholesteryl ester levels in large VLDL	cholesteryl ester measurement,blood VLDL cholesterol amount	GCST90092870	1:26695422	35213538	Richardson TG	1:26697417:GGCTGCGGCG:G	-1995
rs114165349-G	9e-12	-	0.977045	-	0.0932372 unit decrease	[0.066-0.12]	ARID1A	Cholesteryl ester levels in large VLDL	cholesteryl ester measurement,blood VLDL cholesterol amount	GCST90092870	1:26695422	35213538	Richardson TG	1:26697418:G:A	-1996
rs114165349-G	9e-12	-	0.977045	-	0.0932372 unit decrease	[0.066-0.12]	ARID1A	Cholesteryl ester levels in large VLDL	cholesteryl ester measurement,blood VLDL cholesterol amount	GCST90092870	1:26695422	35213538	Richardson TG	1:26697535:C:T	-2113
rs114165349-C	8e-12	-	0.0227507	-	0.141929 unit increase	[0.1-0.18]	ARID1A	Total Lipids in VLDL	total lipids in VLDL measurement	GCST90828000	1:26695422	39091897	Farashi S	1:26696513:G:A	-1091
rs114165349-C	8e-12	-	0.0227507	-	0.141929 unit increase	[0.1-0.18]	ARID1A	Total Lipids in VLDL	total lipids in VLDL measurement	GCST90828000	1:26695422	39091897	Farashi S	1:26696516:A:AGGC	-1094
rs114165349-C	8e-12	-	0.0227507	-	0.141929 unit increase	[0.1-0.18]	ARID1A	Total Lipids in VLDL	total lipids in VLDL measurement	GCST90828000	1:26695422	39091897	Farashi S	1:26696517:A:AGGCGGCGGC	-1095
rs114165349-C	8e-12	-	0.0227507	-	0.141929 unit increase	[0.1-0.18]	ARID1A	Total Lipids in VLDL	total lipids in VLDL measurement	GCST90828000	1:26695422	39091897	Farashi S	1:26696551:A:G	-1129
rs114165349-C	8e-12	-	0.0227507	-	0.141929 unit increase	[0.1-0.18]	ARID1A	Total Lipids in VLDL	total lipids in VLDL measurement	GCST90828000	1:26695422	39091897	Farashi S	1:26696729:C:T	-1307
rs114165349-C	8e-12	-	0.0227507	-	0.141929 unit increase	[0.1-0.18]	ARID1A	Total Lipids in VLDL	total lipids in VLDL measurement	GCST90828000	1:26695422	39091897	Farashi S	1:26696761:C:T	-1339
rs114165349-C	8e-12	-	0.0227507	-	0.141929 unit increase	[0.1-0.18]	ARID1A	Total Lipids in VLDL	total lipids in VLDL measurement	GCST90828000	1:26695422	39091897	Farashi S	1:26696776:G:A	-1354
rs114165349-C	8e-12	-	0.0227507	-	0.141929 unit increase	[0.1-0.18]	ARID1A	Total Lipids in VLDL	total lipids in VLDL measurement	GCST90828000	1:26695422	39091897	Farashi S	1:26696822:C:T	-1400
rs114165349-C	8e-12	-	0.0227507	-	0.141929 unit increase	[0.1-0.18]	ARID1A	Total Lipids in VLDL	total lipids in VLDL measurement	GCST90828000	1:26695422	39091897	Farashi S	1:26696873:G:C	-1451
rs114165349-C	8e-12	-	0.0227507	-	0.141929 unit increase	[0.1-0.18]	ARID1A	Total Lipids in VLDL	total lipids in VLDL measurement	GCST90828000	1:26695422	39091897	Farashi S	1:26696875:C:T	-1453
rs114165349-C	8e-12	-	0.0227507	-	0.141929 unit increase	[0.1-0.18]	ARID1A	Total Lipids in VLDL	total lipids in VLDL measurement	GCST90828000	1:26695422	39091897	Farashi S	1:26696884:G:A	-1462
rs114165349-C	8e-12	-	0.0227507	-	0.141929 unit increase	[0.1-0.18]	ARID1A	Total Lipids in VLDL	total lipids in VLDL measurement	GCST90828000	1:26695422	39091897	Farashi S	1:26696939:C:G	-1517
rs114165349-C	8e-12	-	0.0227507	-	0.141929 unit increase	[0.1-0.18]	ARID1A	Total Lipids in VLDL	total lipids in VLDL measurement	GCST90828000	1:26695422	39091897	Farashi S	1:26696942:G:C	-1520
rs114165349-C	8e-12	-	0.0227507	-	0.141929 unit increase	[0.1-0.18]	ARID1A	Total Lipids in VLDL	total lipids in VLDL measurement	GCST90828000	1:26695422	39091897	Farashi S	1:26697065:C:T	-1643
rs114165349-C	8e-12	-	0.0227507	-	0.141929 unit increase	[0.1-0.18]	ARID1A	Total Lipids in VLDL	total lipids in VLDL measurement	GCST90828000	1:26695422	39091897	Farashi S	1:26697080:C:T	-1658
rs114165349-C	8e-12	-	0.0227507	-	0.141929 unit increase	[0.1-0.18]	ARID1A	Total Lipids in VLDL	total lipids in VLDL measurement	GCST90828000	1:26695422	39091897	Farashi S	1:26697189:GTCT:G	-1767
rs114165349-C	8e-12	-	0.0227507	-	0.141929 unit increase	[0.1-0.18]	ARID1A	Total Lipids in VLDL	total lipids in VLDL measurement	GCST90828000	1:26695422	39091897	Farashi S	1:26697227:G:T	-1805
rs114165349-C	8e-12	-	0.0227507	-	0.141929 unit increase	[0.1-0.18]	ARID1A	Total Lipids in VLDL	total lipids in VLDL measurement	GCST90828000	1:26695422	39091897	Farashi S	1:26697343:G:A	-1921
rs114165349-C	8e-12	-	0.0227507	-	0.141929 unit increase	[0.1-0.18]	ARID1A	Total Lipids in VLDL	total lipids in VLDL measurement	GCST90828000	1:26695422	39091897	Farashi S	1:26697417:GGCTGCGGCG:G	-1995
rs114165349-C	8e-12	-	0.0227507	-	0.141929 unit increase	[0.1-0.18]	ARID1A	Total Lipids in VLDL	total lipids in VLDL measurement	GCST90828000	1:26695422	39091897	Farashi S	1:26697418:G:A	-1996
rs114165349-C	8e-12	-	0.0227507	-	0.141929 unit increase	[0.1-0.18]	ARID1A	Total Lipids in VLDL	total lipids in VLDL measurement	GCST90828000	1:26695422	39091897	Farashi S	1:26697535:C:T	-2113
rs114165349-C	1e-11	-	0.0227507	-	0.0349775 unit increase	[0.025-0.045]	ARID1A	Phospholipids in VLDL	phospholipids in VLDL measurement	GCST90828002	1:26695422	39091897	Farashi S	1:26696513:G:A	-1091
rs114165349-C	1e-11	-	0.0227507	-	0.0349775 unit increase	[0.025-0.045]	ARID1A	Phospholipids in VLDL	phospholipids in VLDL measurement	GCST90828002	1:26695422	39091897	Farashi S	1:26696516:A:AGGC	-1094
rs114165349-C	1e-11	-	0.0227507	-	0.0349775 unit increase	[0.025-0.045]	ARID1A	Phospholipids in VLDL	phospholipids in VLDL measurement	GCST90828002	1:26695422	39091897	Farashi S	1:26696517:A:AGGCGGCGGC	-1095
rs114165349-C	1e-11	-	0.0227507	-	0.0349775 unit increase	[0.025-0.045]	ARID1A	Phospholipids in VLDL	phospholipids in VLDL measurement	GCST90828002	1:26695422	39091897	Farashi S	1:26696551:A:G	-1129
rs114165349-C	1e-11	-	0.0227507	-	0.0349775 unit increase	[0.025-0.045]	ARID1A	Phospholipids in VLDL	phospholipids in VLDL measurement	GCST90828002	1:26695422	39091897	Farashi S	1:26696729:C:T	-1307
rs114165349-C	1e-11	-	0.0227507	-	0.0349775 unit increase	[0.025-0.045]	ARID1A	Phospholipids in VLDL	phospholipids in VLDL measurement	GCST90828002	1:26695422	39091897	Farashi S	1:26696761:C:T	-1339
rs114165349-C	1e-11	-	0.0227507	-	0.0349775 unit increase	[0.025-0.045]	ARID1A	Phospholipids in VLDL	phospholipids in VLDL measurement	GCST90828002	1:26695422	39091897	Farashi S	1:26696776:G:A	-1354
rs114165349-C	1e-11	-	0.0227507	-	0.0349775 unit increase	[0.025-0.045]	ARID1A	Phospholipids in VLDL	phospholipids in VLDL measurement	GCST90828002	1:26695422	39091897	Farashi S	1:26696822:C:T	-1400
rs114165349-C	1e-11	-	0.0227507	-	0.0349775 unit increase	[0.025-0.045]	ARID1A	Phospholipids in VLDL	phospholipids in VLDL measurement	GCST90828002	1:26695422	39091897	Farashi S	1:26696873:G:C	-1451
rs114165349-C	1e-11	-	0.0227507	-	0.0349775 unit increase	[0.025-0.045]	ARID1A	Phospholipids in VLDL	phospholipids in VLDL measurement	GCST90828002	1:26695422	39091897	Farashi S	1:26696875:C:T	-1453
rs114165349-C	1e-11	-	0.0227507	-	0.0349775 unit increase	[0.025-0.045]	ARID1A	Phospholipids in VLDL	phospholipids in VLDL measurement	GCST90828002	1:26695422	39091897	Farashi S	1:26696884:G:A	-1462
rs114165349-C	1e-11	-	0.0227507	-	0.0349775 unit increase	[0.025-0.045]	ARID1A	Phospholipids in VLDL	phospholipids in VLDL measurement	GCST90828002	1:26695422	39091897	Farashi S	1:26696939:C:G	-1517
rs114165349-C	1e-11	-	0.0227507	-	0.0349775 unit increase	[0.025-0.045]	ARID1A	Phospholipids in VLDL	phospholipids in VLDL measurement	GCST90828002	1:26695422	39091897	Farashi S	1:26696942:G:C	-1520
rs114165349-C	1e-11	-	0.0227507	-	0.0349775 unit increase	[0.025-0.045]	ARID1A	Phospholipids in VLDL	phospholipids in VLDL measurement	GCST90828002	1:26695422	39091897	Farashi S	1:26697065:C:T	-1643
rs114165349-C	1e-11	-	0.0227507	-	0.0349775 unit increase	[0.025-0.045]	ARID1A	Phospholipids in VLDL	phospholipids in VLDL measurement	GCST90828002	1:26695422	39091897	Farashi S	1:26697080:C:T	-1658
rs114165349-C	1e-11	-	0.0227507	-	0.0349775 unit increase	[0.025-0.045]	ARID1A	Phospholipids in VLDL	phospholipids in VLDL measurement	GCST90828002	1:26695422	39091897	Farashi S	1:26697189:GTCT:G	-1767
rs114165349-C	1e-11	-	0.0227507	-	0.0349775 unit increase	[0.025-0.045]	ARID1A	Phospholipids in VLDL	phospholipids in VLDL measurement	GCST90828002	1:26695422	39091897	Farashi S	1:26697227:G:T	-1805
rs114165349-C	1e-11	-	0.0227507	-	0.0349775 unit increase	[0.025-0.045]	ARID1A	Phospholipids in VLDL	phospholipids in VLDL measurement	GCST90828002	1:26695422	39091897	Farashi S	1:26697343:G:A	-1921
rs114165349-C	1e-11	-	0.0227507	-	0.0349775 unit increase	[0.025-0.045]	ARID1A	Phospholipids in VLDL	phospholipids in VLDL measurement	GCST90828002	1:26695422	39091897	Farashi S	1:26697417:GGCTGCGGCG:G	-1995
rs114165349-C	1e-11	-	0.0227507	-	0.0349775 unit increase	[0.025-0.045]	ARID1A	Phospholipids in VLDL	phospholipids in VLDL measurement	GCST90828002	1:26695422	39091897	Farashi S	1:26697418:G:A	-1996
rs114165349-C	1e-11	-	0.0227507	-	0.0349775 unit increase	[0.025-0.045]	ARID1A	Phospholipids in VLDL	phospholipids in VLDL measurement	GCST90828002	1:26695422	39091897	Farashi S	1:26697535:C:T	-2113
rs114165349-C	2e-11	-	0.0227507	-	4.43967E-4 unit increase	[0.00031-0.00058]	ARID1A	Concentration of VLDL particles	lipoprotein measurement	GCST90828001	1:26695422	39091897	Farashi S	1:26696513:G:A	-1091
rs114165349-C	2e-11	-	0.0227507	-	4.43967E-4 unit increase	[0.00031-0.00058]	ARID1A	Concentration of VLDL particles	lipoprotein measurement	GCST90828001	1:26695422	39091897	Farashi S	1:26696516:A:AGGC	-1094
rs114165349-C	2e-11	-	0.0227507	-	4.43967E-4 unit increase	[0.00031-0.00058]	ARID1A	Concentration of VLDL particles	lipoprotein measurement	GCST90828001	1:26695422	39091897	Farashi S	1:26696517:A:AGGCGGCGGC	-1095
rs114165349-C	2e-11	-	0.0227507	-	4.43967E-4 unit increase	[0.00031-0.00058]	ARID1A	Concentration of VLDL particles	lipoprotein measurement	GCST90828001	1:26695422	39091897	Farashi S	1:26696551:A:G	-1129
rs114165349-C	2e-11	-	0.0227507	-	4.43967E-4 unit increase	[0.00031-0.00058]	ARID1A	Concentration of VLDL particles	lipoprotein measurement	GCST90828001	1:26695422	39091897	Farashi S	1:26696729:C:T	-1307
rs114165349-C	2e-11	-	0.0227507	-	4.43967E-4 unit increase	[0.00031-0.00058]	ARID1A	Concentration of VLDL particles	lipoprotein measurement	GCST90828001	1:26695422	39091897	Farashi S	1:26696761:C:T	-1339
rs114165349-C	2e-11	-	0.0227507	-	4.43967E-4 unit increase	[0.00031-0.00058]	ARID1A	Concentration of VLDL particles	lipoprotein measurement	GCST90828001	1:26695422	39091897	Farashi S	1:26696776:G:A	-1354
rs114165349-C	2e-11	-	0.0227507	-	4.43967E-4 unit increase	[0.00031-0.00058]	ARID1A	Concentration of VLDL particles	lipoprotein measurement	GCST90828001	1:26695422	39091897	Farashi S	1:26696822:C:T	-1400
rs114165349-C	2e-11	-	0.0227507	-	4.43967E-4 unit increase	[0.00031-0.00058]	ARID1A	Concentration of VLDL particles	lipoprotein measurement	GCST90828001	1:26695422	39091897	Farashi S	1:26696873:G:C	-1451
rs114165349-C	2e-11	-	0.0227507	-	4.43967E-4 unit increase	[0.00031-0.00058]	ARID1A	Concentration of VLDL particles	lipoprotein measurement	GCST90828001	1:26695422	39091897	Farashi S	1:26696875:C:T	-1453
rs114165349-C	2e-11	-	0.0227507	-	4.43967E-4 unit increase	[0.00031-0.00058]	ARID1A	Concentration of VLDL particles	lipoprotein measurement	GCST90828001	1:26695422	39091897	Farashi S	1:26696884:G:A	-1462
rs114165349-C	2e-11	-	0.0227507	-	4.43967E-4 unit increase	[0.00031-0.00058]	ARID1A	Concentration of VLDL particles	lipoprotein measurement	GCST90828001	1:26695422	39091897	Farashi S	1:26696939:C:G	-1517
rs114165349-C	2e-11	-	0.0227507	-	4.43967E-4 unit increase	[0.00031-0.00058]	ARID1A	Concentration of VLDL particles	lipoprotein measurement	GCST90828001	1:26695422	39091897	Farashi S	1:26696942:G:C	-1520
rs114165349-C	2e-11	-	0.0227507	-	4.43967E-4 unit increase	[0.00031-0.00058]	ARID1A	Concentration of VLDL particles	lipoprotein measurement	GCST90828001	1:26695422	39091897	Farashi S	1:26697065:C:T	-1643
rs114165349-C	2e-11	-	0.0227507	-	4.43967E-4 unit increase	[0.00031-0.00058]	ARID1A	Concentration of VLDL particles	lipoprotein measurement	GCST90828001	1:26695422	39091897	Farashi S	1:26697080:C:T	-1658
rs114165349-C	2e-11	-	0.0227507	-	4.43967E-4 unit increase	[0.00031-0.00058]	ARID1A	Concentration of VLDL particles	lipoprotein measurement	GCST90828001	1:26695422	39091897	Farashi S	1:26697189:GTCT:G	-1767
rs114165349-C	2e-11	-	0.0227507	-	4.43967E-4 unit increase	[0.00031-0.00058]	ARID1A	Concentration of VLDL particles	lipoprotein measurement	GCST90828001	1:26695422	39091897	Farashi S	1:26697227:G:T	-1805
rs114165349-C	2e-11	-	0.0227507	-	4.43967E-4 unit increase	[0.00031-0.00058]	ARID1A	Concentration of VLDL particles	lipoprotein measurement	GCST90828001	1:26695422	39091897	Farashi S	1:26697343:G:A	-1921
rs114165349-C	2e-11	-	0.0227507	-	4.43967E-4 unit increase	[0.00031-0.00058]	ARID1A	Concentration of VLDL particles	lipoprotein measurement	GCST90828001	1:26695422	39091897	Farashi S	1:26697417:GGCTGCGGCG:G	-1995
rs114165349-C	2e-11	-	0.0227507	-	4.43967E-4 unit increase	[0.00031-0.00058]	ARID1A	Concentration of VLDL particles	lipoprotein measurement	GCST90828001	1:26695422	39091897	Farashi S	1:26697418:G:A	-1996
rs114165349-C	2e-11	-	0.0227507	-	4.43967E-4 unit increase	[0.00031-0.00058]	ARID1A	Concentration of VLDL particles	lipoprotein measurement	GCST90828001	1:26695422	39091897	Farashi S	1:26697535:C:T	-2113
rs114165349-G	4e-21	-	0.977045	-	0.120716 unit increase	[0.096-0.146]	ARID1A	Cholesteryl ester levels in medium HDL	cholesteryl ester measurement,high density lipoprotein cholesterol measurement	GCST90092894	1:26695422	35213538	Richardson TG	1:26696513:G:A	-1091
rs114165349-G	4e-21	-	0.977045	-	0.120716 unit increase	[0.096-0.146]	ARID1A	Cholesteryl ester levels in medium HDL	cholesteryl ester measurement,high density lipoprotein cholesterol measurement	GCST90092894	1:26695422	35213538	Richardson TG	1:26696516:A:AGGC	-1094
rs114165349-G	4e-21	-	0.977045	-	0.120716 unit increase	[0.096-0.146]	ARID1A	Cholesteryl ester levels in medium HDL	cholesteryl ester measurement,high density lipoprotein cholesterol measurement	GCST90092894	1:26695422	35213538	Richardson TG	1:26696517:A:AGGCGGCGGC	-1095
rs114165349-G	4e-21	-	0.977045	-	0.120716 unit increase	[0.096-0.146]	ARID1A	Cholesteryl ester levels in medium HDL	cholesteryl ester measurement,high density lipoprotein cholesterol measurement	GCST90092894	1:26695422	35213538	Richardson TG	1:26696551:A:G	-1129
rs114165349-G	4e-21	-	0.977045	-	0.120716 unit increase	[0.096-0.146]	ARID1A	Cholesteryl ester levels in medium HDL	cholesteryl ester measurement,high density lipoprotein cholesterol measurement	GCST90092894	1:26695422	35213538	Richardson TG	1:26696729:C:T	-1307
rs114165349-G	4e-21	-	0.977045	-	0.120716 unit increase	[0.096-0.146]	ARID1A	Cholesteryl ester levels in medium HDL	cholesteryl ester measurement,high density lipoprotein cholesterol measurement	GCST90092894	1:26695422	35213538	Richardson TG	1:26696761:C:T	-1339
rs114165349-G	4e-21	-	0.977045	-	0.120716 unit increase	[0.096-0.146]	ARID1A	Cholesteryl ester levels in medium HDL	cholesteryl ester measurement,high density lipoprotein cholesterol measurement	GCST90092894	1:26695422	35213538	Richardson TG	1:26696776:G:A	-1354
rs114165349-G	4e-21	-	0.977045	-	0.120716 unit increase	[0.096-0.146]	ARID1A	Cholesteryl ester levels in medium HDL	cholesteryl ester measurement,high density lipoprotein cholesterol measurement	GCST90092894	1:26695422	35213538	Richardson TG	1:26696822:C:T	-1400
rs114165349-G	4e-21	-	0.977045	-	0.120716 unit increase	[0.096-0.146]	ARID1A	Cholesteryl ester levels in medium HDL	cholesteryl ester measurement,high density lipoprotein cholesterol measurement	GCST90092894	1:26695422	35213538	Richardson TG	1:26696873:G:C	-1451
rs114165349-G	4e-21	-	0.977045	-	0.120716 unit increase	[0.096-0.146]	ARID1A	Cholesteryl ester levels in medium HDL	cholesteryl ester measurement,high density lipoprotein cholesterol measurement	GCST90092894	1:26695422	35213538	Richardson TG	1:26696875:C:T	-1453
rs114165349-G	4e-21	-	0.977045	-	0.120716 unit increase	[0.096-0.146]	ARID1A	Cholesteryl ester levels in medium HDL	cholesteryl ester measurement,high density lipoprotein cholesterol measurement	GCST90092894	1:26695422	35213538	Richardson TG	1:26696884:G:A	-1462
rs114165349-G	4e-21	-	0.977045	-	0.120716 unit increase	[0.096-0.146]	ARID1A	Cholesteryl ester levels in medium HDL	cholesteryl ester measurement,high density lipoprotein cholesterol measurement	GCST90092894	1:26695422	35213538	Richardson TG	1:26696939:C:G	-1517
rs114165349-G	4e-21	-	0.977045	-	0.120716 unit increase	[0.096-0.146]	ARID1A	Cholesteryl ester levels in medium HDL	cholesteryl ester measurement,high density lipoprotein cholesterol measurement	GCST90092894	1:26695422	35213538	Richardson TG	1:26696942:G:C	-1520
rs114165349-G	4e-21	-	0.977045	-	0.120716 unit increase	[0.096-0.146]	ARID1A	Cholesteryl ester levels in medium HDL	cholesteryl ester measurement,high density lipoprotein cholesterol measurement	GCST90092894	1:26695422	35213538	Richardson TG	1:26697065:C:T	-1643
rs114165349-G	4e-21	-	0.977045	-	0.120716 unit increase	[0.096-0.146]	ARID1A	Cholesteryl ester levels in medium HDL	cholesteryl ester measurement,high density lipoprotein cholesterol measurement	GCST90092894	1:26695422	35213538	Richardson TG	1:26697080:C:T	-1658
rs114165349-G	4e-21	-	0.977045	-	0.120716 unit increase	[0.096-0.146]	ARID1A	Cholesteryl ester levels in medium HDL	cholesteryl ester measurement,high density lipoprotein cholesterol measurement	GCST90092894	1:26695422	35213538	Richardson TG	1:26697189:GTCT:G	-1767
rs114165349-G	4e-21	-	0.977045	-	0.120716 unit increase	[0.096-0.146]	ARID1A	Cholesteryl ester levels in medium HDL	cholesteryl ester measurement,high density lipoprotein cholesterol measurement	GCST90092894	1:26695422	35213538	Richardson TG	1:26697227:G:T	-1805
rs114165349-G	4e-21	-	0.977045	-	0.120716 unit increase	[0.096-0.146]	ARID1A	Cholesteryl ester levels in medium HDL	cholesteryl ester measurement,high density lipoprotein cholesterol measurement	GCST90092894	1:26695422	35213538	Richardson TG	1:26697343:G:A	-1921
rs114165349-G	4e-21	-	0.977045	-	0.120716 unit increase	[0.096-0.146]	ARID1A	Cholesteryl ester levels in medium HDL	cholesteryl ester measurement,high density lipoprotein cholesterol measurement	GCST90092894	1:26695422	35213538	Richardson TG	1:26697417:GGCTGCGGCG:G	-1995
rs114165349-G	4e-21	-	0.977045	-	0.120716 unit increase	[0.096-0.146]	ARID1A	Cholesteryl ester levels in medium HDL	cholesteryl ester measurement,high density lipoprotein cholesterol measurement	GCST90092894	1:26695422	35213538	Richardson TG	1:26697418:G:A	-1996
rs114165349-G	4e-21	-	0.977045	-	0.120716 unit increase	[0.096-0.146]	ARID1A	Cholesteryl ester levels in medium HDL	cholesteryl ester measurement,high density lipoprotein cholesterol measurement	GCST90092894	1:26695422	35213538	Richardson TG	1:26697535:C:T	-2113
rs114165349-C	2e-10	-	0.0227507	-	0.00405601 unit increase	[0.0028-0.0053]	ARID1A	Cholesteryl esters in very large VLDL	cholesteryl esters in very large VLDL measurement	GCST90828024	1:26695422	39091897	Farashi S	1:26696513:G:A	-1091
rs114165349-C	2e-10	-	0.0227507	-	0.00405601 unit increase	[0.0028-0.0053]	ARID1A	Cholesteryl esters in very large VLDL	cholesteryl esters in very large VLDL measurement	GCST90828024	1:26695422	39091897	Farashi S	1:26696516:A:AGGC	-1094
rs114165349-C	2e-10	-	0.0227507	-	0.00405601 unit increase	[0.0028-0.0053]	ARID1A	Cholesteryl esters in very large VLDL	cholesteryl esters in very large VLDL measurement	GCST90828024	1:26695422	39091897	Farashi S	1:26696517:A:AGGCGGCGGC	-1095
rs114165349-C	2e-10	-	0.0227507	-	0.00405601 unit increase	[0.0028-0.0053]	ARID1A	Cholesteryl esters in very large VLDL	cholesteryl esters in very large VLDL measurement	GCST90828024	1:26695422	39091897	Farashi S	1:26696551:A:G	-1129
rs114165349-C	2e-10	-	0.0227507	-	0.00405601 unit increase	[0.0028-0.0053]	ARID1A	Cholesteryl esters in very large VLDL	cholesteryl esters in very large VLDL measurement	GCST90828024	1:26695422	39091897	Farashi S	1:26696729:C:T	-1307
rs114165349-C	2e-10	-	0.0227507	-	0.00405601 unit increase	[0.0028-0.0053]	ARID1A	Cholesteryl esters in very large VLDL	cholesteryl esters in very large VLDL measurement	GCST90828024	1:26695422	39091897	Farashi S	1:26696761:C:T	-1339
rs114165349-C	2e-10	-	0.0227507	-	0.00405601 unit increase	[0.0028-0.0053]	ARID1A	Cholesteryl esters in very large VLDL	cholesteryl esters in very large VLDL measurement	GCST90828024	1:26695422	39091897	Farashi S	1:26696776:G:A	-1354
rs114165349-C	2e-10	-	0.0227507	-	0.00405601 unit increase	[0.0028-0.0053]	ARID1A	Cholesteryl esters in very large VLDL	cholesteryl esters in very large VLDL measurement	GCST90828024	1:26695422	39091897	Farashi S	1:26696822:C:T	-1400
rs114165349-C	2e-10	-	0.0227507	-	0.00405601 unit increase	[0.0028-0.0053]	ARID1A	Cholesteryl esters in very large VLDL	cholesteryl esters in very large VLDL measurement	GCST90828024	1:26695422	39091897	Farashi S	1:26696873:G:C	-1451
rs114165349-C	2e-10	-	0.0227507	-	0.00405601 unit increase	[0.0028-0.0053]	ARID1A	Cholesteryl esters in very large VLDL	cholesteryl esters in very large VLDL measurement	GCST90828024	1:26695422	39091897	Farashi S	1:26696875:C:T	-1453
rs114165349-C	2e-10	-	0.0227507	-	0.00405601 unit increase	[0.0028-0.0053]	ARID1A	Cholesteryl esters in very large VLDL	cholesteryl esters in very large VLDL measurement	GCST90828024	1:26695422	39091897	Farashi S	1:26696884:G:A	-1462
rs114165349-C	2e-10	-	0.0227507	-	0.00405601 unit increase	[0.0028-0.0053]	ARID1A	Cholesteryl esters in very large VLDL	cholesteryl esters in very large VLDL measurement	GCST90828024	1:26695422	39091897	Farashi S	1:26696939:C:G	-1517
rs114165349-C	2e-10	-	0.0227507	-	0.00405601 unit increase	[0.0028-0.0053]	ARID1A	Cholesteryl esters in very large VLDL	cholesteryl esters in very large VLDL measurement	GCST90828024	1:26695422	39091897	Farashi S	1:26696942:G:C	-1520
rs114165349-C	2e-10	-	0.0227507	-	0.00405601 unit increase	[0.0028-0.0053]	ARID1A	Cholesteryl esters in very large VLDL	cholesteryl esters in very large VLDL measurement	GCST90828024	1:26695422	39091897	Farashi S	1:26697065:C:T	-1643
rs114165349-C	2e-10	-	0.0227507	-	0.00405601 unit increase	[0.0028-0.0053]	ARID1A	Cholesteryl esters in very large VLDL	cholesteryl esters in very large VLDL measurement	GCST90828024	1:26695422	39091897	Farashi S	1:26697080:C:T	-1658
rs114165349-C	2e-10	-	0.0227507	-	0.00405601 unit increase	[0.0028-0.0053]	ARID1A	Cholesteryl esters in very large VLDL	cholesteryl esters in very large VLDL measurement	GCST90828024	1:26695422	39091897	Farashi S	1:26697189:GTCT:G	-1767
rs114165349-C	2e-10	-	0.0227507	-	0.00405601 unit increase	[0.0028-0.0053]	ARID1A	Cholesteryl esters in very large VLDL	cholesteryl esters in very large VLDL measurement	GCST90828024	1:26695422	39091897	Farashi S	1:26697227:G:T	-1805
rs114165349-C	2e-10	-	0.0227507	-	0.00405601 unit increase	[0.0028-0.0053]	ARID1A	Cholesteryl esters in very large VLDL	cholesteryl esters in very large VLDL measurement	GCST90828024	1:26695422	39091897	Farashi S	1:26697343:G:A	-1921
rs114165349-C	2e-10	-	0.0227507	-	0.00405601 unit increase	[0.0028-0.0053]	ARID1A	Cholesteryl esters in very large VLDL	cholesteryl esters in very large VLDL measurement	GCST90828024	1:26695422	39091897	Farashi S	1:26697417:GGCTGCGGCG:G	-1995
rs114165349-C	2e-10	-	0.0227507	-	0.00405601 unit increase	[0.0028-0.0053]	ARID1A	Cholesteryl esters in very large VLDL	cholesteryl esters in very large VLDL measurement	GCST90828024	1:26695422	39091897	Farashi S	1:26697418:G:A	-1996
rs114165349-C	2e-10	-	0.0227507	-	0.00405601 unit increase	[0.0028-0.0053]	ARID1A	Cholesteryl esters in very large VLDL	cholesteryl esters in very large VLDL measurement	GCST90828024	1:26695422	39091897	Farashi S	1:26697535:C:T	-2113
rs114165349-G	3e-14	-	0.977045	-	0.103426 unit decrease	[0.077-0.13]	ARID1A	Concentration of small VLDL particles	blood VLDL cholesterol amount	GCST90092975	1:26695422	35213538	Richardson TG	1:26696513:G:A	-1091
rs114165349-G	3e-14	-	0.977045	-	0.103426 unit decrease	[0.077-0.13]	ARID1A	Concentration of small VLDL particles	blood VLDL cholesterol amount	GCST90092975	1:26695422	35213538	Richardson TG	1:26696516:A:AGGC	-1094
rs114165349-G	3e-14	-	0.977045	-	0.103426 unit decrease	[0.077-0.13]	ARID1A	Concentration of small VLDL particles	blood VLDL cholesterol amount	GCST90092975	1:26695422	35213538	Richardson TG	1:26696517:A:AGGCGGCGGC	-1095
rs114165349-G	3e-14	-	0.977045	-	0.103426 unit decrease	[0.077-0.13]	ARID1A	Concentration of small VLDL particles	blood VLDL cholesterol amount	GCST90092975	1:26695422	35213538	Richardson TG	1:26696551:A:G	-1129
rs114165349-G	3e-14	-	0.977045	-	0.103426 unit decrease	[0.077-0.13]	ARID1A	Concentration of small VLDL particles	blood VLDL cholesterol amount	GCST90092975	1:26695422	35213538	Richardson TG	1:26696729:C:T	-1307
rs114165349-G	3e-14	-	0.977045	-	0.103426 unit decrease	[0.077-0.13]	ARID1A	Concentration of small VLDL particles	blood VLDL cholesterol amount	GCST90092975	1:26695422	35213538	Richardson TG	1:26696761:C:T	-1339
rs114165349-G	3e-14	-	0.977045	-	0.103426 unit decrease	[0.077-0.13]	ARID1A	Concentration of small VLDL particles	blood VLDL cholesterol amount	GCST90092975	1:26695422	35213538	Richardson TG	1:26696776:G:A	-1354
rs114165349-G	3e-14	-	0.977045	-	0.103426 unit decrease	[0.077-0.13]	ARID1A	Concentration of small VLDL particles	blood VLDL cholesterol amount	GCST90092975	1:26695422	35213538	Richardson TG	1:26696822:C:T	-1400
rs114165349-G	3e-14	-	0.977045	-	0.103426 unit decrease	[0.077-0.13]	ARID1A	Concentration of small VLDL particles	blood VLDL cholesterol amount	GCST90092975	1:26695422	35213538	Richardson TG	1:26696873:G:C	-1451
rs114165349-G	3e-14	-	0.977045	-	0.103426 unit decrease	[0.077-0.13]	ARID1A	Concentration of small VLDL particles	blood VLDL cholesterol amount	GCST90092975	1:26695422	35213538	Richardson TG	1:26696875:C:T	-1453
rs114165349-G	3e-14	-	0.977045	-	0.103426 unit decrease	[0.077-0.13]	ARID1A	Concentration of small VLDL particles	blood VLDL cholesterol amount	GCST90092975	1:26695422	35213538	Richardson TG	1:26696884:G:A	-1462
rs114165349-G	3e-14	-	0.977045	-	0.103426 unit decrease	[0.077-0.13]	ARID1A	Concentration of small VLDL particles	blood VLDL cholesterol amount	GCST90092975	1:26695422	35213538	Richardson TG	1:26696939:C:G	-1517
rs114165349-G	3e-14	-	0.977045	-	0.103426 unit decrease	[0.077-0.13]	ARID1A	Concentration of small VLDL particles	blood VLDL cholesterol amount	GCST90092975	1:26695422	35213538	Richardson TG	1:26696942:G:C	-1520
rs114165349-G	3e-14	-	0.977045	-	0.103426 unit decrease	[0.077-0.13]	ARID1A	Concentration of small VLDL particles	blood VLDL cholesterol amount	GCST90092975	1:26695422	35213538	Richardson TG	1:26697065:C:T	-1643
rs114165349-G	3e-14	-	0.977045	-	0.103426 unit decrease	[0.077-0.13]	ARID1A	Concentration of small VLDL particles	blood VLDL cholesterol amount	GCST90092975	1:26695422	35213538	Richardson TG	1:26697080:C:T	-1658
rs114165349-G	3e-14	-	0.977045	-	0.103426 unit decrease	[0.077-0.13]	ARID1A	Concentration of small VLDL particles	blood VLDL cholesterol amount	GCST90092975	1:26695422	35213538	Richardson TG	1:26697189:GTCT:G	-1767
rs114165349-G	3e-14	-	0.977045	-	0.103426 unit decrease	[0.077-0.13]	ARID1A	Concentration of small VLDL particles	blood VLDL cholesterol amount	GCST90092975	1:26695422	35213538	Richardson TG	1:26697227:G:T	-1805
rs114165349-G	3e-14	-	0.977045	-	0.103426 unit decrease	[0.077-0.13]	ARID1A	Concentration of small VLDL particles	blood VLDL cholesterol amount	GCST90092975	1:26695422	35213538	Richardson TG	1:26697343:G:A	-1921
rs114165349-G	3e-14	-	0.977045	-	0.103426 unit decrease	[0.077-0.13]	ARID1A	Concentration of small VLDL particles	blood VLDL cholesterol amount	GCST90092975	1:26695422	35213538	Richardson TG	1:26697417:GGCTGCGGCG:G	-1995
rs114165349-G	3e-14	-	0.977045	-	0.103426 unit decrease	[0.077-0.13]	ARID1A	Concentration of small VLDL particles	blood VLDL cholesterol amount	GCST90092975	1:26695422	35213538	Richardson TG	1:26697418:G:A	-1996
rs114165349-G	3e-14	-	0.977045	-	0.103426 unit decrease	[0.077-0.13]	ARID1A	Concentration of small VLDL particles	blood VLDL cholesterol amount	GCST90092975	1:26695422	35213538	Richardson TG	1:26697535:C:T	-2113
rs71636776-A	2e-14	-	0.0801084	-	0.0208931 unit increase	[0.015-0.026]	ARID1A	Phospholipids to Total Lipids in Very Small VLDL percentage	phospholipids:total lipids ratio	GCST90828049	1:26756557	39091897	Farashi S	1:26761058:A:C	-4501
rs71636776-A	2e-14	-	0.0801084	-	0.0208931 unit increase	[0.015-0.026]	ARID1A	Phospholipids to Total Lipids in Very Small VLDL percentage	phospholipids:total lipids ratio	GCST90828049	1:26756557	39091897	Farashi S	1:26762247:A:G	-5690
rs71636776-A	2e-14	-	0.0801084	-	0.0208931 unit increase	[0.015-0.026]	ARID1A	Phospholipids to Total Lipids in Very Small VLDL percentage	phospholipids:total lipids ratio	GCST90828049	1:26756557	39091897	Farashi S	1:26763143:G:A	-6586
rs71636776-A	2e-14	-	0.0801084	-	0.0208931 unit increase	[0.015-0.026]	ARID1A	Phospholipids to Total Lipids in Very Small VLDL percentage	phospholipids:total lipids ratio	GCST90828049	1:26756557	39091897	Farashi S	1:26763168:T:C	-6611
rs71636776-A	2e-14	-	0.0801084	-	0.0208931 unit increase	[0.015-0.026]	ARID1A	Phospholipids to Total Lipids in Very Small VLDL percentage	phospholipids:total lipids ratio	GCST90828049	1:26756557	39091897	Farashi S	1:26766459:A:C	-9902
rs114165349-C	5e-12	-	0.0227507	-	0.00905 unit increase	[0.0064-0.0117]	ARID1A	Cholesterol in very large VLDL	cholesterol in very large VLDL measurement	GCST90828022	1:26695422	39091897	Farashi S	1:26696513:G:A	-1091
rs114165349-C	5e-12	-	0.0227507	-	0.00905 unit increase	[0.0064-0.0117]	ARID1A	Cholesterol in very large VLDL	cholesterol in very large VLDL measurement	GCST90828022	1:26695422	39091897	Farashi S	1:26696516:A:AGGC	-1094
rs114165349-C	5e-12	-	0.0227507	-	0.00905 unit increase	[0.0064-0.0117]	ARID1A	Cholesterol in very large VLDL	cholesterol in very large VLDL measurement	GCST90828022	1:26695422	39091897	Farashi S	1:26696517:A:AGGCGGCGGC	-1095
rs114165349-C	5e-12	-	0.0227507	-	0.00905 unit increase	[0.0064-0.0117]	ARID1A	Cholesterol in very large VLDL	cholesterol in very large VLDL measurement	GCST90828022	1:26695422	39091897	Farashi S	1:26696551:A:G	-1129
rs114165349-C	5e-12	-	0.0227507	-	0.00905 unit increase	[0.0064-0.0117]	ARID1A	Cholesterol in very large VLDL	cholesterol in very large VLDL measurement	GCST90828022	1:26695422	39091897	Farashi S	1:26696729:C:T	-1307
rs114165349-C	5e-12	-	0.0227507	-	0.00905 unit increase	[0.0064-0.0117]	ARID1A	Cholesterol in very large VLDL	cholesterol in very large VLDL measurement	GCST90828022	1:26695422	39091897	Farashi S	1:26696761:C:T	-1339
rs114165349-C	5e-12	-	0.0227507	-	0.00905 unit increase	[0.0064-0.0117]	ARID1A	Cholesterol in very large VLDL	cholesterol in very large VLDL measurement	GCST90828022	1:26695422	39091897	Farashi S	1:26696776:G:A	-1354
rs114165349-C	5e-12	-	0.0227507	-	0.00905 unit increase	[0.0064-0.0117]	ARID1A	Cholesterol in very large VLDL	cholesterol in very large VLDL measurement	GCST90828022	1:26695422	39091897	Farashi S	1:26696822:C:T	-1400
rs114165349-C	5e-12	-	0.0227507	-	0.00905 unit increase	[0.0064-0.0117]	ARID1A	Cholesterol in very large VLDL	cholesterol in very large VLDL measurement	GCST90828022	1:26695422	39091897	Farashi S	1:26696873:G:C	-1451
rs114165349-C	5e-12	-	0.0227507	-	0.00905 unit increase	[0.0064-0.0117]	ARID1A	Cholesterol in very large VLDL	cholesterol in very large VLDL measurement	GCST90828022	1:26695422	39091897	Farashi S	1:26696875:C:T	-1453
rs114165349-C	5e-12	-	0.0227507	-	0.00905 unit increase	[0.0064-0.0117]	ARID1A	Cholesterol in very large VLDL	cholesterol in very large VLDL measurement	GCST90828022	1:26695422	39091897	Farashi S	1:26696884:G:A	-1462
rs114165349-C	5e-12	-	0.0227507	-	0.00905 unit increase	[0.0064-0.0117]	ARID1A	Cholesterol in very large VLDL	cholesterol in very large VLDL measurement	GCST90828022	1:26695422	39091897	Farashi S	1:26696939:C:G	-1517
rs114165349-C	5e-12	-	0.0227507	-	0.00905 unit increase	[0.0064-0.0117]	ARID1A	Cholesterol in very large VLDL	cholesterol in very large VLDL measurement	GCST90828022	1:26695422	39091897	Farashi S	1:26696942:G:C	-1520
rs114165349-C	5e-12	-	0.0227507	-	0.00905 unit increase	[0.0064-0.0117]	ARID1A	Cholesterol in very large VLDL	cholesterol in very large VLDL measurement	GCST90828022	1:26695422	39091897	Farashi S	1:26697065:C:T	-1643
rs114165349-C	5e-12	-	0.0227507	-	0.00905 unit increase	[0.0064-0.0117]	ARID1A	Cholesterol in very large VLDL	cholesterol in very large VLDL measurement	GCST90828022	1:26695422	39091897	Farashi S	1:26697080:C:T	-1658
rs114165349-C	5e-12	-	0.0227507	-	0.00905 unit increase	[0.0064-0.0117]	ARID1A	Cholesterol in very large VLDL	cholesterol in very large VLDL measurement	GCST90828022	1:26695422	39091897	Farashi S	1:26697189:GTCT:G	-1767
rs114165349-C	5e-12	-	0.0227507	-	0.00905 unit increase	[0.0064-0.0117]	ARID1A	Cholesterol in very large VLDL	cholesterol in very large VLDL measurement	GCST90828022	1:26695422	39091897	Farashi S	1:26697227:G:T	-1805
rs114165349-C	5e-12	-	0.0227507	-	0.00905 unit increase	[0.0064-0.0117]	ARID1A	Cholesterol in very large VLDL	cholesterol in very large VLDL measurement	GCST90828022	1:26695422	39091897	Farashi S	1:26697343:G:A	-1921
rs114165349-C	5e-12	-	0.0227507	-	0.00905 unit increase	[0.0064-0.0117]	ARID1A	Cholesterol in very large VLDL	cholesterol in very large VLDL measurement	GCST90828022	1:26695422	39091897	Farashi S	1:26697417:GGCTGCGGCG:G	-1995
rs114165349-C	5e-12	-	0.0227507	-	0.00905 unit increase	[0.0064-0.0117]	ARID1A	Cholesterol in very large VLDL	cholesterol in very large VLDL measurement	GCST90828022	1:26695422	39091897	Farashi S	1:26697418:G:A	-1996
rs114165349-C	5e-12	-	0.0227507	-	0.00905 unit increase	[0.0064-0.0117]	ARID1A	Cholesterol in very large VLDL	cholesterol in very large VLDL measurement	GCST90828022	1:26695422	39091897	Farashi S	1:26697535:C:T	-2113
rs114165349-G	1e-08	-	0.977045	-	0.0787302 unit decrease	[0.052-0.106]	ARID1A	Phospholipid levels in small VLDL	phospholipid level,blood VLDL cholesterol amount	GCST90092976	1:26695422	35213538	Richardson TG	1:26696513:G:A	-1091
rs114165349-G	1e-08	-	0.977045	-	0.0787302 unit decrease	[0.052-0.106]	ARID1A	Phospholipid levels in small VLDL	phospholipid level,blood VLDL cholesterol amount	GCST90092976	1:26695422	35213538	Richardson TG	1:26696516:A:AGGC	-1094
rs114165349-G	1e-08	-	0.977045	-	0.0787302 unit decrease	[0.052-0.106]	ARID1A	Phospholipid levels in small VLDL	phospholipid level,blood VLDL cholesterol amount	GCST90092976	1:26695422	35213538	Richardson TG	1:26696517:A:AGGCGGCGGC	-1095
rs114165349-G	1e-08	-	0.977045	-	0.0787302 unit decrease	[0.052-0.106]	ARID1A	Phospholipid levels in small VLDL	phospholipid level,blood VLDL cholesterol amount	GCST90092976	1:26695422	35213538	Richardson TG	1:26696551:A:G	-1129
rs114165349-G	1e-08	-	0.977045	-	0.0787302 unit decrease	[0.052-0.106]	ARID1A	Phospholipid levels in small VLDL	phospholipid level,blood VLDL cholesterol amount	GCST90092976	1:26695422	35213538	Richardson TG	1:26696729:C:T	-1307
rs114165349-G	1e-08	-	0.977045	-	0.0787302 unit decrease	[0.052-0.106]	ARID1A	Phospholipid levels in small VLDL	phospholipid level,blood VLDL cholesterol amount	GCST90092976	1:26695422	35213538	Richardson TG	1:26696761:C:T	-1339
rs114165349-G	1e-08	-	0.977045	-	0.0787302 unit decrease	[0.052-0.106]	ARID1A	Phospholipid levels in small VLDL	phospholipid level,blood VLDL cholesterol amount	GCST90092976	1:26695422	35213538	Richardson TG	1:26696776:G:A	-1354
rs114165349-G	1e-08	-	0.977045	-	0.0787302 unit decrease	[0.052-0.106]	ARID1A	Phospholipid levels in small VLDL	phospholipid level,blood VLDL cholesterol amount	GCST90092976	1:26695422	35213538	Richardson TG	1:26696822:C:T	-1400
rs114165349-G	1e-08	-	0.977045	-	0.0787302 unit decrease	[0.052-0.106]	ARID1A	Phospholipid levels in small VLDL	phospholipid level,blood VLDL cholesterol amount	GCST90092976	1:26695422	35213538	Richardson TG	1:26696873:G:C	-1451
rs114165349-G	1e-08	-	0.977045	-	0.0787302 unit decrease	[0.052-0.106]	ARID1A	Phospholipid levels in small VLDL	phospholipid level,blood VLDL cholesterol amount	GCST90092976	1:26695422	35213538	Richardson TG	1:26696875:C:T	-1453
rs114165349-G	1e-08	-	0.977045	-	0.0787302 unit decrease	[0.052-0.106]	ARID1A	Phospholipid levels in small VLDL	phospholipid level,blood VLDL cholesterol amount	GCST90092976	1:26695422	35213538	Richardson TG	1:26696884:G:A	-1462
[truncated: 6,690 more rows]
