# Supplementary material for: Defining Pseudo-Haplotype Analysis Reveals Multi-Gene Genetic Pattern Across BAF Chromatin Remodeling Complexes
Source: bioRxiv. 2026 Jun 26:2026.06.22.732952. Preprint. [Version 1] doi: 10.64898/2026.06.22.732952 (PMC13320759; doi:10.64898/2026.06.22.732952)
Supplement: Supplement 7 [file media-7.xlsx]

## Sheet: Sheet1
Table S5.Multi-variant enrichment analysis of recurrent pseudo-haplotypes across super-populations and the aggregated cohort
PH ID	Constituent variants	Variant count per PH	Total PH copies (N)	PH frequency	Observed co-occurrences (O)	Expected co-occurrences €	Expected probability (P null)	Pseudo-count applied	Log₂ enrichment	Lower 95% CI	Upper 95% CI	P-value	FDR-adjusted P-value	Association type	Population
PH2*	BICRA: c.2047C>T (p.Pro683Ser); BICRA: c.3130A>G (p.Thr1044Ala)	2	1266	0.244866	310	78.128	0.0617125	FALSE	2.30165	2.11628	2.48634	<0.001	<0.001	Co-occurrence	EUR
PH2*	BICRA: c.2047C>T (p.Pro683Ser); BICRA: c.3130A>G (p.Thr1044Ala)	2	1170	0.31453	368	119.549	0.102178	FALSE	2.01144	1.83221	2.19037	<0.001	<0.001	Co-occurrence	EAS
PH2*	BICRA: c.2047C>T (p.Pro683Ser); BICRA: c.3130A>G (p.Thr1044Ala)	2	980	0.276531	271	86.902	0.0886756	FALSE	1.97386	1.76853	2.17714	<0.001	<0.001	Co-occurrence	AMR
PH2*	BICRA: c.2047C>T (p.Pro683Ser); BICRA: c.3130A>G (p.Thr1044Ala)	2	1202	0.315308	379	121.4	0.100998	FALSE	2.0353	1.85838	2.21181	<0.001	<0.001	Co-occurrence	SAS
PH2*	BICRA: c.2047C>T (p.Pro683Ser); BICRA: c.3130A>G (p.Thr1044Ala)	2	1786	0.2486	444	268.705	0.150451	FALSE	0.90165	0.745662	1.05713	<0.001	<0.001	Co-occurrence	AFR
PH2†*	BICRA: c.2047C>T (p.Pro683Ser); BICRA: c.3130A>G (p.Thr1044Ala)	2	6404	0.276702	1772	664.431	0.103752	FALSE	1.72449	1.64509	1.80373	<0.001	<0.001	Co-occurrence	Aggregated
PH5*	BICRA: c.2047C>T (p.Pro683Ser); BICRA: c.3130A>G (p.Thr1044Ala); SMARCA2: c.4638C>G (p.Asp1546Glu)	3	1266	0.0229068	29	7.71406	0.00609325	FALSE	1.93511	1.3824	2.46375	<0.001	<0.001	Co-occurrence	EUR
PH5*	BICRA: c.2047C>T (p.Pro683Ser); BICRA: c.3130A>G (p.Thr1044Ala); SMARCA2: c.4638C>G (p.Asp1546Glu)	3	1170	0.0709402	83	25.8511	0.022095	FALSE	1.75681	1.42514	2.07849	<0.001	<0.001	Co-occurrence	EAS
PH5*	BICRA: c.2047C>T (p.Pro683Ser); BICRA: c.3130A>G (p.Thr1044Ala); SMARCA2: c.4638C>G (p.Asp1546Glu)	3	980	0.0602041	59	18.1785	0.0185495	FALSE	1.76105	1.37485	2.14026	<0.001	<0.001	Co-occurrence	AMR
PH5*	BICRA: c.2047C>T (p.Pro683Ser); BICRA: c.3130A>G (p.Thr1044Ala); SMARCA2: c.4638C>G (p.Asp1546Glu)	3	1202	0.093178	112	29.9965	0.0249555	FALSE	2.00528	1.71884	2.28727	<0.001	<0.001	Co-occurrence	SAS
PH5*	BICRA: c.2047C>T (p.Pro683Ser); BICRA: c.3130A>G (p.Thr1044Ala); SMARCA2: c.4638C>G (p.Asp1546Glu)	3	1786	0.0783875	140	82.2967	0.0460788	FALSE	0.81623	0.563835	1.06559	<0.001	<0.001	Co-occurrence	AFR
PH5†*	BICRA: c.2047C>T (p.Pro683Ser); BICRA: c.3130A>G (p.Thr1044Ala); SMARCA2: c.4638C>G (p.Asp1546Glu)	3	6404	0.0660525	423	148.055	0.0231191	FALSE	1.57937	1.43537	1.72147	<0.001	<0.001	Co-occurrence	Aggregated
PH6*	BICRA: c.2047C>T (p.Pro683Ser); BICRA: c.3130A>G (p.Thr1044Ala); SMARCA2: c.705_707delGCA (p.Gln238del)	3	1266	0.0229068	29	9.07173	0.00716566	FALSE	1.69966	1.14695	2.2283	<0.001	<0.001	Co-occurrence	EUR
PH6*	BICRA: c.2047C>T (p.Pro683Ser); BICRA: c.3130A>G (p.Thr1044Ala); SMARCA2: c.705_707delGCA (p.Gln238del)	3	1170	0.11453	134	45.4694	0.0388627	FALSE	1.67756	1.41379	1.93793	<0.001	<0.001	Co-occurrence	EAS
PH6*	BICRA: c.2047C>T (p.Pro683Ser); BICRA: c.3130A>G (p.Thr1044Ala); SMARCA2: c.705_707delGCA (p.Gln238del)	3	980	0.0387755	38	13.8334	0.0141157	FALSE	1.49439	1.00194	1.96352	<0.001	<0.001	Co-occurrence	AMR
PH6*	BICRA: c.2047C>T (p.Pro683Ser); BICRA: c.3130A>G (p.Thr1044Ala); SMARCA2: c.705_707delGCA (p.Gln238del)	3	1202	0.0640599	77	21.7147	0.0180655	FALSE	1.8954	1.55815	2.22809	<0.001	<0.001	Co-occurrence	SAS
PH6*	BICRA: c.2047C>T (p.Pro683Ser); BICRA: c.3130A>G (p.Thr1044Ala); SMARCA2: c.705_707delGCA (p.Gln238del)	3	1786	0.0677492	121	81.0931	0.0454049	FALSE	0.611527	0.339876	0.880934	<0.001	<0.001	Co-occurrence	AFR
PH6†*	BICRA: c.2047C>T (p.Pro683Ser); BICRA: c.3130A>G (p.Thr1044Ala); SMARCA2: c.705_707delGCA (p.Gln238del)	3	6404	0.0623048	399	155.836	0.0243342	FALSE	1.41363	1.26663	1.55963	<0.001	<0.001	Co-occurrence	Aggregated
PH7*	SMARCA2: c.705_707delGCA (p.Gln238del); SMARCA2: c.4638C>G (p.Asp1546Glu)	2	1266	0.0173776	22	14.5142	0.0114646	FALSE	0.608692	-0.0203469	1.22015	0.0622332	0.0622332	Not significant	EUR
PH7*	SMARCA2: c.705_707delGCA (p.Gln238del); SMARCA2: c.4638C>G (p.Asp1546Glu)	2	1170	0.0726496	85	96.2265	0.0822449	FALSE	-0.193977	-0.520794	0.127106	0.263468	0.263468	Not significant	EAS
PH7*	SMARCA2: c.705_707delGCA (p.Gln238del); SMARCA2: c.4638C>G (p.Asp1546Glu)	2	980	0.044898	44	32.6327	0.0332986	FALSE	0.448603	0.00538365	0.890291	0.0494992	0.0494992	Co-occurrence	AMR
PH7*	SMARCA2: c.705_707delGCA (p.Gln238del); SMARCA2: c.4638C>G (p.Asp1546Glu)	2	1202	0.0515807	62	53.124	0.0441963	FALSE	0.234095	-0.143222	0.605242	0.206528	0.206528	Not significant	SAS
PH7*	SMARCA2: c.705_707delGCA (p.Gln238del); SMARCA2: c.4638C>G (p.Asp1546Glu)	2	1786	0.0862262	154	165.08	0.09243	FALSE	-0.110064	-0.352581	0.128748	0.390877	0.390877	Not significant	AFR
PH7†*	SMARCA2: c.705_707delGCA (p.Gln238del); SMARCA2: c.4638C>G (p.Asp1546Glu)	2	6404	0.0573079	367	334.69	0.0522626	FALSE	0.140656	-0.0139936	0.292026	0.072299	0.072299	Not significant	Aggregated
PH10*	BICRA: c.2047C>T (p.Pro683Ser); BICRA: c.3130A>G (p.Thr1044Ala); SMARCA2: c.705_707delGCA (p.Gln238del); SMARCA2: c.4638C>G (p.Asp1546Glu)	4	1266	0.00315956	4	0.895708	0.00070751	FALSE	2.16244	0.608824	3.53045	0.0132114	0.0363312	Co-occurrence	EUR
PH10*	BICRA: c.2047C>T (p.Pro683Ser); BICRA: c.3130A>G (p.Thr1044Ala); SMARCA2: c.705_707delGCA (p.Gln238del); SMARCA2: c.4638C>G (p.Asp1546Glu)	4	1170	0.0247863	29	9.83227	0.00840365	FALSE	1.58449	1.0309	2.11342	<0.001	<0.001	Co-occurrence	EAS
PH10*	BICRA: c.2047C>T (p.Pro683Ser); BICRA: c.3130A>G (p.Thr1044Ala); SMARCA2: c.705_707delGCA (p.Gln238del); SMARCA2: c.4638C>G (p.Asp1546Glu)	4	980	0.0142857	14	2.89372	0.00295277	FALSE	2.29092	1.50212	3.04513	<0.001	<0.001	Co-occurrence	AMR
PH10*	BICRA: c.2047C>T (p.Pro683Ser); BICRA: c.3130A>G (p.Thr1044Ala); SMARCA2: c.705_707delGCA (p.Gln238del); SMARCA2: c.4638C>G (p.Asp1546Glu)	4	1202	0.0174709	21	5.36544	0.00446376	FALSE	1.98759	1.32203	2.60454	<0.001	<0.001	Co-occurrence	SAS
PH10*	BICRA: c.2047C>T (p.Pro683Ser); BICRA: c.3130A>G (p.Thr1044Ala); SMARCA2: c.705_707delGCA (p.Gln238del); SMARCA2: c.4638C>G (p.Asp1546Glu)	4	1786	0.0195969	35	24.8365	0.0139062	FALSE	0.503245	0.00253418	0.983634	0.0536008	0.147402	Not significant	AFR
PH10†*	BICRA: c.2047C>T (p.Pro683Ser); BICRA: c.3130A>G (p.Thr1044Ala); SMARCA2: c.705_707delGCA (p.Gln238del); SMARCA2: c.4638C>G (p.Asp1546Glu)	4	6404	0.0160837	103	34.7249	0.00542238	FALSE	1.58415	1.29947	1.86254	<0.001	<0.001	Co-occurrence	Aggregated
PH13	BICRA: c.2047C>T (p.Pro683Ser); SMARCA2: c.4638C>G (p.Asp1546Glu)	2	1266	0.0236967	30	31.1019	0.0245671	FALSE	-0.0533268	-0.597852	0.47046	0.927661	0.927661	Not significant	EUR
PH13	BICRA: c.2047C>T (p.Pro683Ser); SMARCA2: c.4638C>G (p.Asp1546Glu)	2	1170	0.0726496	85	81.306	0.0694923	FALSE	0.0690048	-0.257813	0.390088	0.645705	0.645705	Not significant	EAS
PH13	BICRA: c.2047C>T (p.Pro683Ser); SMARCA2: c.4638C>G (p.Asp1546Glu)	2	980	0.0734694	72	63.1735	0.0644627	FALSE	0.202635	-0.149526	0.551088	0.241846	0.241846	Not significant	AMR
PH13	BICRA: c.2047C>T (p.Pro683Ser); SMARCA2: c.4638C>G (p.Asp1546Glu)	2	1202	0.09401	113	94.6348	0.0787311	FALSE	0.280008	-0.00587886	0.559405	0.0536513	0.0536513	Not significant	SAS
PH13	BICRA: c.2047C>T (p.Pro683Ser); SMARCA2: c.4638C>G (p.Asp1546Glu)	2	1786	0.139978	250	256.961	0.143875	FALSE	-0.0461767	-0.241174	0.148002	0.661262	0.661262	Not significant	AFR
PH13†	BICRA: c.2047C>T (p.Pro683Ser); SMARCA2: c.4638C>G (p.Asp1546Glu)	2	6404	0.0858838	550	493.567	0.0770717	FALSE	0.170026	0.0427015	0.296942	0.00928801	0.00928801	Co-occurrence	Aggregated
PH14*	BCL7A: c.174C>T (p.); BICRA: c.2047C>T (p.Pro683Ser); BICRA: c.3130A>G (p.Thr1044Ala)	3	1266	0.00947867	12	3.64103	0.00287601	FALSE	1.7302	0.883052	2.54572	<0.001	0.000797206	Co-occurrence	EUR
PH14*	BCL7A: c.174C>T (p.); BICRA: c.2047C>T (p.Pro683Ser); BICRA: c.3130A>G (p.Thr1044Ala)	3	1170	0.0205128	24	5.51763	0.00471593	FALSE	2.14399	1.54016	2.72069	<0.001	<0.001	Co-occurrence	EAS
PH14*	BCL7A: c.174C>T (p.); BICRA: c.2047C>T (p.Pro683Ser); BICRA: c.3130A>G (p.Thr1044Ala)	3	980	0.00714286	7	3.01497	0.0030765	FALSE	1.22111	0.12598	2.26848	0.0340337	0.0680673	Not significant	AMR
PH14*	BCL7A: c.174C>T (p.); BICRA: c.2047C>T (p.Pro683Ser); BICRA: c.3130A>G (p.Thr1044Ala)	3	1202	0.0174709	21	5.35292	0.00445334	FALSE	1.99098	1.32541	2.60793	<0.001	<0.001	Co-occurrence	SAS
PH14*	BCL7A: c.174C>T (p.); BICRA: c.2047C>T (p.Pro683Ser); BICRA: c.3130A>G (p.Thr1044Ala)	3	1786	0.00167973	3	1.20361	0.000673913	FALSE	1.31905	-0.555253	2.88784	0.121238	0.242476	Not significant	AFR
PH14†*	BCL7A: c.174C>T (p.); BICRA: c.2047C>T (p.Pro683Ser); BICRA: c.3130A>G (p.Thr1044Ala)	3	6404	0.0104622	67	21.5805	0.00336985	FALSE	1.64474	1.28876	1.99036	<0.001	<0.001	Co-occurrence	Aggregated
PH15	BCL7A: c.174C>T (p.); SMARCA2: c.705_707delGCA (p.Gln238del)	2	1266	0.00631912	8	6.85071	0.0054113	FALSE	0.225064	-0.857114	1.21136	0.565293	0.565293	Not significant	EUR
PH15	BCL7A: c.174C>T (p.); SMARCA2: c.705_707delGCA (p.Gln238del)	2	1170	0.0213675	25	20.5385	0.0175542	FALSE	0.289211	-0.297423	0.862086	0.314816	0.314816	Not significant	EAS
PH15	BCL7A: c.174C>T (p.); SMARCA2: c.705_707delGCA (p.Gln238del)	2	980	0.00510204	5	5.41224	0.0055227	FALSE	-0.114909	-1.46468	1.13019	1	1	Not significant	AMR
PH15	BCL7A: c.174C>T (p.); SMARCA2: c.705_707delGCA (p.Gln238del)	2	1202	0.00915141	11	9.48003	0.00788688	FALSE	0.21638	-0.7165	1.07154	0.621667	0.621667	Not significant	SAS
PH15	BCL7A: c.174C>T (p.); SMARCA2: c.705_707delGCA (p.Gln238del)	2	1786	0.00111982	2	2.41433	0.00135181	FALSE	-0.27196	-2.77386	1.57783	1	1	Not significant	AFR
PH15†	BCL7A: c.174C>T (p.); SMARCA2: c.705_707delGCA (p.Gln238del)	2	6404	0.00796377	51	48.7845	0.00761782	FALSE	0.0645771	-0.34367	0.461383	0.719184	0.719184	Not significant	Aggregated
PH16	BICRA: c.2047C>T (p.Pro683Ser); BICRA: c.3130A>G (p.Thr1044Ala); SMARCA2: c.683A>C (p.Gln228Pro)	3	1266	0.0189573	24	5.67755	0.00448463	FALSE	2.10082	1.49777	2.67471	<0.001	<0.001	Co-occurrence	EUR
PH16	BICRA: c.2047C>T (p.Pro683Ser); BICRA: c.3130A>G (p.Thr1044Ala); SMARCA2: c.683A>C (p.Gln228Pro)	3	1170	0.0017094	2	0.204357	0.000174664	FALSE	3.29305	0.790451	5.15175	0.0182311	0.0364622	Co-occurrence	EAS
PH16	BICRA: c.2047C>T (p.Pro683Ser); BICRA: c.3130A>G (p.Thr1044Ala); SMARCA2: c.683A>C (p.Gln228Pro)	3	980	0.00918367	9	2.66027	0.00271456	FALSE	1.76774	0.75524	2.68828	0.00170235	0.00340471	Co-occurrence	AMR
PH16	BICRA: c.2047C>T (p.Pro683Ser); BICRA: c.3130A>G (p.Thr1044Ala); SMARCA2: c.683A>C (p.Gln228Pro)	3	1202	0.00166389	2	1.31298	0.00109233	FALSE	0.607981	-1.89457	2.47796	0.377829	0.454728	Not significant	SAS
PH16	BICRA: c.2047C>T (p.Pro683Ser); BICRA: c.3130A>G (p.Thr1044Ala); SMARCA2: c.683A>C (p.Gln228Pro)	3	1786	0.00055991	1	0.451353	0.000252717	FALSE	1.14812	-3.11221	3.66327	0.36327	0.54857	Not significant	AFR
PH16†	BICRA: c.2047C>T (p.Pro683Ser); BICRA: c.3130A>G (p.Thr1044Ala); SMARCA2: c.683A>C (p.Gln228Pro)	3	6404	0.00593379	38	14.5253	0.00226817	FALSE	1.39274	0.922204	1.8485	<0.001	<0.001	Co-occurrence	Aggregated
PH21	BICRA: c.2047C>T (p.Pro683Ser); SMARCA2: c.705_707delGCA (p.Gln238del)	2	1266	0.0229068	29	36.5758	0.0288909	FALSE	-0.3437	-0.896406	0.184943	0.239171	0.239171	Not significant	EUR
PH21	BICRA: c.2047C>T (p.Pro683Ser); SMARCA2: c.705_707delGCA (p.Gln238del)	2	1170	0.119658	140	143.009	0.12223	FALSE	-0.0348947	-0.294432	0.220839	0.823467	0.823467	Not significant	EAS
PH21	BICRA: c.2047C>T (p.Pro683Ser); SMARCA2: c.705_707delGCA (p.Gln238del)	2	980	0.0418367	41	48.0735	0.0490546	FALSE	-0.240526	-0.712558	0.213384	0.335853	0.335853	Not significant	AMR
PH21	BICRA: c.2047C>T (p.Pro683Ser); SMARCA2: c.705_707delGCA (p.Gln238del)	2	1202	0.0640599	77	68.5067	0.0569939	FALSE	0.179465	-0.157788	0.512152	0.289877	0.289877	Not significant	SAS
PH21	BICRA: c.2047C>T (p.Pro683Ser); SMARCA2: c.705_707delGCA (p.Gln238del)	2	1786	0.134378	240	253.203	0.141771	FALSE	-0.0896354	-0.288314	0.107283	0.396369	0.396369	Not significant	AFR
PH21†	BICRA: c.2047C>T (p.Pro683Ser); SMARCA2: c.705_707delGCA (p.Gln238del)	2	6404	0.0822923	527	519.508	0.0811224	FALSE	0.0224946	-0.107069	0.151444	0.731369	0.731369	Not significant	Aggregated
PH23	BCL7A: c.174C>T (p.); SMARCA2: c.4638C>G (p.Asp1546Glu)	2	1266	0.00394945	5	5.82543	0.00460145	FALSE	-0.221382	-1.57014	1.01731	1	1	Not significant	EUR
PH23	BCL7A: c.174C>T (p.); SMARCA2: c.4638C>G (p.Asp1546Glu)	2	1170	0.0111111	13	11.6769	0.00998028	FALSE	0.1565	-0.681297	0.946225	0.657441	0.657441	Not significant	EAS
PH23	BCL7A: c.174C>T (p.); SMARCA2: c.4638C>G (p.Asp1546Glu)	2	980	0.00714286	7	7.11224	0.00725739	FALSE	-0.0231165	-1.11825	1.02425	1	1	Not significant	AMR
PH23	BCL7A: c.174C>T (p.); SMARCA2: c.4638C>G (p.Asp1546Glu)	2	1202	0.00582363	7	13.0957	0.0108949	FALSE	-0.911041	-2.00515	0.138651	0.0949119	0.0949119	Not significant	SAS
PH23	BCL7A: c.174C>T (p.); SMARCA2: c.4638C>G (p.Asp1546Glu)	2	1786	0.00111982	2	2.45017	0.00137187	FALSE	-0.293245	-2.79515	1.55654	1	1	Not significant	AFR
PH23†	BCL7A: c.174C>T (p.); SMARCA2: c.4638C>G (p.Asp1546Glu)	2	6404	0.00530918	34	46.3485	0.00723743	FALSE	-0.449788	-0.960866	0.0393538	0.0761333	0.0761333	Not significant	Aggregated
PH24*	BCL7A: c.174C>T (p.); BICRA: c.2047C>T (p.Pro683Ser); BICRA: c.3130A>G (p.Thr1044Ala); SMARCA2: c.705_707delGCA (p.Gln238del)	4	1266	0.00157978	2	0.422774	0.000333945	FALSE	2.24384	-0.258608	4.11033	0.0677338	0.186268	Not significant	EUR
PH24*	BCL7A: c.174C>T (p.); BICRA: c.2047C>T (p.Pro683Ser); BICRA: c.3130A>G (p.Thr1044Ala); SMARCA2: c.705_707delGCA (p.Gln238del)	4	1170	0.0119658	14	2.09859	0.00179366	FALSE	2.75271	1.96534	3.50533	<0.001	<0.001	Co-occurrence	EAS
PH24*	BCL7A: c.174C>T (p.); BICRA: c.2047C>T (p.Pro683Ser); BICRA: c.3130A>G (p.Thr1044Ala); SMARCA2: c.705_707delGCA (p.Gln238del)	4	980	0	0	0.479934	0.000489728	TRUE	-0.971463	-0.971463	2.10975	1	1	Not significant	AMR
PH24*	BCL7A: c.174C>T (p.); BICRA: c.2047C>T (p.Pro683Ser); BICRA: c.3130A>G (p.Thr1044Ala); SMARCA2: c.705_707delGCA (p.Gln238del)	4	1202	0.00499168	6	0.957469	0.000796563	FALSE	2.65373	1.45785	3.80909	<0.001	0.0012934	Co-occurrence	SAS
PH24*	BCL7A: c.174C>T (p.); BICRA: c.2047C>T (p.Pro683Ser); BICRA: c.3130A>G (p.Thr1044Ala); SMARCA2: c.705_707delGCA (p.Gln238del)	4	1786	0.00055991	1	0.363239	0.000203381	FALSE	1.46152	-2.7988	3.97668	0.304605	0.726677	Not significant	AFR
PH24†*	BCL7A: c.174C>T (p.); BICRA: c.2047C>T (p.Pro683Ser); BICRA: c.3130A>G (p.Thr1044Ala); SMARCA2: c.705_707delGCA (p.Gln238del)	4	6404	0.00359151	23	5.06151	0.000790367	FALSE	2.18804	1.56608	2.77105	<0.001	<0.001	Co-occurrence	Aggregated
PH25	ARID2: c.4300G>T (p.Ala1434Ser); BICRA: c.2047C>T (p.Pro683Ser); BICRA: c.3130A>G (p.Thr1044Ala)	3	1266	0	0	0	0	TRUE	0	0	3.08737	1	1	Not significant	EUR
PH25	ARID2: c.4300G>T (p.Ala1434Ser); BICRA: c.2047C>T (p.Pro683Ser); BICRA: c.3130A>G (p.Thr1044Ala)	3	1170	0.0282051	33	9.40041	0.00803454	FALSE	1.84131	1.32851	2.3446	<0.001	<0.001	Co-occurrence	EAS
PH25	ARID2: c.4300G>T (p.Ala1434Ser); BICRA: c.2047C>T (p.Pro683Ser); BICRA: c.3130A>G (p.Thr1044Ala)	3	980	0	0	0	0	TRUE	0	0	3.08121	1	1	Not significant	AMR
PH25	ARID2: c.4300G>T (p.Ala1434Ser); BICRA: c.2047C>T (p.Pro683Ser); BICRA: c.3130A>G (p.Thr1044Ala)	3	1202	0.000831947	1	0.201997	0.000168051	FALSE	2.30855	-1.95215	4.83781	0.182916	0.365833	Not significant	SAS
PH25	ARID2: c.4300G>T (p.Ala1434Ser); BICRA: c.2047C>T (p.Pro683Ser); BICRA: c.3130A>G (p.Thr1044Ala)	3	1786	0	0	0.150451	8.42391e-05	TRUE	-0.379634	-0.379634	2.68582	1	1	Not significant	AFR
PH25†	ARID2: c.4300G>T (p.Ala1434Ser); BICRA: c.2047C>T (p.Pro683Ser); BICRA: c.3130A>G (p.Thr1044Ala)	3	6404	0.00530918	34	9.85648	0.00153911	FALSE	1.79185	1.28077	2.28099	<0.001	<0.001	Co-occurrence	Aggregated
PH26*	SMARCA2: c.683A>C (p.Gln228Pro); SMARCA2: c.4638C>G (p.Asp1546Glu)	2	1266	0.0126382	16	9.08373	0.00717514	FALSE	0.824676	0.0861692	1.53001	0.0289817	0.0289817	Co-occurrence	EUR
PH26*	SMARCA2: c.683A>C (p.Gln228Pro); SMARCA2: c.4638C>G (p.Asp1546Glu)	2	1170	0	0	0.432479	0.00036964	TRUE	-0.899676	-0.899676	2.18352	1	1	Not significant	EAS
PH26*	SMARCA2: c.683A>C (p.Gln228Pro); SMARCA2: c.4638C>G (p.Asp1546Glu)	2	980	0.00102041	1	6.27551	0.00640358	FALSE	-2.65753	-6.91849	-0.12623	0.0256094	0.0256094	Mutual exclusivity	AMR
PH26*	SMARCA2: c.683A>C (p.Gln228Pro); SMARCA2: c.4638C>G (p.Asp1546Glu)	2	1202	0	0	3.21215	0.00267233	TRUE	-2.89611	-2.89611	0.199351	0.0852297	0.0852297	Not significant	SAS
PH26*	SMARCA2: c.683A>C (p.Gln228Pro); SMARCA2: c.4638C>G (p.Asp1546Glu)	2	1786	0.00111982	2	0.918813	0.000514453	FALSE	1.12303	-1.37887	2.97282	0.234401	0.234401	Not significant	AFR
PH26†*	SMARCA2: c.683A>C (p.Gln228Pro); SMARCA2: c.4638C>G (p.Asp1546Glu)	2	6404	0.0029669	19	31.1961	0.00487135	FALSE	-0.718126	-1.40362	-0.0753586	0.0246532	0.0246532	Mutual exclusivity	Aggregated
PH30	BICRA: c.2047C>T (p.Pro683Ser); BICRA: c.3130A>G (p.Thr1044Ala); ARID1B: c.5184_5186delCGA (p.Asp1728del)	3	1266	0	0	0	0	TRUE	0	0	3.08737	1	1	Not significant	EUR
PH30	BICRA: c.2047C>T (p.Pro683Ser); BICRA: c.3130A>G (p.Thr1044Ala); ARID1B: c.5184_5186delCGA (p.Asp1728del)	3	1170	0	0	0	0	TRUE	0	0	3.0832	1	1	Not significant	EAS
PH30	BICRA: c.2047C>T (p.Pro683Ser); BICRA: c.3130A>G (p.Thr1044Ala); ARID1B: c.5184_5186delCGA (p.Asp1728del)	3	980	0.00102041	1	0.266027	0.000271456	FALSE	1.91144	-2.34952	4.44274	0.233609	0.467218	Not significant	AMR
PH30	BICRA: c.2047C>T (p.Pro683Ser); BICRA: c.3130A>G (p.Thr1044Ala); ARID1B: c.5184_5186delCGA (p.Asp1728del)	3	1202	0.0183028	22	6.96889	0.00579775	FALSE	1.67676	1.04724	2.28885	<0.001	<0.001	Co-occurrence	SAS
PH30	BICRA: c.2047C>T (p.Pro683Ser); BICRA: c.3130A>G (p.Thr1044Ala); ARID1B: c.5184_5186delCGA (p.Asp1728del)	3	1786	0	0	0	0	TRUE	0	0	3.06546	1	1	Not significant	AFR
PH30†	BICRA: c.2047C>T (p.Pro683Ser); BICRA: c.3130A>G (p.Thr1044Ala); ARID1B: c.5184_5186delCGA (p.Asp1728del)	3	6404	0.00359151	23	7.47018	0.00116649	FALSE	1.62593	1.00396	2.20893	<0.001	<0.001	Co-occurrence	Aggregated
PH31	ARID2: c.4300G>T (p.Ala1434Ser); SMARCA2: c.4638C>G (p.Asp1546Glu)	2	1266	0	0	0	0	TRUE	0	0	3.08737	1	1	Not significant	EUR
PH31	ARID2: c.4300G>T (p.Ala1434Ser); SMARCA2: c.4638C>G (p.Asp1546Glu)	2	1170	0.0196581	23	19.894	0.0170034	FALSE	0.213201	-0.40803	0.811515	0.495688	0.495688	Not significant	EAS
PH31	ARID2: c.4300G>T (p.Ala1434Ser); SMARCA2: c.4638C>G (p.Asp1546Glu)	2	980	0	0	0	0	TRUE	0	0	3.08121	1	1	Not significant	AMR
PH31	ARID2: c.4300G>T (p.Ala1434Ser); SMARCA2: c.4638C>G (p.Asp1546Glu)	2	1202	0.000831947	1	0.494176	0.000411128	FALSE	1.01751	-3.24319	3.54677	0.389989	0.389989	Not significant	SAS
PH31	ARID2: c.4300G>T (p.Ala1434Ser); SMARCA2: c.4638C>G (p.Asp1546Glu)	2	1786	0.00055991	1	0.306271	0.000171484	FALSE	1.70768	-2.55265	4.22284	0.263832	0.263832	Not significant	AFR
PH31†	ARID2: c.4300G>T (p.Ala1434Ser); SMARCA2: c.4638C>G (p.Asp1546Glu)	2	6404	0.00390381	25	21.1688	0.00330556	FALSE	0.240855	-0.337304	0.815818	0.382739	0.382739	Not significant	Aggregated
PH32	ARID2: c.4300G>T (p.Ala1434Ser); SMARCA2: c.705_707delGCA (p.Gln238del)	2	1266	0	0	0	0	TRUE	0	0	3.08737	1	1	Not significant	EUR
PH32	ARID2: c.4300G>T (p.Ala1434Ser); SMARCA2: c.705_707delGCA (p.Gln238del)	2	1170	0.0247863	29	34.9915	0.0299072	FALSE	-0.278545	-0.832136	0.25038	0.34479	0.34479	Not significant	EAS
PH32	ARID2: c.4300G>T (p.Ala1434Ser); SMARCA2: c.705_707delGCA (p.Gln238del)	2	980	0	0	0	0	TRUE	0	0	3.08121	1	1	Not significant	AMR
PH32	ARID2: c.4300G>T (p.Ala1434Ser); SMARCA2: c.705_707delGCA (p.Gln238del)	2	1202	0	0	0.357737	0.000297618	TRUE	-0.779037	-0.779037	2.31643	1	1	Not significant	SAS
PH32	ARID2: c.4300G>T (p.Ala1434Ser); SMARCA2: c.705_707delGCA (p.Gln238del)	2	1786	0.00055991	1	0.301792	0.000168976	FALSE	1.72894	-2.53139	4.2441	0.260527	0.260527	Not significant	AFR
PH32†	ARID2: c.4300G>T (p.Ala1434Ser); SMARCA2: c.705_707delGCA (p.Gln238del)	2	6404	0.00468457	30	22.2814	0.00347929	FALSE	0.430869	-0.0965753	0.953872	0.109889	0.109889	Not significant	Aggregated
PH34	SS18L1: c.961G>A (p.Ala321Thr); SMARCA2: c.4638C>G (p.Asp1546Glu)	2	1266	0.000789889	1	0.197472	0.000155981	FALSE	2.34119	-1.91945	4.85646	0.17921	0.17921	Not significant	EUR
PH34	SS18L1: c.961G>A (p.Ala321Thr); SMARCA2: c.4638C>G (p.Asp1546Glu)	2	1170	0	0	0	0	TRUE	0	0	3.0832	1	1	Not significant	EAS
PH34	SS18L1: c.961G>A (p.Ala321Thr); SMARCA2: c.4638C>G (p.Asp1546Glu)	2	980	0	0	3.13776	0.00320179	TRUE	-2.86767	-2.86767	0.21354	0.0838364	0.0838364	Not significant	AMR
PH34	SS18L1: c.961G>A (p.Ala321Thr); SMARCA2: c.4638C>G (p.Asp1546Glu)	2	1202	0	0	0	0	TRUE	0	0	3.09546	1	1	Not significant	SAS
PH34	SS18L1: c.961G>A (p.Ala321Thr); SMARCA2: c.4638C>G (p.Asp1546Glu)	2	1786	0.0604703	108	103.826	0.0581332	FALSE	0.0604497	-0.228998	0.339747	0.649143	0.649143	Not significant	AFR
PH34†	SS18L1: c.961G>A (p.Ala321Thr); SMARCA2: c.4638C>G (p.Asp1546Glu)	2	6404	0.0170206	109	79.3273	0.0123871	FALSE	0.465223	0.187414	0.738435	0.00151142	0.00151142	Co-occurrence	Aggregated
PH35*	BICRA: c.2047C>T (p.Pro683Ser); BICRA: c.3130A>G (p.Thr1044Ala); ARID1B: c.954_956delAGG (p.Gly319del)	3	1266	0.00473934	6	0.925687	0.00073119	FALSE	2.70216	1.50649	3.80943	<0.001	0.000789278	Co-occurrence	EUR
PH35*	BICRA: c.2047C>T (p.Pro683Ser); BICRA: c.3130A>G (p.Thr1044Ala); ARID1B: c.954_956delAGG (p.Gly319del)	3	1170	0	0	0	0	TRUE	0	0	3.0832	1	1	Not significant	EAS
PH35*	BICRA: c.2047C>T (p.Pro683Ser); BICRA: c.3130A>G (p.Thr1044Ala); ARID1B: c.954_956delAGG (p.Gly319del)	3	980	0.00408163	4	0.79808	0.000814367	FALSE	2.33012	0.77562	3.70364	0.00897224	0.0179445	Co-occurrence	AMR
PH35*	BICRA: c.2047C>T (p.Pro683Ser); BICRA: c.3130A>G (p.Thr1044Ala); ARID1B: c.954_956delAGG (p.Gly319del)	3	1202	0.00831947	10	2.12097	0.00176453	FALSE	2.24671	1.33636	3.13758	<0.001	<0.001	Co-occurrence	SAS
PH35*	BICRA: c.2047C>T (p.Pro683Ser); BICRA: c.3130A>G (p.Thr1044Ala); ARID1B: c.954_956delAGG (p.Gly319del)	3	1786	0	0	0	0	TRUE	0	0	3.06546	1	1	Not significant	AFR
PH35†*	BICRA: c.2047C>T (p.Pro683Ser); BICRA: c.3130A>G (p.Thr1044Ala); ARID1B: c.954_956delAGG (p.Gly319del)	3	6404	0.00312305	20	4.66886	0.000729054	FALSE	2.10232	1.46263	2.7305	<0.001	<0.001	Co-occurrence	Aggregated
PH39	BICRA: c.2047C>T (p.Pro683Ser); BICRA: c.3130A>G (p.Thr1044Ala); SS18L1: c.961G>A (p.Ala321Thr)	3	1266	0	0	0.123425	9.7492e-05	TRUE	-0.318428	-0.318428	2.76895	1	1	Not significant	EUR
PH39	BICRA: c.2047C>T (p.Pro683Ser); BICRA: c.3130A>G (p.Thr1044Ala); SS18L1: c.961G>A (p.Ala321Thr)	3	1170	0	0	0	0	TRUE	0	0	3.0832	1	1	Not significant	EAS
PH39	BICRA: c.2047C>T (p.Pro683Ser); BICRA: c.3130A>G (p.Thr1044Ala); SS18L1: c.961G>A (p.Ala321Thr)	3	980	0.00510204	5	1.33013	0.00135728	FALSE	1.91578	0.566006	3.16087	0.0116087	0.0232174	Co-occurrence	AMR
PH39	BICRA: c.2047C>T (p.Pro683Ser); BICRA: c.3130A>G (p.Thr1044Ala); SS18L1: c.961G>A (p.Ala321Thr)	3	1202	0	0	0	0	TRUE	0	0	3.09546	1	1	Not significant	SAS
PH39	BICRA: c.2047C>T (p.Pro683Ser); BICRA: c.3130A>G (p.Thr1044Ala); SS18L1: c.961G>A (p.Ala321Thr)	3	1786	0.0481523	86	51.0029	0.028557	FALSE	0.783156	0.462843	1.09891	<0.001	<0.001	Co-occurrence	AFR
PH39†	BICRA: c.2047C>T (p.Pro683Ser); BICRA: c.3130A>G (p.Thr1044Ala); SS18L1: c.961G>A (p.Ala321Thr)	3	6404	0.0142099	91	36.9359	0.00576763	FALSE	1.31315	1.00744	1.61335	<0.001	<0.001	Co-occurrence	Aggregated
PH41	BCL7A: c.359A>C (p.Asn120Thr); BICRA: c.2047C>T (p.Pro683Ser); BICRA: c.3130A>G (p.Thr1044Ala)	3	1266	0.0102686	13	3.20905	0.00253479	FALSE	2.02952	1.19227	2.81604	<0.001	<0.001	Co-occurrence	EUR
PH41	BCL7A: c.359A>C (p.Asn120Thr); BICRA: c.2047C>T (p.Pro683Ser); BICRA: c.3130A>G (p.Thr1044Ala)	3	1170	0	0	0	0	TRUE	0	0	3.0832	1	1	Not significant	EAS
PH41	BCL7A: c.359A>C (p.Asn120Thr); BICRA: c.2047C>T (p.Pro683Ser); BICRA: c.3130A>G (p.Thr1044Ala)	3	980	0.00204082	2	1.33013	0.00135728	FALSE	0.589417	-1.91358	2.45711	0.383894	0.460483	Not significant	AMR
PH41	BCL7A: c.359A>C (p.Asn120Thr); BICRA: c.2047C>T (p.Pro683Ser); BICRA: c.3130A>G (p.Thr1044Ala)	3	1202	0.0108153	13	3.53495	0.00294089	FALSE	1.89019	1.05258	2.6772	<0.001	<0.001	Co-occurrence	SAS
PH41	BCL7A: c.359A>C (p.Asn120Thr); BICRA: c.2047C>T (p.Pro683Ser); BICRA: c.3130A>G (p.Thr1044Ala)	3	1786	0.00111982	2	1.05316	0.000589674	FALSE	0.926045	-1.57586	2.77583	0.283793	0.567587	Not significant	AFR
PH41†	BCL7A: c.359A>C (p.Asn120Thr); BICRA: c.2047C>T (p.Pro683Ser); BICRA: c.3130A>G (p.Thr1044Ala)	3	6404	0.00468457	30	11.309	0.00176593	FALSE	1.41171	0.884268	1.93472	<0.001	<0.001	Co-occurrence	Aggregated
PH43	ARID1B: c.942_944dupCGG (p.Gly319dup); SMARCA2: c.705_707delGCA (p.Gln238del)	2	1266	0.000789889	1	0.116114	9.1717e-05	FALSE	3.1074	-1.15325	5.62266	0.109631	0.109631	Not significant	EUR
PH43	ARID1B: c.942_944dupCGG (p.Gly319dup); SMARCA2: c.705_707delGCA (p.Gln238del)	2	1170	0.0025641	3	3.42308	0.00292571	FALSE	-0.190854	-2.06609	1.37522	1	1	Not significant	EAS
PH43	ARID1B: c.942_944dupCGG (p.Gly319dup); SMARCA2: c.705_707delGCA (p.Gln238del)	2	980	0.00204082	2	0.795918	0.000812162	FALSE	1.33108	-1.17191	3.19877	0.189712	0.189712	Not significant	AMR
PH43	ARID1B: c.942_944dupCGG (p.Gly319dup); SMARCA2: c.705_707delGCA (p.Gln238del)	2	1202	0.00166389	2	0.715474	0.000595236	FALSE	1.48457	-1.01798	3.35455	0.161172	0.161172	Not significant	SAS
PH43	ARID1B: c.942_944dupCGG (p.Gly319dup); SMARCA2: c.705_707delGCA (p.Gln238del)	2	1786	0.0106383	19	13.5806	0.00760393	FALSE	0.488867	-0.200855	1.13914	0.133871	0.133871	Not significant	AFR
PH43†	ARID1B: c.942_944dupCGG (p.Gly319dup); SMARCA2: c.705_707delGCA (p.Gln238del)	2	6404	0.00421611	27	15.0106	0.00234394	FALSE	0.849686	0.288602	1.3891	0.00414692	0.00414692	Co-occurrence	Aggregated
PH44	BICRA: c.2047C>T (p.Pro683Ser); SS18L1: c.961G>A (p.Ala321Thr); SMARCA2: c.705_707delGCA (p.Gln238del)	3	1266	0	0	0.0577817	4.56412e-05	TRUE	-0.157838	-0.157838	2.92953	1	1	Not significant	EUR
PH44	BICRA: c.2047C>T (p.Pro683Ser); SS18L1: c.961G>A (p.Ala321Thr); SMARCA2: c.705_707delGCA (p.Gln238del)	3	1170	0	0	0	0	TRUE	0	0	3.0832	1	1	Not significant	EAS
PH44	BICRA: c.2047C>T (p.Pro683Ser); SS18L1: c.961G>A (p.Ala321Thr); SMARCA2: c.705_707delGCA (p.Gln238del)	3	980	0	0	0.735818	0.000750835	TRUE	-1.30655	-1.30655	1.77466	1	1	Not significant	AMR
PH44	BICRA: c.2047C>T (p.Pro683Ser); SS18L1: c.961G>A (p.Ala321Thr); SMARCA2: c.705_707delGCA (p.Gln238del)	3	1202	0	0	0	0	TRUE	0	0	3.09546	1	1	Not significant	SAS
PH44	BICRA: c.2047C>T (p.Pro683Ser); SS18L1: c.961G>A (p.Ala321Thr); SMARCA2: c.705_707delGCA (p.Gln238del)	3	1786	0.0274356	49	48.0604	0.0269095	FALSE	0.0287128	-0.394493	0.436324	0.883572	0.883572	Not significant	AFR
PH44†	BICRA: c.2047C>T (p.Pro683Ser); SS18L1: c.961G>A (p.Ala321Thr); SMARCA2: c.705_707delGCA (p.Gln238del)	3	6404	0.00765147	49	28.8796	0.00450962	FALSE	0.767292	0.351417	1.16595	0.000516573	0.00103315	Co-occurrence	Aggregated
PH45	BICRA: c.2047C>T (p.Pro683Ser); BICRA: c.3130A>G (p.Thr1044Ala); ARID1B: c.1678A>G (p.Ile560Val)	3	1266	0.00868878	11	1.78966	0.00141363	FALSE	2.63029	1.69774	3.48519	<0.001	<0.001	Co-occurrence	EUR
PH45	BICRA: c.2047C>T (p.Pro683Ser); BICRA: c.3130A>G (p.Thr1044Ala); ARID1B: c.1678A>G (p.Ile560Val)	3	1170	0	0	0	0	TRUE	0	0	3.0832	1	1	Not significant	EAS
PH45	BICRA: c.2047C>T (p.Pro683Ser); BICRA: c.3130A>G (p.Thr1044Ala); ARID1B: c.1678A>G (p.Ile560Val)	3	980	0.00204082	2	0.443378	0.000452426	FALSE	2.17569	-0.327311	4.04337	0.0735109	0.147022	Not significant	AMR
PH45	BICRA: c.2047C>T (p.Pro683Ser); BICRA: c.3130A>G (p.Thr1044Ala); ARID1B: c.1678A>G (p.Ile560Val)	3	1202	0.000831947	1	0.504992	0.000420127	FALSE	0.986261	-3.27444	3.51552	0.396554	0.793108	Not significant	SAS
PH45	BICRA: c.2047C>T (p.Pro683Ser); BICRA: c.3130A>G (p.Thr1044Ala); ARID1B: c.1678A>G (p.Ile560Val)	3	1786	0.00055991	1	0.451353	0.000252717	FALSE	1.14812	-3.11221	3.66327	0.36327	0.48436	Not significant	AFR
PH45†	BICRA: c.2047C>T (p.Pro683Ser); BICRA: c.3130A>G (p.Thr1044Ala); ARID1B: c.1678A>G (p.Ile560Val)	3	6404	0.00234229	15	4.3576	0.00068045	FALSE	1.78576	1.01418	2.50234	<0.001	<0.001	Co-occurrence	Aggregated
PH47	ARID1B: c.5184_5186delCGA (p.Asp1728del); SMARCA2: c.4638C>G (p.Asp1546Glu)	2	1266	0	0	0	0	TRUE	0	0	3.08737	1	1	Not significant	EUR
PH47	ARID1B: c.5184_5186delCGA (p.Asp1728del); SMARCA2: c.4638C>G (p.Asp1546Glu)	2	1170	0	0	0	0	TRUE	0	0	3.0832	1	1	Not significant	EAS
PH47	ARID1B: c.5184_5186delCGA (p.Asp1728del); SMARCA2: c.4638C>G (p.Asp1546Glu)	2	980	0	0	0.627551	0.000640358	TRUE	-1.17412	-1.17412	1.9071	1	1	Not significant	AMR
PH47	ARID1B: c.5184_5186delCGA (p.Asp1728del); SMARCA2: c.4638C>G (p.Asp1546Glu)	2	1202	0.0191348	23	17.0491	0.0141839	FALSE	0.439203	-0.181759	1.03496	0.14274	0.14274	Not significant	SAS
PH47	ARID1B: c.5184_5186delCGA (p.Asp1728del); SMARCA2: c.4638C>G (p.Asp1546Glu)	2	1786	0	0	0	0	TRUE	0	0	3.06546	1	1	Not significant	AFR
PH47†	ARID1B: c.5184_5186delCGA (p.Asp1728del); SMARCA2: c.4638C>G (p.Asp1546Glu)	2	6404	0.00359151	23	16.0437	0.00250527	FALSE	0.521197	-0.100771	1.1042	0.101563	0.101563	Not significant	Aggregated
PH49	ARID1B: c.360_362dupGCA (p.Gln131dup); SMARCA2: c.4638C>G (p.Asp1546Glu)	2	1266	0.000789889	1	0.197472	0.000155981	FALSE	2.34119	-1.91945	4.85646	0.17921	0.17921	Not significant	EUR
PH49	ARID1B: c.360_362dupGCA (p.Gln131dup); SMARCA2: c.4638C>G (p.Asp1546Glu)	2	1170	0.00683761	8	7.35214	0.00628388	FALSE	0.122641	-0.959934	1.11077	0.710926	0.710926	Not significant	EAS
PH49	ARID1B: c.360_362dupGCA (p.Gln131dup); SMARCA2: c.4638C>G (p.Asp1546Glu)	2	980	0.00204082	2	1.04592	0.00106726	FALSE	0.936636	-1.56636	2.80433	0.281137	0.281137	Not significant	AMR
PH49	ARID1B: c.360_362dupGCA (p.Gln131dup); SMARCA2: c.4638C>G (p.Asp1546Glu)	2	1202	0	0	0	0	TRUE	0	0	3.09546	1	1	Not significant	SAS
PH49	ARID1B: c.360_362dupGCA (p.Gln131dup); SMARCA2: c.4638C>G (p.Asp1546Glu)	2	1786	0.018477	33	26.3393	0.0147477	FALSE	0.33072	-0.177791	0.830562	0.200323	0.200323	Not significant	AFR
PH49†	ARID1B: c.360_362dupGCA (p.Gln131dup); SMARCA2: c.4638C>G (p.Asp1546Glu)	2	6404	0.00687071	44	28.2993	0.00441901	FALSE	0.640292	0.193347	1.07846	0.00595068	0.00595068	Co-occurrence	Aggregated
PH50	ARID1B: c.360_362dupGCA (p.Gln131dup); SMARCA2: c.705_707delGCA (p.Gln238del)	2	1266	0	0	0.232227	0.000183434	TRUE	-0.550628	-0.550628	2.53674	1	1	Not significant	EUR
PH50	ARID1B: c.360_362dupGCA (p.Gln131dup); SMARCA2: c.705_707delGCA (p.Gln238del)	2	1170	0.00598291	7	12.9316	0.0110527	FALSE	-0.892854	-1.98709	0.152077	0.121098	0.121098	Not significant	EAS
PH50	ARID1B: c.360_362dupGCA (p.Gln131dup); SMARCA2: c.705_707delGCA (p.Gln238del)	2	980	0.00102041	1	0.795918	0.000812162	FALSE	0.329608	-3.93135	2.86091	0.548979	0.548979	Not significant	AMR
PH50	ARID1B: c.360_362dupGCA (p.Gln131dup); SMARCA2: c.705_707delGCA (p.Gln238del)	2	1202	0	0	0	0	TRUE	0	0	3.09546	1	1	Not significant	SAS
PH50	ARID1B: c.360_362dupGCA (p.Gln131dup); SMARCA2: c.705_707delGCA (p.Gln238del)	2	1786	0.0151176	27	25.9541	0.014532	FALSE	0.0578552	-0.508365	0.607212	0.767105	0.767105	Not significant	AFR
PH50†	ARID1B: c.360_362dupGCA (p.Gln131dup); SMARCA2: c.705_707delGCA (p.Gln238del)	2	6404	0.00546533	35	29.7867	0.00465126	FALSE	0.233867	-0.26082	0.707432	0.312605	0.312605	Not significant	Aggregated
PH51*	BICRA: c.2047C>T (p.Pro683Ser); SMARCA2: c.705_707delGCA (p.Gln238del); SMARCA2: c.4638C>G (p.Asp1546Glu)	3	1266	0.00315956	4	3.61136	0.00285257	FALSE	0.147903	-1.40572	1.5159	0.787715	0.927661	Not significant	EUR
PH51*	BICRA: c.2047C>T (p.Pro683Ser); SMARCA2: c.705_707delGCA (p.Gln238del); SMARCA2: c.4638C>G (p.Asp1546Glu)	3	1170	0.0264957	31	30.9241	0.0264308	FALSE	0.00363416	-0.525203	0.517983	0.927462	0.927462	Not significant	EAS
PH51*	BICRA: c.2047C>T (p.Pro683Ser); SMARCA2: c.705_707delGCA (p.Gln238del); SMARCA2: c.4638C>G (p.Asp1546Glu)	3	980	0.0153061	15	10.0562	0.0102614	FALSE	0.584252	-0.195172	1.32261	0.112975	0.225951	Not significant	AMR
PH51*	BICRA: c.2047C>T (p.Pro683Ser); SMARCA2: c.705_707delGCA (p.Gln238del); SMARCA2: c.4638C>G (p.Asp1546Glu)	3	1202	0.0174709	21	16.9272	0.0140825	FALSE	0.316014	-0.349552	0.932963	0.324962	0.324962	Not significant	SAS
PH51*	BICRA: c.2047C>T (p.Pro683Ser); SMARCA2: c.705_707delGCA (p.Gln238del); SMARCA2: c.4638C>G (p.Asp1546Glu)	3	1786	0.0386338	69	77.5488	0.0434204	FALSE	-0.175709	-0.529238	0.172226	0.352707	0.528492	Not significant	AFR
PH51†*	BICRA: c.2047C>T (p.Pro683Ser); SMARCA2: c.705_707delGCA (p.Gln238del); SMARCA2: c.4638C>G (p.Asp1546Glu)	3	6404	0.0218613	140	115.762	0.0180765	FALSE	0.27984	0.036025	0.524054	0.0273149	0.0546298	Not significant	Aggregated
PH52	BICRA: c.2047C>T (p.Pro683Ser); SS18L1: c.961G>A (p.Ala321Thr)	2	1266	0	0	0.49763	0.000393073	TRUE	-0.997144	-0.997144	2.09023	1	1	Not significant	EUR
PH52	BICRA: c.2047C>T (p.Pro683Ser); SS18L1: c.961G>A (p.Ala321Thr)	2	1170	0	0	0	0	TRUE	0	0	3.0832	1	1	Not significant	EAS
PH52	BICRA: c.2047C>T (p.Pro683Ser); SS18L1: c.961G>A (p.Ala321Thr)	2	980	0.00612245	6	4.62245	0.00471678	FALSE	0.378344	-0.818462	1.4953	0.477578	0.477578	Not significant	AMR
PH52	BICRA: c.2047C>T (p.Pro683Ser); SS18L1: c.961G>A (p.Ala321Thr)	2	1202	0	0	0	0	TRUE	0	0	3.09546	1	1	Not significant	SAS
PH52	BICRA: c.2047C>T (p.Pro683Ser); SS18L1: c.961G>A (p.Ala321Thr)	2	1786	0.0912654	163	159.25	0.0891659	FALSE	0.0369054	-0.200379	0.26879	0.739815	0.739815	Not significant	AFR
PH52†	BICRA: c.2047C>T (p.Pro683Ser); SS18L1: c.961G>A (p.Ala321Thr)	2	6404	0.0263898	169	123.132	0.0192274	FALSE	0.467387	0.243366	0.689345	<0.001	<0.001	Co-occurrence	Aggregated
PH53	BICRA: c.2047C>T (p.Pro683Ser); BICRA: c.3130A>G (p.Thr1044Ala); ACTL6A: c.673T>A (p.Ser225Thr)	3	1266	0.007109	9	1.35767	0.00107241	FALSE	2.73753	1.72655	3.68646	<0.001	<0.001	Co-occurrence	EUR
PH53	BICRA: c.2047C>T (p.Pro683Ser); BICRA: c.3130A>G (p.Thr1044Ala); ACTL6A: c.673T>A (p.Ser225Thr)	3	1170	0	0	0	0	TRUE	0	0	3.0832	1	1	Not significant	EAS
PH53	BICRA: c.2047C>T (p.Pro683Ser); BICRA: c.3130A>G (p.Thr1044Ala); ACTL6A: c.673T>A (p.Ser225Thr)	3	980	0.00204082	2	0.709404	0.000723882	FALSE	1.49722	-1.00577	3.36491	0.159044	0.318088	Not significant	AMR
PH53	BICRA: c.2047C>T (p.Pro683Ser); BICRA: c.3130A>G (p.Thr1044Ala); ACTL6A: c.673T>A (p.Ser225Thr)	3	1202	0.000831947	1	0.302995	0.000252076	FALSE	1.72347	-2.53723	4.25273	0.261426	0.522851	Not significant	SAS
PH53	BICRA: c.2047C>T (p.Pro683Ser); BICRA: c.3130A>G (p.Thr1044Ala); ACTL6A: c.673T>A (p.Ser225Thr)	3	1786	0	0	0	0	TRUE	0	0	3.06546	1	1	Not significant	AFR
PH53†	BICRA: c.2047C>T (p.Pro683Ser); BICRA: c.3130A>G (p.Thr1044Ala); ACTL6A: c.673T>A (p.Ser225Thr)	3	6404	0.00187383	12	3.42383	0.00053464	FALSE	1.81129	0.969028	2.62488	<0.001	<0.001	Co-occurrence	Aggregated
PH54	BCL7A: c.174C>T (p.); BICRA: c.2047C>T (p.Pro683Ser); BICRA: c.3130A>G (p.Thr1044Ala); SMARCA2: c.4638C>G (p.Asp1546Glu)	4	1266	0.000789889	1	0.359502	0.000283967	FALSE	1.47666	-2.78398	3.99192	0.302012	0.830532	Not significant	EUR
PH54	BCL7A: c.174C>T (p.); BICRA: c.2047C>T (p.Pro683Ser); BICRA: c.3130A>G (p.Thr1044Ala); SMARCA2: c.4638C>G (p.Asp1546Glu)	4	1170	0.00598291	7	1.19313	0.00101977	FALSE	2.55979	1.46556	3.60472	<0.001	0.00065912	Co-occurrence	EAS
PH54	BCL7A: c.174C>T (p.); BICRA: c.2047C>T (p.Pro683Ser); BICRA: c.3130A>G (p.Thr1044Ala); SMARCA2: c.4638C>G (p.Asp1546Glu)	4	980	0.00204082	2	0.630682	0.000643553	FALSE	1.66703	-0.835964	3.53472	0.132064	0.363177	Not significant	AMR
PH54	BCL7A: c.174C>T (p.); BICRA: c.2047C>T (p.Pro683Ser); BICRA: c.3130A>G (p.Thr1044Ala); SMARCA2: c.4638C>G (p.Asp1546Glu)	4	1202	0.00166389	2	1.32264	0.00110037	FALSE	0.59739	-1.90516	2.46736	0.38124	0.46596	Not significant	SAS
PH54	BCL7A: c.174C>T (p.); BICRA: c.2047C>T (p.Pro683Ser); BICRA: c.3130A>G (p.Thr1044Ala); SMARCA2: c.4638C>G (p.Asp1546Glu)	4	1786	0	0	0.36863	0.0002064	TRUE	-0.797112	-0.797112	2.26835	1	1	Not significant	AFR
PH54†	BCL7A: c.174C>T (p.); BICRA: c.2047C>T (p.Pro683Ser); BICRA: c.3130A>G (p.Thr1044Ala); SMARCA2: c.4638C>G (p.Asp1546Glu)	4	6404	0.00187383	12	4.80877	0.000750902	FALSE	1.32092	0.478658	2.13451	0.00403327	0.0110915	Co-occurrence	Aggregated
PH55	ARID1A: c.5114A>G (p.Asn1705Ser); SMARCA2: c.4638C>G (p.Asp1546Glu)	2	1266	0	0	0.296209	0.000233972	TRUE	-0.671556	-0.671556	2.41582	1	1	Not significant	EUR
PH55	ARID1A: c.5114A>G (p.Asn1705Ser); SMARCA2: c.4638C>G (p.Asp1546Glu)	2	1170	0	0	0	0	TRUE	0	0	3.0832	1	1	Not significant	EAS
PH55	ARID1A: c.5114A>G (p.Asn1705Ser); SMARCA2: c.4638C>G (p.Asp1546Glu)	2	980	0.00306122	3	3.13776	0.00320179	FALSE	-0.0649737	-1.94073	1.48637	1	1	Not significant	AMR
PH55	ARID1A: c.5114A>G (p.Asn1705Ser); SMARCA2: c.4638C>G (p.Asp1546Glu)	2	1202	0	0	0	0	TRUE	0	0	3.09546	1	1	Not significant	SAS
PH55	ARID1A: c.5114A>G (p.Asn1705Ser); SMARCA2: c.4638C>G (p.Asp1546Glu)	2	1786	0.0274356	49	48.0845	0.026923	FALSE	0.0279686	-0.395237	0.43558	0.883606	0.883606	Not significant	AFR
PH55†	ARID1A: c.5114A>G (p.Asn1705Ser); SMARCA2: c.4638C>G (p.Asp1546Glu)	2	6404	0.00811993	52	38.9952	0.00608919	FALSE	0.418167	0.0175647	0.809619	0.0439725	0.0439725	Co-occurrence	Aggregated
PH56	ARID1A: c.5114A>G (p.Asn1705Ser); SMARCA2: c.705_707delGCA (p.Gln238del)	2	1266	0	0	0.348341	0.000275151	TRUE	-0.763113	-0.763113	2.32426	1	1	Not significant	EUR
PH56	ARID1A: c.5114A>G (p.Asn1705Ser); SMARCA2: c.705_707delGCA (p.Gln238del)	2	1170	0	0	0	0	TRUE	0	0	3.0832	1	1	Not significant	EAS
PH56	ARID1A: c.5114A>G (p.Asn1705Ser); SMARCA2: c.705_707delGCA (p.Gln238del)	2	980	0.00408163	4	2.38776	0.00243648	FALSE	0.746726	-0.807774	2.12025	0.310134	0.310134	Not significant	AMR
PH56	ARID1A: c.5114A>G (p.Asn1705Ser); SMARCA2: c.705_707delGCA (p.Gln238del)	2	1202	0	0	0	0	TRUE	0	0	3.09546	1	1	Not significant	SAS
PH56	ARID1A: c.5114A>G (p.Asn1705Ser); SMARCA2: c.705_707delGCA (p.Gln238del)	2	1786	0.0263158	47	47.3813	0.0265293	FALSE	-0.0119734	-0.434757	0.407592	1	1	Not significant	AFR
PH56†	ARID1A: c.5114A>G (p.Asn1705Ser); SMARCA2: c.705_707delGCA (p.Gln238del)	2	6404	0.00796377	51	41.0447	0.00640922	FALSE	0.315562	-0.0926858	0.712368	0.117263	0.117263	Not significant	Aggregated
PH58	ARID1B: c.942_944dupCGG (p.Gly319dup); SMARCA2: c.4638C>G (p.Asp1546Glu)	2	1266	0	0	0.0987362	7.79907e-05	TRUE	-0.260105	-0.260105	2.82727	1	1	Not significant	EUR
PH58	ARID1B: c.942_944dupCGG (p.Gly319dup); SMARCA2: c.4638C>G (p.Asp1546Glu)	2	1170	0.0034188	4	1.94615	0.00166338	FALSE	1.04191	-0.511954	2.40579	0.133139	0.133139	Not significant	EAS
PH58	ARID1B: c.942_944dupCGG (p.Gly319dup); SMARCA2: c.4638C>G (p.Asp1546Glu)	2	980	0.00408163	4	1.04592	0.00106726	FALSE	1.93959	0.38509	3.31311	0.0218639	0.0218639	Co-occurrence	AMR
PH58	ARID1B: c.942_944dupCGG (p.Gly319dup); SMARCA2: c.4638C>G (p.Asp1546Glu)	2	1202	0	0	0.988353	0.000822257	TRUE	-1.5749	-1.5749	1.52056	1	1	Not significant	SAS
PH58	ARID1B: c.942_944dupCGG (p.Gly319dup); SMARCA2: c.4638C>G (p.Asp1546Glu)	2	1786	0.0100784	18	13.7822	0.00771679	FALSE	0.388629	-0.300783	1.05865	0.275967	0.275967	Not significant	AFR
PH58†	ARID1B: c.942_944dupCGG (p.Gly319dup); SMARCA2: c.4638C>G (p.Asp1546Glu)	2	6404	0.00405996	26	14.2611	0.0022269	FALSE	0.869081	0.282159	1.4257	0.00474615	0.00474615	Co-occurrence	Aggregated
PH59	ARID1B: c.384_386dupGCA (p.Gln131dup); SMARCA2: c.705_707delGCA (p.Gln238del)	2	1266	0	0	0.116114	9.1717e-05	TRUE	-0.301401	-0.301401	2.78597	1	1	Not significant	EUR
PH59	ARID1B: c.384_386dupGCA (p.Gln131dup); SMARCA2: c.705_707delGCA (p.Gln238del)	2	1170	0.0034188	4	2.66239	0.00227555	FALSE	0.58893	-0.964937	1.95281	0.34712	0.34712	Not significant	EAS
PH59	ARID1B: c.384_386dupGCA (p.Gln131dup); SMARCA2: c.705_707delGCA (p.Gln238del)	2	980	0	0	0	0	TRUE	0	0	3.08121	1	1	Not significant	AMR
PH59	ARID1B: c.384_386dupGCA (p.Gln131dup); SMARCA2: c.705_707delGCA (p.Gln238del)	2	1202	0.00415973	5	3.93511	0.0032738	FALSE	0.346808	-1.00213	1.58401	0.605753	0.605753	Not significant	SAS
PH59	ARID1B: c.384_386dupGCA (p.Gln131dup); SMARCA2: c.705_707delGCA (p.Gln238del)	2	1786	0.00279955	5	5.43225	0.00304157	FALSE	-0.119972	-1.46772	1.11327	1	1	Not significant	AFR
PH59†	ARID1B: c.384_386dupGCA (p.Gln131dup); SMARCA2: c.705_707delGCA (p.Gln238del)	2	6404	0.00218613	14	11.258	0.00175796	FALSE	0.3151	-0.476309	1.06115	0.370067	0.370067	Not significant	Aggregated
PH62*	BICRA: c.2047C>T (p.Pro683Ser); BICRA: c.3130A>G (p.Thr1044Ala); ARID1B: c.360_362dupGCA (p.Gln131dup)	3	1266	0	0	0.123425	9.7492e-05	TRUE	-0.318428	-0.318428	2.76895	1	1	Not significant	EUR
PH62*	BICRA: c.2047C>T (p.Pro683Ser); BICRA: c.3130A>G (p.Thr1044Ala); ARID1B: c.360_362dupGCA (p.Gln131dup)	3	1170	0.00940171	11	3.47407	0.00296929	FALSE	1.67214	0.739091	2.52974	0.000940218	0.00188044	Co-occurrence	EAS
PH62*	BICRA: c.2047C>T (p.Pro683Ser); BICRA: c.3130A>G (p.Thr1044Ala); ARID1B: c.360_362dupGCA (p.Gln131dup)	3	980	0.00306122	3	0.443378	0.000452426	FALSE	2.76212	0.886369	4.31347	0.0104345	0.0208689	Co-occurrence	AMR
PH62*	BICRA: c.2047C>T (p.Pro683Ser); BICRA: c.3130A>G (p.Thr1044Ala); ARID1B: c.360_362dupGCA (p.Gln131dup)	3	1202	0	0	0	0	TRUE	0	0	3.09546	1	1	Not significant	SAS
PH62*	BICRA: c.2047C>T (p.Pro683Ser); BICRA: c.3130A>G (p.Thr1044Ala); ARID1B: c.360_362dupGCA (p.Gln131dup)	3	1786	0.012318	22	12.9388	0.00724456	FALSE	0.773193	0.146768	1.37889	0.0169365	0.033873	Co-occurrence	AFR
PH62†*	BICRA: c.2047C>T (p.Pro683Ser); BICRA: c.3130A>G (p.Thr1044Ala); ARID1B: c.360_362dupGCA (p.Gln131dup)	3	6404	0.00562149	36	13.1766	0.00205755	FALSE	1.45518	0.968592	1.93686	<0.001	<0.001	Co-occurrence	Aggregated
PH64	ARID2: c.2764A>G (p.Thr922Ala); SMARCA2: c.705_707delGCA (p.Gln238del)	2	1266	0	0	0.116114	9.1717e-05	TRUE	-0.301401	-0.301401	2.78597	1	1	Not significant	EUR
PH64	ARID2: c.2764A>G (p.Thr922Ala); SMARCA2: c.705_707delGCA (p.Gln238del)	2	1170	0	0	0	0	TRUE	0	0	3.0832	1	1	Not significant	EAS
PH64	ARID2: c.2764A>G (p.Thr922Ala); SMARCA2: c.705_707delGCA (p.Gln238del)	2	980	0	0	0.318367	0.000324865	TRUE	-0.711289	-0.711289	2.36992	1	1	Not significant	AMR
PH64	ARID2: c.2764A>G (p.Thr922Ala); SMARCA2: c.705_707delGCA (p.Gln238del)	2	1202	0	0	0	0	TRUE	0	0	3.09546	1	1	Not significant	SAS
PH64	ARID2: c.2764A>G (p.Thr922Ala); SMARCA2: c.705_707delGCA (p.Gln238del)	2	1786	0.00671892	12	13.8824	0.00777291	FALSE	-0.211756	-1.05712	0.592224	0.786445	0.786445	Not significant	AFR
PH64†	ARID2: c.2764A>G (p.Thr922Ala); SMARCA2: c.705_707delGCA (p.Gln238del)	2	6404	0.00187383	12	11.4925	0.00179458	FALSE	0.0624557	-0.779801	0.876048	0.881794	0.881794	Not significant	Aggregated
PH65	ARID2: c.1759A>G (p.Ser587Gly); SMARCA2: c.705_707delGCA (p.Gln238del)	2	1266	0	0	0	0	TRUE	0	0	3.08737	1	1	Not significant	EUR
PH65	ARID2: c.1759A>G (p.Ser587Gly); SMARCA2: c.705_707delGCA (p.Gln238del)	2	1170	0.0102564	12	12.1709	0.0104025	FALSE	-0.0206192	-0.868269	0.78776	1	1	Not significant	EAS
PH65	ARID2: c.1759A>G (p.Ser587Gly); SMARCA2: c.705_707delGCA (p.Gln238del)	2	980	0	0	0	0	TRUE	0	0	3.08121	1	1	Not significant	AMR
PH65	ARID2: c.1759A>G (p.Ser587Gly); SMARCA2: c.705_707delGCA (p.Gln238del)	2	1202	0.00166389	2	0.357737	0.000297618	FALSE	2.485	-0.0175472	4.35498	0.0505691	0.0505691	Not significant	SAS
PH65	ARID2: c.1759A>G (p.Ser587Gly); SMARCA2: c.705_707delGCA (p.Gln238del)	2	1786	0	0	0	0	TRUE	0	0	3.06546	1	1	Not significant	AFR
PH65†	ARID2: c.1759A>G (p.Ser587Gly); SMARCA2: c.705_707delGCA (p.Gln238del)	2	6404	0.00218613	14	7.97439	0.00124522	FALSE	0.81334	0.0219312	1.55939	0.047328	0.047328	Co-occurrence	Aggregated
PH67	ARID1A: c.5114A>G (p.Asn1705Ser); BICRA: c.2047C>T (p.Pro683Ser)	2	1266	0.00157978	2	0.746445	0.000589609	FALSE	1.42332	-1.07913	3.28981	0.172074	0.172074	Not significant	EUR
PH67	ARID1A: c.5114A>G (p.Asn1705Ser); BICRA: c.2047C>T (p.Pro683Ser)	2	1170	0	0	0	0	TRUE	0	0	3.0832	1	1	Not significant	EAS
PH67	ARID1A: c.5114A>G (p.Asn1705Ser); BICRA: c.2047C>T (p.Pro683Ser)	2	980	0.00612245	6	4.62245	0.00471678	FALSE	0.378344	-0.818462	1.4953	0.477578	0.477578	Not significant	AMR
PH67	ARID1A: c.5114A>G (p.Asn1705Ser); BICRA: c.2047C>T (p.Pro683Ser)	2	1202	0	0	0	0	TRUE	0	0	3.09546	1	1	Not significant	SAS
PH67	ARID1A: c.5114A>G (p.Asn1705Ser); BICRA: c.2047C>T (p.Pro683Ser)	2	1786	0.0442329	79	73.7531	0.0412951	FALSE	0.103577	-0.230048	0.429979	0.513009	0.513009	Not significant	AFR
PH67†	ARID1A: c.5114A>G (p.Asn1705Ser); BICRA: c.2047C>T (p.Pro683Ser)	2	6404	0.0135853	87	60.5286	0.00945168	FALSE	0.529432	0.216657	0.836192	0.00119806	0.00119806	Co-occurrence	Aggregated
PH68	ARID1A: c.5114A>G (p.Asn1705Ser); BICRA: c.2047C>T (p.Pro683Ser); BICRA: c.3130A>G (p.Thr1044Ala)	3	1266	0.00157978	2	0.185137	0.000146238	FALSE	3.4354	0.932954	5.30189	0.0151534	0.0303068	Co-occurrence	EUR
PH68	ARID1A: c.5114A>G (p.Asn1705Ser); BICRA: c.2047C>T (p.Pro683Ser); BICRA: c.3130A>G (p.Thr1044Ala)	3	1170	0	0	0	0	TRUE	0	0	3.0832	1	1	Not significant	EAS
PH68	ARID1A: c.5114A>G (p.Asn1705Ser); BICRA: c.2047C>T (p.Pro683Ser); BICRA: c.3130A>G (p.Thr1044Ala)	3	980	0.00510204	5	1.33013	0.00135728	FALSE	1.91578	0.566006	3.16087	0.0116087	0.0232174	Co-occurrence	AMR
PH68	ARID1A: c.5114A>G (p.Asn1705Ser); BICRA: c.2047C>T (p.Pro683Ser); BICRA: c.3130A>G (p.Thr1044Ala)	3	1202	0	0	0	0	TRUE	0	0	3.09546	1	1	Not significant	SAS
PH68	ARID1A: c.5114A>G (p.Asn1705Ser); BICRA: c.2047C>T (p.Pro683Ser); BICRA: c.3130A>G (p.Thr1044Ala)	3	1786	0.0201568	36	23.6208	0.0132255	FALSE	0.618108	0.125402	1.09453	0.0164536	0.0329072	Co-occurrence	AFR
PH68†	ARID1A: c.5114A>G (p.Asn1705Ser); BICRA: c.2047C>T (p.Pro683Ser); BICRA: c.3130A>G (p.Thr1044Ala)	3	6404	0.00671455	43	18.1567	0.00283521	FALSE	1.24946	0.810476	1.68361	<0.001	<0.001	Co-occurrence	Aggregated
PH71	ARID1B: c.993_1007del15 (p.Gly333_Gly337del); SMARCA2: c.705_707delGCA (p.Gln238del)	2	1266	0	0	0	0	TRUE	0	0	3.08737	1	1	Not significant	EUR
PH71	ARID1B: c.993_1007del15 (p.Gly333_Gly337del); SMARCA2: c.705_707delGCA (p.Gln238del)	2	1170	0.00854701	10	8.74786	0.00747681	FALSE	0.194554	-0.715948	1.08034	0.608988	0.608988	Not significant	EAS
PH71	ARID1B: c.993_1007del15 (p.Gly333_Gly337del); SMARCA2: c.705_707delGCA (p.Gln238del)	2	980	0.00102041	1	0.159184	0.000162432	FALSE	2.65247	-1.60848	5.18377	0.147171	0.147171	Not significant	AMR
PH71	ARID1B: c.993_1007del15 (p.Gly333_Gly337del); SMARCA2: c.705_707delGCA (p.Gln238del)	2	1202	0	0	0	0	TRUE	0	0	3.09546	1	1	Not significant	SAS
PH71	ARID1B: c.993_1007del15 (p.Gly333_Gly337del); SMARCA2: c.705_707delGCA (p.Gln238del)	2	1786	0	0	0.301792	0.000168976	TRUE	-0.681543	-0.681543	2.38391	1	1	Not significant	AFR
PH71†	ARID1B: c.993_1007del15 (p.Gly333_Gly337del); SMARCA2: c.705_707delGCA (p.Gln238del)	2	6404	0.00171768	11	5.86352	0.000915603	FALSE	0.908823	-0.0189322	1.75916	0.0566299	0.0566299	Not significant	Aggregated
PH73	BRD9: c.796G>A (p.Ala266Thr); SMARCA2: c.705_707delGCA (p.Gln238del)	2	1266	0	0	0.116114	9.1717e-05	TRUE	-0.301401	-0.301401	2.78597	1	1	Not significant	EUR
PH73	BRD9: c.796G>A (p.Ala266Thr); SMARCA2: c.705_707delGCA (p.Gln238del)	2	1170	0	0	0	0	TRUE	0	0	3.0832	1	1	Not significant	EAS
PH73	BRD9: c.796G>A (p.Ala266Thr); SMARCA2: c.705_707delGCA (p.Gln238del)	2	980	0.00306122	3	1.9102	0.00194919	FALSE	0.652844	-1.22291	2.20419	0.446786	0.446786	Not significant	AMR
PH73	BRD9: c.796G>A (p.Ala266Thr); SMARCA2: c.705_707delGCA (p.Gln238del)	2	1202	0	0	0	0	TRUE	0	0	3.09546	1	1	Not significant	SAS
PH73	BRD9: c.796G>A (p.Ala266Thr); SMARCA2: c.705_707delGCA (p.Gln238del)	2	1786	0.0419933	75	70.0157	0.0392025	FALSE	0.103409	-0.237405	0.435279	0.541713	0.541713	Not significant	AFR
PH73†	BRD9: c.796G>A (p.Ala266Thr); SMARCA2: c.705_707delGCA (p.Gln238del)	2	6404	0.0121799	78	57.4625	0.00897291	FALSE	0.445529	0.118584	0.764848	0.00954261	0.00954261	Co-occurrence	Aggregated
PH76	BICRA: c.3130A>G (p.Thr1044Ala); SMARCA2: c.4638C>G (p.Asp1546Glu)	2	1266	0.0236967	30	31.0032	0.0244891	FALSE	-0.0486241	-0.593149	0.475163	0.927649	0.927649	Not significant	EUR
PH76	BICRA: c.3130A>G (p.Thr1044Ala); SMARCA2: c.4638C>G (p.Asp1546Glu)	2	1170	0.0717949	84	80.441	0.068753	FALSE	0.067178	-0.260691	0.385993	0.685695	0.685695	Not significant	EAS
PH76	BICRA: c.3130A>G (p.Thr1044Ala); SMARCA2: c.4638C>G (p.Asp1546Glu)	2	980	0.0622449	61	58.9898	0.0601937	FALSE	0.0514961	-0.334701	0.429101	0.788009	0.788009	Not significant	AMR
PH76	BICRA: c.3130A>G (p.Thr1044Ala); SMARCA2: c.4638C>G (p.Asp1546Glu)	2	1202	0.09401	113	94.1406	0.07832	FALSE	0.288205	0.00231821	0.567602	0.0468262	0.0468262	Co-occurrence	SAS
PH76	BICRA: c.3130A>G (p.Thr1044Ala); SMARCA2: c.4638C>G (p.Asp1546Glu)	2	1786	0.0940649	168	175.187	0.098089	FALSE	-0.0668572	-0.300493	0.164043	0.605002	0.605002	Not significant	AFR
PH76†	BICRA: c.3130A>G (p.Thr1044Ala); SMARCA2: c.4638C>G (p.Asp1546Glu)	2	6404	0.0712055	456	428.055	0.0668419	FALSE	0.0979983	-0.0408924	0.235176	0.161216	0.161216	Not significant	Aggregated
PH77	BICRA: c.2047C>T (p.Pro683Ser); ARID1B: c.360_362dupGCA (p.Gln131dup)	2	1266	0	0	0.49763	0.000393073	TRUE	-0.997144	-0.997144	2.09023	1	1	Not significant	EUR
PH77	BICRA: c.2047C>T (p.Pro683Ser); ARID1B: c.360_362dupGCA (p.Gln131dup)	2	1170	0.00940171	11	10.9265	0.00933889	FALSE	0.00976423	-0.923289	0.867359	0.879376	0.879376	Not significant	EAS
PH77	BICRA: c.2047C>T (p.Pro683Ser); ARID1B: c.360_362dupGCA (p.Gln131dup)	2	980	0.00306122	3	1.54082	0.00157226	FALSE	0.963421	-0.912335	2.51476	0.201374	0.201374	Not significant	AMR
PH77	BICRA: c.2047C>T (p.Pro683Ser); ARID1B: c.360_362dupGCA (p.Gln131dup)	2	1202	0	0	0	0	TRUE	0	0	3.09546	1	1	Not significant	SAS
PH77	BICRA: c.2047C>T (p.Pro683Ser); ARID1B: c.360_362dupGCA (p.Gln131dup)	2	1786	0.0218365	39	40.3998	0.0226203	FALSE	-0.0520296	-0.529076	0.409098	0.936465	0.936465	Not significant	AFR
PH77†	BICRA: c.2047C>T (p.Pro683Ser); ARID1B: c.360_362dupGCA (p.Gln131dup)	2	6404	0.00827608	53	43.9265	0.00685922	FALSE	0.272962	-0.127696	0.659357	0.172228	0.172228	Not significant	Aggregated
PH78	BICRA: c.2047C>T (p.Pro683Ser); BRD9: c.796G>A (p.Ala266Thr); SMARCA2: c.4638C>G (p.Asp1546Glu)	3	1266	0	0	0.0245671	1.94053e-05	TRUE	-0.0692271	-0.0692271	3.01815	1	1	Not significant	EUR
PH78	BICRA: c.2047C>T (p.Pro683Ser); BRD9: c.796G>A (p.Ala266Thr); SMARCA2: c.4638C>G (p.Asp1546Glu)	3	1170	0	0	0	0	TRUE	0	0	3.0832	1	1	Not significant	EAS
PH78	BICRA: c.2047C>T (p.Pro683Ser); BRD9: c.796G>A (p.Ala266Thr); SMARCA2: c.4638C>G (p.Asp1546Glu)	3	980	0	0	0.773553	0.000789339	TRUE	-1.35	-1.35	1.73121	1	1	Not significant	AMR
PH78	BICRA: c.2047C>T (p.Pro683Ser); BRD9: c.796G>A (p.Ala266Thr); SMARCA2: c.4638C>G (p.Asp1546Glu)	3	1202	0	0	0	0	TRUE	0	0	3.09546	1	1	Not significant	SAS
PH78	BICRA: c.2047C>T (p.Pro683Ser); BRD9: c.796G>A (p.Ala266Thr); SMARCA2: c.4638C>G (p.Asp1546Glu)	3	1786	0.0229563	41	33.3791	0.0186893	FALSE	0.302967	-0.158333	0.749215	0.188877	0.470608	Not significant	AFR
PH78†	BICRA: c.2047C>T (p.Pro683Ser); BRD9: c.796G>A (p.Ala266Thr); SMARCA2: c.4638C>G (p.Asp1546Glu)	3	6404	0.00640225	41	18.8826	0.00294856	FALSE	1.12357	0.668868	1.567	<0.001	<0.001	Co-occurrence	Aggregated
PH79	BICRA: c.2047C>T (p.Pro683Ser); BICRA: c.3130A>G (p.Thr1044Ala); ARID1B: c.5184_5186delCGA (p.Asp1728del); SMARCA2: c.705_707delGCA (p.Gln238del); SMARCA2: c.4638C>G (p.Asp1546Glu)	5	1266	0	0	0	0	TRUE	0	0	3.08737	1	1	Not significant	EUR
PH79	BICRA: c.2047C>T (p.Pro683Ser); BICRA: c.3130A>G (p.Thr1044Ala); ARID1B: c.5184_5186delCGA (p.Asp1728del); SMARCA2: c.705_707delGCA (p.Gln238del); SMARCA2: c.4638C>G (p.Asp1546Glu)	5	1170	0	0	0	0	TRUE	0	0	3.0832	1	1	Not significant	EAS
PH79	BICRA: c.2047C>T (p.Pro683Ser); BICRA: c.3130A>G (p.Thr1044Ala); ARID1B: c.5184_5186delCGA (p.Asp1728del); SMARCA2: c.705_707delGCA (p.Gln238del); SMARCA2: c.4638C>G (p.Asp1546Glu)	5	980	0	0	0.00885832	9.0391e-06	TRUE	-0.025349	-0.025349	3.05586	1	1	Not significant	AMR
PH79	BICRA: c.2047C>T (p.Pro683Ser); BICRA: c.3130A>G (p.Thr1044Ala); ARID1B: c.5184_5186delCGA (p.Asp1728del); SMARCA2: c.705_707delGCA (p.Gln238del); SMARCA2: c.4638C>G (p.Asp1546Glu)	5	1202	0.00415973	5	0.307999	0.000256239	FALSE	4.02657	2.67763	5.26378	<0.001	<0.001	Co-occurrence	SAS
PH79	BICRA: c.2047C>T (p.Pro683Ser); BICRA: c.3130A>G (p.Thr1044Ala); ARID1B: c.5184_5186delCGA (p.Asp1728del); SMARCA2: c.705_707delGCA (p.Gln238del); SMARCA2: c.4638C>G (p.Asp1546Glu)	5	1786	0	0	0	0	TRUE	0	0	3.06546	1	1	Not significant	AFR
PH79†	BICRA: c.2047C>T (p.Pro683Ser); BICRA: c.3130A>G (p.Thr1044Ala); ARID1B: c.5184_5186delCGA (p.Asp1728del); SMARCA2: c.705_707delGCA (p.Gln238del); SMARCA2: c.4638C>G (p.Asp1546Glu)	5	6404	0.000780762	5	0.390411	6.09636e-05	FALSE	3.6799	2.33393	4.92803	<0.001	<0.001	Co-occurrence	Aggregated
PH80	BICRA: c.1315C>A (p.Pro439Thr); BICRA: c.3130A>G (p.Thr1044Ala)	2	1266	0	0	0	0	TRUE	0	0	3.08737	1	1	Not significant	EUR
PH80	BICRA: c.1315C>A (p.Pro439Thr); BICRA: c.3130A>G (p.Thr1044Ala)	2	1170	0	0	0	0	TRUE	0	0	3.0832	1	1	Not significant	EAS
PH80	BICRA: c.1315C>A (p.Pro439Thr); BICRA: c.3130A>G (p.Thr1044Ala)	2	980	0.00204082	2	0.57551	0.000587255	FALSE	1.79919	-0.703811	3.66688	0.113865	0.113865	Not significant	AMR
PH80	BICRA: c.1315C>A (p.Pro439Thr); BICRA: c.3130A>G (p.Thr1044Ala)	2	1202	0	0	0	0	TRUE	0	0	3.09546	1	1	Not significant	SAS
PH80	BICRA: c.1315C>A (p.Pro439Thr); BICRA: c.3130A>G (p.Thr1044Ala)	2	1786	0.0235162	42	14.7324	0.0082488	FALSE	1.53378	1.07226	1.97089	<0.001	<0.001	Co-occurrence	AFR
PH80†	BICRA: c.1315C>A (p.Pro439Thr); BICRA: c.3130A>G (p.Thr1044Ala)	2	6404	0.00687071	44	14.3985	0.00224836	FALSE	1.61828	1.17134	2.05645	<0.001	<0.001	Co-occurrence	Aggregated
PH83	BRD7: c.1372G>A (p.Val458Ile); SMARCA2: c.4638C>G (p.Asp1546Glu)	2	1266	0	0	0.0987362	7.79907e-05	TRUE	-0.260105	-0.260105	2.82727	1	1	Not significant	EUR
PH83	BRD7: c.1372G>A (p.Val458Ile); SMARCA2: c.4638C>G (p.Asp1546Glu)	2	1170	0	0	0	0	TRUE	0	0	3.0832	1	1	Not significant	EAS
PH83	BRD7: c.1372G>A (p.Val458Ile); SMARCA2: c.4638C>G (p.Asp1546Glu)	2	980	0	0	1.46429	0.00149417	TRUE	-1.97616	-1.97616	1.10505	0.413134	0.413134	Not significant	AMR
PH83	BRD7: c.1372G>A (p.Val458Ile); SMARCA2: c.4638C>G (p.Asp1546Glu)	2	1202	0	0	0	0	TRUE	0	0	3.09546	1	1	Not significant	SAS
PH83	BRD7: c.1372G>A (p.Val458Ile); SMARCA2: c.4638C>G (p.Asp1546Glu)	2	1786	0.0229563	41	35.2212	0.0197207	FALSE	0.223951	-0.237348	0.670199	0.307094	0.307094	Not significant	AFR
PH83†	BRD7: c.1372G>A (p.Val458Ile); SMARCA2: c.4638C>G (p.Asp1546Glu)	2	6404	0.00640225	41	27.408	0.00427983	FALSE	0.584104	0.129397	1.02753	0.0125977	0.0125977	Co-occurrence	Aggregated
PH85	ARID2: c.4300G>T (p.Ala1434Ser); BICRA: c.2047C>T (p.Pro683Ser); BICRA: c.3130A>G (p.Thr1044Ala); SMARCA2: c.705_707delGCA (p.Gln238del)	4	1266	0	0	0	0	TRUE	0	0	3.08737	1	1	Not significant	EUR
PH85	ARID2: c.4300G>T (p.Ala1434Ser); BICRA: c.2047C>T (p.Pro683Ser); BICRA: c.3130A>G (p.Thr1044Ala); SMARCA2: c.705_707delGCA (p.Gln238del)	4	1170	0.00854701	10	3.57537	0.00305587	FALSE	1.4918	0.581302	2.37759	0.00377851	0.0103909	Co-occurrence	EAS
PH85	ARID2: c.4300G>T (p.Ala1434Ser); BICRA: c.2047C>T (p.Pro683Ser); BICRA: c.3130A>G (p.Thr1044Ala); SMARCA2: c.705_707delGCA (p.Gln238del)	4	980	0	0	0	0	TRUE	0	0	3.08121	1	1	Not significant	AMR
PH85	ARID2: c.4300G>T (p.Ala1434Ser); BICRA: c.2047C>T (p.Pro683Ser); BICRA: c.3130A>G (p.Thr1044Ala); SMARCA2: c.705_707delGCA (p.Gln238del)	4	1202	0	0	0.0361309	3.0059e-05	TRUE	-0.100701	-0.100701	2.99476	1	1	Not significant	SAS
PH85	ARID2: c.4300G>T (p.Ala1434Ser); BICRA: c.2047C>T (p.Pro683Ser); BICRA: c.3130A>G (p.Thr1044Ala); SMARCA2: c.705_707delGCA (p.Gln238del)	4	1786	0	0	0.0454049	2.54227e-05	TRUE	-0.125436	-0.125436	2.94002	1	1	Not significant	AFR
PH85†	ARID2: c.4300G>T (p.Ala1434Ser); BICRA: c.2047C>T (p.Pro683Ser); BICRA: c.3130A>G (p.Thr1044Ala); SMARCA2: c.705_707delGCA (p.Gln238del)	4	6404	0.00156152	10	2.31175	0.000360985	FALSE	2.11468	1.20891	2.99107	<0.001	<0.001	Co-occurrence	Aggregated
PH86	ARID2: c.1759A>G (p.Ser587Gly); SMARCA2: c.4638C>G (p.Asp1546Glu)	2	1266	0	0	0	0	TRUE	0	0	3.08737	1	1	Not significant	EUR
PH86	ARID2: c.1759A>G (p.Ser587Gly); SMARCA2: c.4638C>G (p.Asp1546Glu)	2	1170	0.00598291	7	6.91966	0.00591424	FALSE	0.0167538	-1.07748	1.06168	0.849004	0.849004	Not significant	EAS
PH86	ARID2: c.1759A>G (p.Ser587Gly); SMARCA2: c.4638C>G (p.Asp1546Glu)	2	980	0	0	0	0	TRUE	0	0	3.08121	1	1	Not significant	AMR
PH86	ARID2: c.1759A>G (p.Ser587Gly); SMARCA2: c.4638C>G (p.Asp1546Glu)	2	1202	0	0	0.494176	0.000411128	TRUE	-0.992167	-0.992167	2.1033	1	1	Not significant	SAS
PH86	ARID2: c.1759A>G (p.Ser587Gly); SMARCA2: c.4638C>G (p.Asp1546Glu)	2	1786	0	0	0	0	TRUE	0	0	3.06546	1	1	Not significant	AFR
PH86†	ARID2: c.1759A>G (p.Ser587Gly); SMARCA2: c.4638C>G (p.Asp1546Glu)	2	6404	0.00109307	7	7.5762	0.00118304	FALSE	-0.11425	-1.20472	0.925943	1	1	Not significant	Aggregated
PH88	ARID1A: c.3999_4001dupGCA (p.Gln1334dup); BICRA: c.2047C>T (p.Pro683Ser); BICRA: c.3130A>G (p.Thr1044Ala)	3	1266	0	0	0.123425	9.7492e-05	TRUE	-0.318428	-0.318428	2.76895	1	1	Not significant	EUR
PH88	ARID1A: c.3999_4001dupGCA (p.Gln1334dup); BICRA: c.2047C>T (p.Pro683Ser); BICRA: c.3130A>G (p.Thr1044Ala)	3	1170	0.0017094	2	0.306535	0.000261996	FALSE	2.70797	0.205363	4.56667	0.0383792	0.0767585	Not significant	EAS
PH88	ARID1A: c.3999_4001dupGCA (p.Gln1334dup); BICRA: c.2047C>T (p.Pro683Ser); BICRA: c.3130A>G (p.Thr1044Ala)	3	980	0.00102041	1	0.0886756	9.04853e-05	FALSE	3.49666	-0.764296	6.02796	0.0848612	0.169722	Not significant	AMR
PH88	ARID1A: c.3999_4001dupGCA (p.Gln1334dup); BICRA: c.2047C>T (p.Pro683Ser); BICRA: c.3130A>G (p.Thr1044Ala)	3	1202	0.00499168	6	3.43395	0.00285686	FALSE	0.808186	-0.387695	1.96354	0.165595	0.223382	Not significant	SAS
PH88	ARID1A: c.3999_4001dupGCA (p.Gln1334dup); BICRA: c.2047C>T (p.Pro683Ser); BICRA: c.3130A>G (p.Thr1044Ala)	3	1786	0.00055991	1	0.451353	0.000252717	FALSE	1.14812	-3.11221	3.66327	0.36327	0.48436	Not significant	AFR
PH88†	ARID1A: c.3999_4001dupGCA (p.Gln1334dup); BICRA: c.2047C>T (p.Pro683Ser); BICRA: c.3130A>G (p.Thr1044Ala)	3	6404	0.00156152	10	4.46136	0.000696652	FALSE	1.16569	0.259925	2.04209	0.0161795	0.032359	Co-occurrence	Aggregated
PH89	SMARCA2: c.685_686insCGC (p.Gln228_Gln229insPro); SMARCA2: c.4638C>G (p.Asp1546Glu)	2	1266	0	0	0	0	TRUE	0	0	3.08737	1	1	Not significant	EUR
PH89	SMARCA2: c.685_686insCGC (p.Gln228_Gln229insPro); SMARCA2: c.4638C>G (p.Asp1546Glu)	2	1170	0	0	0	0	TRUE	0	0	3.0832	1	1	Not significant	EAS
PH89	SMARCA2: c.685_686insCGC (p.Gln228_Gln229insPro); SMARCA2: c.4638C>G (p.Asp1546Glu)	2	980	0	0	0.209184	0.000213453	TRUE	-0.504539	-0.504539	2.57667	1	1	Not significant	AMR
PH89	SMARCA2: c.685_686insCGC (p.Gln228_Gln229insPro); SMARCA2: c.4638C>G (p.Asp1546Glu)	2	1202	0	0	0	0	TRUE	0	0	3.09546	1	1	Not significant	SAS
PH89	SMARCA2: c.685_686insCGC (p.Gln228_Gln229insPro); SMARCA2: c.4638C>G (p.Asp1546Glu)	2	1786	0.0128779	23	20.2139	0.011318	FALSE	0.188565	-0.429194	0.77934	0.501288	0.501288	Not significant	AFR
PH89†	SMARCA2: c.685_686insCGC (p.Gln228_Gln229insPro); SMARCA2: c.4638C>G (p.Asp1546Glu)	2	6404	0.00359151	23	14.9296	0.00233129	FALSE	0.625284	0.00331655	1.20829	0.0498183	0.0498183	Co-occurrence	Aggregated
PH90	ARID1B: c.993_1007del15 (p.Gly333_Gly337del); SMARCA2: c.705_707delGCA (p.Gln238del); SMARCA2: c.4638C>G (p.Asp1546Glu)	3	1266	0	0	0	0	TRUE	0	0	3.08737	1	1	Not significant	EUR
PH90	ARID1B: c.993_1007del15 (p.Gly333_Gly337del); SMARCA2: c.705_707delGCA (p.Gln238del); SMARCA2: c.4638C>G (p.Asp1546Glu)	3	1170	0.0034188	4	1.89163	0.00161678	FALSE	1.08297	-0.470892	2.44685	0.123718	0.479992	Not significant	EAS
PH90	ARID1B: c.993_1007del15 (p.Gly333_Gly337del); SMARCA2: c.705_707delGCA (p.Gln238del); SMARCA2: c.4638C>G (p.Asp1546Glu)	3	980	0	0	0.0332986	3.39782e-05	TRUE	-0.0930645	-0.0930645	2.98815	1	1	Not significant	AMR
PH90	ARID1B: c.993_1007del15 (p.Gly333_Gly337del); SMARCA2: c.705_707delGCA (p.Gln238del); SMARCA2: c.4638C>G (p.Asp1546Glu)	3	1202	0	0	0	0	TRUE	0	0	3.09546	1	1	Not significant	SAS
PH90	ARID1B: c.993_1007del15 (p.Gly333_Gly337del); SMARCA2: c.705_707delGCA (p.Gln238del); SMARCA2: c.4638C>G (p.Asp1546Glu)	3	1786	0	0	0.09243	5.17525e-05	TRUE	-0.244791	-0.244791	2.82067	1	1	Not significant	AFR
PH90†	ARID1B: c.993_1007del15 (p.Gly333_Gly337del); SMARCA2: c.705_707delGCA (p.Gln238del); SMARCA2: c.4638C>G (p.Asp1546Glu)	3	6404	0.00062461	4	1.30657	0.000204023	FALSE	1.61483	0.0636226	2.95312	0.0437361	0.0963987	Not significant	Aggregated
PH95	ARID1B: c.384_386dupGCA (p.Gln131dup); SMARCA2: c.4638C>G (p.Asp1546Glu)	2	1266	0	0	0.0987362	7.79907e-05	TRUE	-0.260105	-0.260105	2.82727	1	1	Not significant	EUR
PH95	ARID1B: c.384_386dupGCA (p.Gln131dup); SMARCA2: c.4638C>G (p.Asp1546Glu)	2	1170	0.000854701	1	1.51368	0.00129374	FALSE	-0.59869	-4.85942	1.91676	1	1	Not significant	EAS
PH95	ARID1B: c.384_386dupGCA (p.Gln131dup); SMARCA2: c.4638C>G (p.Asp1546Glu)	2	980	0	0	0	0	TRUE	0	0	3.08121	1	1	Not significant	AMR
PH95	ARID1B: c.384_386dupGCA (p.Gln131dup); SMARCA2: c.4638C>G (p.Asp1546Glu)	2	1202	0.00499168	6	5.43594	0.00452241	FALSE	0.143113	-1.05277	1.29847	0.668662	0.668662	Not significant	SAS
PH95	ARID1B: c.384_386dupGCA (p.Gln131dup); SMARCA2: c.4638C>G (p.Asp1546Glu)	2	1786	0.00111982	2	5.51288	0.00308672	FALSE	-1.46565	-3.96755	0.38414	0.193662	0.193662	Not significant	AFR
PH95†	ARID1B: c.384_386dupGCA (p.Gln131dup); SMARCA2: c.4638C>G (p.Asp1546Glu)	2	6404	0.00140537	9	10.6958	0.00167018	FALSE	-0.249432	-1.26795	0.688304	0.758692	0.758692	Not significant	Aggregated
PH97	SS18L1: c.961G>A (p.Ala321Thr); SMARCA2: c.705_707delGCA (p.Gln238del)	2	1266	0	0	0.232227	0.000183434	TRUE	-0.550628	-0.550628	2.53674	1	1	Not significant	EUR
PH97	SS18L1: c.961G>A (p.Ala321Thr); SMARCA2: c.705_707delGCA (p.Gln238del)	2	1170	0	0	0	0	TRUE	0	0	3.0832	1	1	Not significant	EAS
PH97	SS18L1: c.961G>A (p.Ala321Thr); SMARCA2: c.705_707delGCA (p.Gln238del)	2	980	0.00306122	3	2.38776	0.00243648	FALSE	0.330211	-1.54554	1.88155	0.518781	0.518781	Not significant	AMR
PH97	SS18L1: c.961G>A (p.Ala321Thr); SMARCA2: c.705_707delGCA (p.Gln238del)	2	1202	0	0	0	0	TRUE	0	0	3.09546	1	1	Not significant	SAS
PH97	SS18L1: c.961G>A (p.Ala321Thr); SMARCA2: c.705_707delGCA (p.Gln238del)	2	1786	0.0543113	97	102.307	0.057283	FALSE	-0.0813943	-0.38594	0.217318	0.646599	0.646599	Not significant	AFR
PH97†	SS18L1: c.961G>A (p.Ala321Thr); SMARCA2: c.705_707delGCA (p.Gln238del)	2	6404	0.0156152	100	83.4966	0.0130382	FALSE	0.263983	-0.0277234	0.547814	0.0775374	0.0775374	Not significant	Aggregated
PH98	SS18L1: c.961G>A (p.Ala321Thr); BRD9: c.796G>A (p.Ala266Thr)	2	1266	0	0	0.00157978	1.24785e-06	TRUE	-0.00455289	-0.00455289	3.08282	1	1	Not significant	EUR
PH98	SS18L1: c.961G>A (p.Ala321Thr); BRD9: c.796G>A (p.Ala266Thr)	2	1170	0	0	0	0	TRUE	0	0	3.0832	1	1	Not significant	EAS
PH98	SS18L1: c.961G>A (p.Ala321Thr); BRD9: c.796G>A (p.Ala266Thr)	2	980	0	0	0.183673	0.000187422	TRUE	-0.45165	-0.45165	2.62956	1	1	Not significant	AMR
PH98	SS18L1: c.961G>A (p.Ala321Thr); BRD9: c.796G>A (p.Ala266Thr)	2	1202	0	0	0	0	TRUE	0	0	3.09546	1	1	Not significant	SAS
PH98	SS18L1: c.961G>A (p.Ala321Thr); BRD9: c.796G>A (p.Ala266Thr)	2	1786	0.0246361	44	44.0358	0.0246561	FALSE	-0.00120415	-0.455133	0.434316	1	1	Not significant	AFR
PH98†	SS18L1: c.961G>A (p.Ala321Thr); BRD9: c.796G>A (p.Ala266Thr)	2	6404	0.00687071	44	13.6196	0.00212674	FALSE	1.69869	1.25175	2.13686	<0.001	<0.001	Co-occurrence	Aggregated
PH99	BICRA: c.2047C>T (p.Pro683Ser); SMARCD3: c.22C>A (p.Pro8Thr)	2	1266	0	0	0	0	TRUE	0	0	3.08737	1	1	Not significant	EUR
PH99	BICRA: c.2047C>T (p.Pro683Ser); SMARCD3: c.22C>A (p.Pro8Thr)	2	1170	0	0	0	0	TRUE	0	0	3.0832	1	1	Not significant	EAS
PH99	BICRA: c.2047C>T (p.Pro683Ser); SMARCD3: c.22C>A (p.Pro8Thr)	2	980	0.00204082	2	0.616327	0.000628905	FALSE	1.70027	-0.802724	3.56796	0.127266	0.127266	Not significant	AMR
PH99	BICRA: c.2047C>T (p.Pro683Ser); SMARCD3: c.22C>A (p.Pro8Thr)	2	1202	0	0	0	0	TRUE	0	0	3.09546	1	1	Not significant	SAS
PH99	BICRA: c.2047C>T (p.Pro683Ser); SMARCD3: c.22C>A (p.Pro8Thr)	2	1786	0.0246361	44	33.8231	0.0189379	FALSE	0.3879	-0.0660289	0.82342	0.0819526	0.0819526	Not significant	AFR
PH99†	BICRA: c.2047C>T (p.Pro683Ser); SMARCD3: c.22C>A (p.Pro8Thr)	2	6404	0.00718301	46	25.5949	0.00399671	FALSE	0.850398	0.419097	1.27604	<0.001	<0.001	Co-occurrence	Aggregated
PH100	BICRA: c.2047C>T (p.Pro683Ser); ARID1B: c.4456A>T (p.Met1486Leu)	2	1266	0	0	0	0	TRUE	0	0	3.08737	1	1	Not significant	EUR
PH100	BICRA: c.2047C>T (p.Pro683Ser); ARID1B: c.4456A>T (p.Met1486Leu)	2	1170	0	0	0	0	TRUE	0	0	3.0832	1	1	Not significant	EAS
PH100	BICRA: c.2047C>T (p.Pro683Ser); ARID1B: c.4456A>T (p.Met1486Leu)	2	980	0.00102041	1	0.92449	0.000943357	FALSE	0.113382	-4.14758	2.64468	0.603439	0.603439	Not significant	AMR
PH100	BICRA: c.2047C>T (p.Pro683Ser); ARID1B: c.4456A>T (p.Met1486Leu)	2	1202	0	0	0	0	TRUE	0	0	3.09546	1	1	Not significant	SAS
PH100	BICRA: c.2047C>T (p.Pro683Ser); ARID1B: c.4456A>T (p.Met1486Leu)	2	1786	0.0324748	58	56.8415	0.0318262	FALSE	0.030074	-0.352406	0.410727	0.839762	0.839762	Not significant	AFR
PH100†	BICRA: c.2047C>T (p.Pro683Ser); ARID1B: c.4456A>T (p.Met1486Leu)	2	6404	0.00921299	59	42.8888	0.00669719	FALSE	0.463772	0.0856649	0.83415	0.0172766	0.0172766	Co-occurrence	Aggregated
PH101	BICRA: c.2047C>T (p.Pro683Ser); BICRAL: c.608A>G (p.Asn203Ser)	2	1266	0	0	0	0	TRUE	0	0	3.08737	1	1	Not significant	EUR
PH101	BICRA: c.2047C>T (p.Pro683Ser); BICRAL: c.608A>G (p.Asn203Ser)	2	1170	0	0	0	0	TRUE	0	0	3.0832	1	1	Not significant	EAS
PH101	BICRA: c.2047C>T (p.Pro683Ser); BICRAL: c.608A>G (p.Asn203Ser)	2	980	0.00510204	5	2.15714	0.00220117	FALSE	1.21701	-0.132765	2.4621	0.0677308	0.0677308	Not significant	AMR
PH101	BICRA: c.2047C>T (p.Pro683Ser); BICRAL: c.608A>G (p.Asn203Ser)	2	1202	0	0	0	0	TRUE	0	0	3.09546	1	1	Not significant	SAS
PH101	BICRA: c.2047C>T (p.Pro683Ser); BICRAL: c.608A>G (p.Asn203Ser)	2	1786	0.0218365	39	42.2788	0.0236724	FALSE	-0.119172	-0.596218	0.341956	0.696766	0.696766	Not significant	AFR
PH101†	BICRA: c.2047C>T (p.Pro683Ser); BICRAL: c.608A>G (p.Asn203Ser)	2	6404	0.00687071	44	33.5501	0.00523893	FALSE	0.393554	-0.0533913	0.831721	0.0823132	0.0823132	Not significant	Aggregated
PH102	BICRA: c.2047C>T (p.Pro683Ser); BRD9: c.796G>A (p.Ala266Thr)	2	1266	0	0	0.248815	0.000196536	TRUE	-0.582965	-0.582965	2.50441	1	1	Not significant	EUR
PH102	BICRA: c.2047C>T (p.Pro683Ser); BRD9: c.796G>A (p.Ala266Thr)	2	1170	0	0	0	0	TRUE	0	0	3.0832	1	1	Not significant	EAS
PH102	BICRA: c.2047C>T (p.Pro683Ser); BRD9: c.796G>A (p.Ala266Thr)	2	980	0.00102041	1	3.69796	0.00377343	FALSE	-1.89071	-6.15167	0.640588	0.285189	0.285189	Not significant	AMR
PH102	BICRA: c.2047C>T (p.Pro683Ser); BRD9: c.796G>A (p.Ala266Thr)	2	1202	0	0	0	0	TRUE	0	0	3.09546	1	1	Not significant	SAS
PH102	BICRA: c.2047C>T (p.Pro683Ser); BRD9: c.796G>A (p.Ala266Thr)	2	1786	0.0677492	121	108.985	0.0610221	FALSE	0.161245	-0.110406	0.430652	0.235304	0.235304	Not significant	AFR
PH102†	BICRA: c.2047C>T (p.Pro683Ser); BRD9: c.796G>A (p.Ala266Thr)	2	6404	0.0190506	122	84.74	0.0132324	FALSE	0.534298	0.270129	0.792885	<0.001	<0.001	Co-occurrence	Aggregated
PH103	BICRA: c.2047C>T (p.Pro683Ser); BICRA: c.3130A>G (p.Thr1044Ala); SMARCA2: c.683A>C (p.Gln228Pro); SMARCA2: c.4638C>G (p.Asp1546Glu)	4	1266	0.00315956	4	0.560579	0.000442796	FALSE	2.83894	1.28532	4.20694	0.00263002	0.00723255	Co-occurrence	EUR
PH103	BICRA: c.2047C>T (p.Pro683Ser); BICRA: c.3130A>G (p.Thr1044Ala); SMARCA2: c.683A>C (p.Gln228Pro); SMARCA2: c.4638C>G (p.Asp1546Glu)	4	1170	0	0	0.04419	3.77692e-05	TRUE	-0.122237	-0.122237	2.96096	1	1	Not significant	EAS
PH103	BICRA: c.2047C>T (p.Pro683Ser); BICRA: c.3130A>G (p.Thr1044Ala); SMARCA2: c.683A>C (p.Gln228Pro); SMARCA2: c.4638C>G (p.Asp1546Glu)	4	980	0	0	0.556484	0.000567841	TRUE	-1.08009	-1.08009	2.00112	1	1	Not significant	AMR
PH103	BICRA: c.2047C>T (p.Pro683Ser); BICRA: c.3130A>G (p.Thr1044Ala); SMARCA2: c.683A>C (p.Gln228Pro); SMARCA2: c.4638C>G (p.Asp1546Glu)	4	1202	0	0	0.324422	0.000269902	TRUE	-0.721844	-0.721844	2.37362	1	1	Not significant	SAS
PH103	BICRA: c.2047C>T (p.Pro683Ser); BICRA: c.3130A>G (p.Thr1044Ala); SMARCA2: c.683A>C (p.Gln228Pro); SMARCA2: c.4638C>G (p.Asp1546Glu)	4	1786	0.00055991	1	0.138236	7.74e-05	FALSE	2.85549	-1.40484	5.37065	0.129112	0.47341	Not significant	AFR
PH103†	BICRA: c.2047C>T (p.Pro683Ser); BICRA: c.3130A>G (p.Thr1044Ala); SMARCA2: c.683A>C (p.Gln228Pro); SMARCA2: c.4638C>G (p.Asp1546Glu)	4	6404	0.000780762	5	3.23668	0.000505415	FALSE	0.627813	-0.718163	1.87594	0.265176	0.291694	Not significant	Aggregated
PH104	BICRA: c.2047C>T (p.Pro683Ser); BICRA: c.3130A>G (p.Thr1044Ala); ARID1B: c.4456A>T (p.Met1486Leu)	3	1266	0	0	0	0	TRUE	0	0	3.08737	1	1	Not significant	EUR
PH104	BICRA: c.2047C>T (p.Pro683Ser); BICRA: c.3130A>G (p.Thr1044Ala); ARID1B: c.4456A>T (p.Met1486Leu)	3	1170	0	0	0	0	TRUE	0	0	3.0832	1	1	Not significant	EAS
PH104	BICRA: c.2047C>T (p.Pro683Ser); BICRA: c.3130A>G (p.Thr1044Ala); ARID1B: c.4456A>T (p.Met1486Leu)	3	980	0.00102041	1	0.266027	0.000271456	FALSE	1.91144	-2.34952	4.44274	0.233609	0.467218	Not significant	AMR
PH104	BICRA: c.2047C>T (p.Pro683Ser); BICRA: c.3130A>G (p.Thr1044Ala); ARID1B: c.4456A>T (p.Met1486Leu)	3	1202	0	0	0	0	TRUE	0	0	3.09546	1	1	Not significant	SAS
PH104	BICRA: c.2047C>T (p.Pro683Ser); BICRA: c.3130A>G (p.Thr1044Ala); ARID1B: c.4456A>T (p.Met1486Leu)	3	1786	0.018477	33	18.2046	0.0101929	FALSE	0.870291	0.36178	1.37013	0.00134466	0.00268932	Co-occurrence	AFR
PH104†	BICRA: c.2047C>T (p.Pro683Ser); BICRA: c.3130A>G (p.Thr1044Ala); ARID1B: c.4456A>T (p.Met1486Leu)	3	6404	0.00530918	34	12.8653	0.00200895	FALSE	1.40683	0.89575	1.89597	<0.001	<0.001	Co-occurrence	Aggregated
PH105	BICRA: c.2047C>T (p.Pro683Ser); BICRA: c.3130A>G (p.Thr1044Ala); BICRAL: c.2771G>A (p.Arg924Gln)	3	1266	0	0	0	0	TRUE	0	0	3.08737	1	1	Not significant	EUR
PH105	BICRA: c.2047C>T (p.Pro683Ser); BICRA: c.3130A>G (p.Thr1044Ala); BICRAL: c.2771G>A (p.Arg924Gln)	3	1170	0	0	0	0	TRUE	0	0	3.0832	1	1	Not significant	EAS
PH105	BICRA: c.2047C>T (p.Pro683Ser); BICRA: c.3130A>G (p.Thr1044Ala); BICRAL: c.2771G>A (p.Arg924Gln)	3	980	0.0102041	10	1.95086	0.00199068	FALSE	2.36974	1.45811	3.25874	<0.001	<0.001	Co-occurrence	AMR
PH105	BICRA: c.2047C>T (p.Pro683Ser); BICRA: c.3130A>G (p.Thr1044Ala); BICRAL: c.2771G>A (p.Arg924Gln)	3	1202	0	0	0	0	TRUE	0	0	3.09546	1	1	Not significant	SAS
PH105	BICRA: c.2047C>T (p.Pro683Ser); BICRA: c.3130A>G (p.Thr1044Ala); BICRAL: c.2771G>A (p.Arg924Gln)	3	1786	0	0	0	0	TRUE	0	0	3.06546	1	1	Not significant	AFR
PH105†	BICRA: c.2047C>T (p.Pro683Ser); BICRA: c.3130A>G (p.Thr1044Ala); BICRAL: c.2771G>A (p.Arg924Gln)	3	6404	0.00156152	10	2.28255	0.000356426	FALSE	2.13302	1.22725	3.00942	<0.001	<0.001	Co-occurrence	Aggregated
PH106	BICRA: c.2047C>T (p.Pro683Ser); BICRA: c.3130A>G (p.Thr1044Ala); BRD9: c.796G>A (p.Ala266Thr)	3	1266	0	0	0.0617125	4.8746e-05	TRUE	-0.167974	-0.167974	2.9194	1	1	Not significant	EUR
PH106	BICRA: c.2047C>T (p.Pro683Ser); BICRA: c.3130A>G (p.Thr1044Ala); BRD9: c.796G>A (p.Ala266Thr)	3	1170	0	0	0	0	TRUE	0	0	3.0832	1	1	Not significant	EAS
PH106	BICRA: c.2047C>T (p.Pro683Ser); BICRA: c.3130A>G (p.Thr1044Ala); BRD9: c.796G>A (p.Ala266Thr)	3	980	0	0	1.06411	0.00108582	TRUE	-1.64691	-1.64691	1.43431	0.632658	0.632658	Not significant	AMR
PH106	BICRA: c.2047C>T (p.Pro683Ser); BICRA: c.3130A>G (p.Thr1044Ala); BRD9: c.796G>A (p.Ala266Thr)	3	1202	0	0	0	0	TRUE	0	0	3.09546	1	1	Not significant	SAS
PH106	BICRA: c.2047C>T (p.Pro683Ser); BICRA: c.3130A>G (p.Thr1044Ala); BRD9: c.796G>A (p.Ala266Thr)	3	1786	0.0369541	66	34.9046	0.0195435	FALSE	0.944897	0.583399	1.29842	<0.001	<0.001	Co-occurrence	AFR
PH106†	BICRA: c.2047C>T (p.Pro683Ser); BICRA: c.3130A>G (p.Thr1044Ala); BRD9: c.796G>A (p.Ala266Thr)	3	6404	0.0103061	66	25.4194	0.00396929	FALSE	1.38575	1.02982	1.73875	<0.001	<0.001	Co-occurrence	Aggregated
PH107	BICRA: c.2047C>T (p.Pro683Ser); BICRA: c.3130A>G (p.Thr1044Ala); SS18L1: c.961G>A (p.Ala321Thr); SMARCA2: c.4638C>G (p.Asp1546Glu)	4	1266	0	0	0.0121865	9.62599e-06	TRUE	-0.034755	-0.034755	3.05262	1	1	Not significant	EUR
PH107	BICRA: c.2047C>T (p.Pro683Ser); BICRA: c.3130A>G (p.Thr1044Ala); SS18L1: c.961G>A (p.Ala321Thr); SMARCA2: c.4638C>G (p.Asp1546Glu)	4	1170	0	0	0	0	TRUE	0	0	3.0832	1	1	Not significant	EAS
PH107	BICRA: c.2047C>T (p.Pro683Ser); BICRA: c.3130A>G (p.Thr1044Ala); SS18L1: c.961G>A (p.Ala321Thr); SMARCA2: c.4638C>G (p.Asp1546Glu)	4	980	0	0	0.278242	0.000283921	TRUE	-0.638701	-0.638701	2.44251	1	1	Not significant	AMR
PH107	BICRA: c.2047C>T (p.Pro683Ser); BICRA: c.3130A>G (p.Thr1044Ala); SS18L1: c.961G>A (p.Ala321Thr); SMARCA2: c.4638C>G (p.Asp1546Glu)	4	1202	0	0	0	0	TRUE	0	0	3.09546	1	1	Not significant	SAS
PH107	BICRA: c.2047C>T (p.Pro683Ser); BICRA: c.3130A>G (p.Thr1044Ala); SS18L1: c.961G>A (p.Ala321Thr); SMARCA2: c.4638C>G (p.Asp1546Glu)	4	1786	0.0173572	31	15.6207	0.0087462	FALSE	1.0014	0.468265	1.51378	<0.001	0.00132718	Co-occurrence	AFR
PH107†	BICRA: c.2047C>T (p.Pro683Ser); BICRA: c.3130A>G (p.Thr1044Ala); SS18L1: c.961G>A (p.Ala321Thr); SMARCA2: c.4638C>G (p.Asp1546Glu)	4	6404	0.00484072	31	8.2304	0.0012852	FALSE	1.91838	1.38247	2.42239	<0.001	<0.001	Co-occurrence	Aggregated
PH108	BICRA: c.2047C>T (p.Pro683Ser); BICRA: c.3130A>G (p.Thr1044Ala); SS18L1: c.961G>A (p.Ala321Thr); SMARCA2: c.705_707delGCA (p.Gln238del)	4	1266	0	0	0.0143313	1.13202e-05	TRUE	-0.0407863	-0.0407863	3.04659	1	1	Not significant	EUR
PH108	BICRA: c.2047C>T (p.Pro683Ser); BICRA: c.3130A>G (p.Thr1044Ala); SS18L1: c.961G>A (p.Ala321Thr); SMARCA2: c.705_707delGCA (p.Gln238del)	4	1170	0	0	0	0	TRUE	0	0	3.0832	1	1	Not significant	EAS
PH108	BICRA: c.2047C>T (p.Pro683Ser); BICRA: c.3130A>G (p.Thr1044Ala); SS18L1: c.961G>A (p.Ala321Thr); SMARCA2: c.705_707delGCA (p.Gln238del)	4	980	0	0	0.211736	0.000216057	TRUE	-0.509725	-0.509725	2.57149	1	1	Not significant	AMR
PH108	BICRA: c.2047C>T (p.Pro683Ser); BICRA: c.3130A>G (p.Thr1044Ala); SS18L1: c.961G>A (p.Ala321Thr); SMARCA2: c.705_707delGCA (p.Gln238del)	4	1202	0	0	0	0	TRUE	0	0	3.09546	1	1	Not significant	SAS
PH108	BICRA: c.2047C>T (p.Pro683Ser); BICRA: c.3130A>G (p.Thr1044Ala); SS18L1: c.961G>A (p.Ala321Thr); SMARCA2: c.705_707delGCA (p.Gln238del)	4	1786	0.0106383	19	15.3922	0.00861828	FALSE	0.306738	-0.382984	0.957009	0.367388	0.622866	Not significant	AFR
PH108†	BICRA: c.2047C>T (p.Pro683Ser); BICRA: c.3130A>G (p.Thr1044Ala); SS18L1: c.961G>A (p.Ala321Thr); SMARCA2: c.705_707delGCA (p.Gln238del)	4	6404	0.0029669	19	8.66297	0.00135274	FALSE	1.1354	0.449901	1.77817	0.00176089	0.0032283	Co-occurrence	Aggregated
PH109	BICRA: c.2047C>T (p.Pro683Ser); BICRA: c.3130A>G (p.Thr1044Ala); SS18L1: c.961G>A (p.Ala321Thr); BRD9: c.796G>A (p.Ala266Thr)	4	1266	0	0	9.7492e-05	7.70079e-08	TRUE	-0.000281386	-0.000281386	3.08709	1	1	Not significant	EUR
PH109	BICRA: c.2047C>T (p.Pro683Ser); BICRA: c.3130A>G (p.Thr1044Ala); SS18L1: c.961G>A (p.Ala321Thr); BRD9: c.796G>A (p.Ala266Thr)	4	1170	0	0	0	0	TRUE	0	0	3.0832	1	1	Not significant	EAS
PH109	BICRA: c.2047C>T (p.Pro683Ser); BICRA: c.3130A>G (p.Thr1044Ala); SS18L1: c.961G>A (p.Ala321Thr); BRD9: c.796G>A (p.Ala266Thr)	4	980	0	0	0.0162873	1.66197e-05	TRUE	-0.0462701	-0.0462701	3.03494	1	1	Not significant	AMR
PH109	BICRA: c.2047C>T (p.Pro683Ser); BICRA: c.3130A>G (p.Thr1044Ala); SS18L1: c.961G>A (p.Ala321Thr); BRD9: c.796G>A (p.Ala266Thr)	4	1202	0	0	0	0	TRUE	0	0	3.09546	1	1	Not significant	SAS
PH109	BICRA: c.2047C>T (p.Pro683Ser); BICRA: c.3130A>G (p.Thr1044Ala); SS18L1: c.961G>A (p.Ala321Thr); BRD9: c.796G>A (p.Ala266Thr)	4	1786	0.00727884	13	6.62524	0.00370954	FALSE	0.977646	0.142304	1.75833	0.0282093	0.0775755	Not significant	AFR
PH109†	BICRA: c.2047C>T (p.Pro683Ser); BICRA: c.3130A>G (p.Thr1044Ala); SS18L1: c.961G>A (p.Ala321Thr); BRD9: c.796G>A (p.Ala266Thr)	4	6404	0.00202998	13	1.41307	0.000220654	FALSE	3.20422	2.37222	3.97027	<0.001	<0.001	Co-occurrence	Aggregated
PH110	SS18: c.1109G>C (p.Gly370Ala); BICRA: c.2047C>T (p.Pro683Ser)	2	1266	0	0	0	0	TRUE	0	0	3.08737	1	1	Not significant	EUR
PH110	SS18: c.1109G>C (p.Gly370Ala); BICRA: c.2047C>T (p.Pro683Ser)	2	1170	0	0	0	0	TRUE	0	0	3.0832	1	1	Not significant	EAS
PH110	SS18: c.1109G>C (p.Gly370Ala); BICRA: c.2047C>T (p.Pro683Ser)	2	980	0.00102041	1	1.84898	0.00188671	FALSE	-0.887981	-5.14894	1.64332	1	1	Not significant	AMR
PH110	SS18: c.1109G>C (p.Gly370Ala); BICRA: c.2047C>T (p.Pro683Ser)	2	1202	0	0	0	0	TRUE	0	0	3.09546	1	1	Not significant	SAS
PH110	SS18: c.1109G>C (p.Gly370Ala); BICRA: c.2047C>T (p.Pro683Ser)	2	1786	0.0257559	46	40.3998	0.0226203	FALSE	0.191922	-0.246468	0.618525	0.380407	0.380407	Not significant	AFR
PH110†	SS18: c.1109G>C (p.Gly370Ala); BICRA: c.2047C>T (p.Pro683Ser)	2	6404	0.00733916	47	31.8207	0.00496888	FALSE	0.566134	0.134775	0.985724	0.00977596	0.00977596	Co-occurrence	Aggregated
PH111	BRD7: c.1372G>A (p.Val458Ile); SMARCA2: c.705_707delGCA (p.Gln238del)	2	1266	0	0	0.116114	9.1717e-05	TRUE	-0.301401	-0.301401	2.78597	1	1	Not significant	EUR
PH111	BRD7: c.1372G>A (p.Val458Ile); SMARCA2: c.705_707delGCA (p.Gln238del)	2	1170	0	0	0	0	TRUE	0	0	3.0832	1	1	Not significant	EAS
PH111	BRD7: c.1372G>A (p.Val458Ile); SMARCA2: c.705_707delGCA (p.Gln238del)	2	980	0	0	1.11429	0.00113703	TRUE	-1.69254	-1.69254	1.38868	0.634163	0.634163	Not significant	AMR
PH111	BRD7: c.1372G>A (p.Val458Ile); SMARCA2: c.705_707delGCA (p.Gln238del)	2	1202	0	0	0	0	TRUE	0	0	3.09546	1	1	Not significant	SAS
PH111	BRD7: c.1372G>A (p.Val458Ile); SMARCA2: c.705_707delGCA (p.Gln238del)	2	1786	0.0229563	41	34.706	0.0194323	FALSE	0.245631	-0.215668	0.691879	0.265133	0.265133	Not significant	AFR
PH111†	BRD7: c.1372G>A (p.Val458Ile); SMARCA2: c.705_707delGCA (p.Gln238del)	2	6404	0.00640225	41	28.8485	0.00450477	FALSE	0.509878	0.055172	0.953307	0.0310366	0.0310366	Co-occurrence	Aggregated
PH112	BRD7: c.1372G>A (p.Val458Ile); SS18L1: c.961G>A (p.Ala321Thr)	2	1266	0	0	0.00157978	1.24785e-06	TRUE	-0.00455289	-0.00455289	3.08282	1	1	Not significant	EUR
PH112	BRD7: c.1372G>A (p.Val458Ile); SS18L1: c.961G>A (p.Ala321Thr)	2	1170	0	0	0	0	TRUE	0	0	3.0832	1	1	Not significant	EAS
PH112	BRD7: c.1372G>A (p.Val458Ile); SS18L1: c.961G>A (p.Ala321Thr)	2	980	0	0	0.107143	0.000109329	TRUE	-0.280266	-0.280266	2.80095	1	1	Not significant	AMR
PH112	BRD7: c.1372G>A (p.Val458Ile); SS18L1: c.961G>A (p.Ala321Thr)	2	1202	0	0	0	0	TRUE	0	0	3.09546	1	1	Not significant	SAS
PH112	BRD7: c.1372G>A (p.Val458Ile); SS18L1: c.961G>A (p.Ala321Thr)	2	1786	0.0106383	19	21.8281	0.0122218	FALSE	-0.202499	-0.89222	0.447773	0.665623	0.665623	Not significant	AFR
PH112†	BRD7: c.1372G>A (p.Val458Ile); SS18L1: c.961G>A (p.Ala321Thr)	2	6404	0.0029669	19	6.8376	0.00106771	FALSE	1.47718	0.791685	2.11995	<0.001	<0.001	Co-occurrence	Aggregated
PH113*	BCL7A: c.359A>C (p.Asn120Thr); SMARCA2: c.4638C>G (p.Asp1546Glu)	2	1266	0.00315956	4	5.13428	0.00405551	FALSE	-0.36146	-1.91508	1.00654	0.824498	0.824498	Not significant	EUR
PH113*	BCL7A: c.359A>C (p.Asn120Thr); SMARCA2: c.4638C>G (p.Asp1546Glu)	2	1170	0	0	0	0	TRUE	0	0	3.0832	1	1	Not significant	EAS
PH113*	BCL7A: c.359A>C (p.Asn120Thr); SMARCA2: c.4638C>G (p.Asp1546Glu)	2	980	0	0	3.13776	0.00320179	TRUE	-2.86767	-2.86767	0.21354	0.0838364	0.0838364	Not significant	AMR
PH113*	BCL7A: c.359A>C (p.Asn120Thr); SMARCA2: c.4638C>G (p.Asp1546Glu)	2	1202	0.00582363	7	8.64809	0.00719475	FALSE	-0.307017	-1.40113	0.742676	0.732103	0.732103	Not significant	SAS
PH113*	BCL7A: c.359A>C (p.Asn120Thr); SMARCA2: c.4638C>G (p.Asp1546Glu)	2	1786	0.00055991	1	2.1439	0.00120039	FALSE	-1.10116	-5.36149	1.414	0.730514	0.730514	Not significant	AFR
PH113†*	BCL7A: c.359A>C (p.Asn120Thr); SMARCA2: c.4638C>G (p.Asp1546Glu)	2	6404	0.00187383	12	24.2884	0.00379269	FALSE	-1.02001	-1.86227	-0.206418	0.0104874	0.0104874	Mutual exclusivity	Aggregated
PH114	BCL7A: c.359A>C (p.Asn120Thr); SMARCA2: c.683A>C (p.Gln228Pro)	2	1266	0.00473934	6	3.77883	0.00298486	FALSE	0.669564	-0.526112	1.77683	0.289894	0.289894	Not significant	EUR
PH114	BCL7A: c.359A>C (p.Asn120Thr); SMARCA2: c.683A>C (p.Gln228Pro)	2	1170	0	0	0	0	TRUE	0	0	3.0832	1	1	Not significant	EAS
PH114	BCL7A: c.359A>C (p.Asn120Thr); SMARCA2: c.683A>C (p.Gln228Pro)	2	980	0	0	0.459184	0.000468555	TRUE	-0.940555	-0.940555	2.14066	1	1	Not significant	AMR
PH114	BCL7A: c.359A>C (p.Asn120Thr); SMARCA2: c.683A>C (p.Gln228Pro)	2	1202	0.000831947	1	0.378536	0.000314922	FALSE	1.40224	-2.85846	3.93151	0.315177	0.315177	Not significant	SAS
PH114	BCL7A: c.359A>C (p.Asn120Thr); SMARCA2: c.683A>C (p.Gln228Pro)	2	1786	0	0	0.0117581	6.58349e-06	TRUE	-0.0335435	-0.0335435	3.03191	1	1	Not significant	AFR
PH114†	BCL7A: c.359A>C (p.Asn120Thr); SMARCA2: c.683A>C (p.Gln228Pro)	2	6404	0.00109307	7	2.38289	0.000372093	FALSE	1.55569	0.465212	2.59588	0.0111715	0.0111715	Co-occurrence	Aggregated
PH115	BCL7A: c.359A>C (p.Asn120Thr); ARID1B: c.954_956delAGG (p.Gly319del)	2	1266	0.00157978	2	0.616114	0.000486662	FALSE	1.70031	-0.802138	3.5668	0.127204	0.127204	Not significant	EUR
PH115	BCL7A: c.359A>C (p.Asn120Thr); ARID1B: c.954_956delAGG (p.Gly319del)	2	1170	0	0	0	0	TRUE	0	0	3.0832	1	1	Not significant	EAS
PH115	BCL7A: c.359A>C (p.Asn120Thr); ARID1B: c.954_956delAGG (p.Gly319del)	2	980	0	0	0.137755	0.000140566	TRUE	-0.351277	-0.351277	2.72994	1	1	Not significant	AMR
PH115	BCL7A: c.359A>C (p.Asn120Thr); ARID1B: c.954_956delAGG (p.Gly319del)	2	1202	0.00332779	4	0.611481	0.00050872	FALSE	2.7137	1.15992	4.08625	0.00357759	0.00357759	Co-occurrence	SAS
PH115	BCL7A: c.359A>C (p.Asn120Thr); ARID1B: c.954_956delAGG (p.Gly319del)	2	1786	0	0	0	0	TRUE	0	0	3.06546	1	1	Not significant	AFR
PH115†	BCL7A: c.359A>C (p.Asn120Thr); ARID1B: c.954_956delAGG (p.Gly319del)	2	6404	0.000936914	6	0.765928	0.000119601	FALSE	2.97086	1.76498	4.0766	<0.001	<0.001	Co-occurrence	Aggregated
PH116	BCL7A: c.174C>T (p.); SMARCA2: c.683A>C (p.Gln228Pro)	2	1266	0.00394945	5	4.28752	0.00338667	FALSE	0.2226	-1.12616	1.4613	0.625679	0.625679	Not significant	EUR
PH116	BCL7A: c.174C>T (p.); SMARCA2: c.683A>C (p.Gln228Pro)	2	1170	0	0	0.0923077	7.88955e-05	TRUE	-0.244533	-0.244533	2.83867	1	1	Not significant	EAS
PH116	BCL7A: c.174C>T (p.); SMARCA2: c.683A>C (p.Gln228Pro)	2	980	0	0	1.04082	0.00106206	TRUE	-1.62523	-1.62523	1.45599	0.632231	0.632231	Not significant	AMR
PH116	BCL7A: c.174C>T (p.); SMARCA2: c.683A>C (p.Gln228Pro)	2	1202	0.00166389	2	0.573211	0.000476881	FALSE	1.80458	-0.697973	3.67455	0.113129	0.113129	Not significant	SAS
PH116	BCL7A: c.174C>T (p.); SMARCA2: c.683A>C (p.Gln228Pro)	2	1786	0	0	0.0134378	7.52399e-06	TRUE	-0.0382724	-0.0382724	3.02719	1	1	Not significant	AFR
PH116†	BCL7A: c.174C>T (p.); SMARCA2: c.683A>C (p.Gln228Pro)	2	6404	0.00109307	7	4.54716	0.00071005	FALSE	0.622943	-0.467531	1.66314	0.233695	0.233695	Not significant	Aggregated
PH117	SMARCC2: c.3127C>G (p.Pro1043Ala); BICRA: c.2047C>T (p.Pro683Ser); BICRA: c.3130A>G (p.Thr1044Ala); SMARCA2: c.4638C>G (p.Asp1546Glu)	4	1266	0	0	0	0	TRUE	0	0	3.08737	1	1	Not significant	EUR
PH117	SMARCC2: c.3127C>G (p.Pro1043Ala); BICRA: c.2047C>T (p.Pro683Ser); BICRA: c.3130A>G (p.Thr1044Ala); SMARCA2: c.4638C>G (p.Asp1546Glu)	4	1170	0	0	0	0	TRUE	0	0	3.0832	1	1	Not significant	EAS
PH117	SMARCC2: c.3127C>G (p.Pro1043Ala); BICRA: c.2047C>T (p.Pro683Ser); BICRA: c.3130A>G (p.Thr1044Ala); SMARCA2: c.4638C>G (p.Asp1546Glu)	4	980	0	0	0	0	TRUE	0	0	3.08121	1	1	Not significant	AMR
PH117	SMARCC2: c.3127C>G (p.Pro1043Ala); BICRA: c.2047C>T (p.Pro683Ser); BICRA: c.3130A>G (p.Thr1044Ala); SMARCA2: c.4638C>G (p.Asp1546Glu)	4	1202	0.00415973	5	0.4492	0.00037371	FALSE	3.48197	2.13303	4.71918	<0.001	<0.001	Co-occurrence	SAS
PH117	SMARCC2: c.3127C>G (p.Pro1043Ala); BICRA: c.2047C>T (p.Pro683Ser); BICRA: c.3130A>G (p.Thr1044Ala); SMARCA2: c.4638C>G (p.Asp1546Glu)	4	1786	0	0	0	0	TRUE	0	0	3.06546	1	1	Not significant	AFR
PH117†	SMARCC2: c.3127C>G (p.Pro1043Ala); BICRA: c.2047C>T (p.Pro683Ser); BICRA: c.3130A>G (p.Thr1044Ala); SMARCA2: c.4638C>G (p.Asp1546Glu)	4	6404	0.000780762	5	0.416144	6.49819e-05	FALSE	3.58781	2.24183	4.83593	<0.001	<0.001	Co-occurrence	Aggregated
PH118	ARID2: c.1759A>G (p.Ser587Gly); BICRA: c.2047C>T (p.Pro683Ser); BICRA: c.3130A>G (p.Thr1044Ala)	3	1266	0	0	0	0	TRUE	0	0	3.08737	1	1	Not significant	EUR
PH118	ARID2: c.1759A>G (p.Ser587Gly); BICRA: c.2047C>T (p.Pro683Ser); BICRA: c.3130A>G (p.Thr1044Ala)	3	1170	0.00683761	8	3.26971	0.00279462	FALSE	1.2967	0.214124	2.28483	0.0186913	0.0373825	Co-occurrence	EAS
PH118	ARID2: c.1759A>G (p.Ser587Gly); BICRA: c.2047C>T (p.Pro683Ser); BICRA: c.3130A>G (p.Thr1044Ala)	3	980	0	0	0	0	TRUE	0	0	3.08121	1	1	Not significant	AMR
PH118	ARID2: c.1759A>G (p.Ser587Gly); BICRA: c.2047C>T (p.Pro683Ser); BICRA: c.3130A>G (p.Thr1044Ala)	3	1202	0.00166389	2	0.201997	0.000168051	FALSE	3.30975	0.807206	5.17973	0.0178403	0.0356806	Co-occurrence	SAS
PH118	ARID2: c.1759A>G (p.Ser587Gly); BICRA: c.2047C>T (p.Pro683Ser); BICRA: c.3130A>G (p.Thr1044Ala)	3	1786	0	0	0	0	TRUE	0	0	3.06546	1	1	Not significant	AFR
PH118†	ARID2: c.1759A>G (p.Ser587Gly); BICRA: c.2047C>T (p.Pro683Ser); BICRA: c.3130A>G (p.Thr1044Ala)	3	6404	0.00156152	10	3.52758	0.000550841	FALSE	1.50471	0.598937	2.3811	0.00348951	0.00697901	Co-occurrence	Aggregated
PH119	ARID1A: c.5114A>G (p.Asn1705Ser); BICRA: c.2047C>T (p.Pro683Ser); BICRA: c.3130A>G (p.Thr1044Ala); SMARCA2: c.4638C>G (p.Asp1546Glu)	4	1266	0	0	0.0182798	1.4439e-05	TRUE	-0.0518238	-0.0518238	3.03555	1	1	Not significant	EUR
PH119	ARID1A: c.5114A>G (p.Asn1705Ser); BICRA: c.2047C>T (p.Pro683Ser); BICRA: c.3130A>G (p.Thr1044Ala); SMARCA2: c.4638C>G (p.Asp1546Glu)	4	1170	0	0	0	0	TRUE	0	0	3.0832	1	1	Not significant	EAS
PH119	ARID1A: c.5114A>G (p.Asn1705Ser); BICRA: c.2047C>T (p.Pro683Ser); BICRA: c.3130A>G (p.Thr1044Ala); SMARCA2: c.4638C>G (p.Asp1546Glu)	4	980	0.00102041	1	0.278242	0.000283921	FALSE	1.84665	-2.41431	4.37795	0.242916	0.534416	Not significant	AMR
PH119	ARID1A: c.5114A>G (p.Asn1705Ser); BICRA: c.2047C>T (p.Pro683Ser); BICRA: c.3130A>G (p.Thr1044Ala); SMARCA2: c.4638C>G (p.Asp1546Glu)	4	1202	0	0	0	0	TRUE	0	0	3.09546	1	1	Not significant	SAS
PH119	ARID1A: c.5114A>G (p.Asn1705Ser); BICRA: c.2047C>T (p.Pro683Ser); BICRA: c.3130A>G (p.Thr1044Ala); SMARCA2: c.4638C>G (p.Asp1546Glu)	4	1786	0.00391937	7	7.23437	0.0040506	FALSE	-0.0477022	-1.14035	0.999909	1	1	Not significant	AFR
PH119†	ARID1A: c.5114A>G (p.Asn1705Ser); BICRA: c.2047C>T (p.Pro683Ser); BICRA: c.3130A>G (p.Thr1044Ala); SMARCA2: c.4638C>G (p.Asp1546Glu)	4	6404	0.00124922	8	4.04584	0.000631768	FALSE	0.984451	-0.106143	2.00462	0.0713253	0.112083	Not significant	Aggregated
PH120	ARID1A: c.3999_4001dupGCA (p.Gln1334dup); SMARCA2: c.4638C>G (p.Asp1546Glu)	2	1266	0	0	0.197472	0.000155981	TRUE	-0.480433	-0.480433	2.60694	1	1	Not significant	EUR
PH120	ARID1A: c.3999_4001dupGCA (p.Gln1334dup); SMARCA2: c.4638C>G (p.Asp1546Glu)	2	1170	0	0	0.648718	0.00055446	TRUE	-1.20082	-1.20082	1.88238	1	1	Not significant	EAS
PH120	ARID1A: c.3999_4001dupGCA (p.Gln1334dup); SMARCA2: c.4638C>G (p.Asp1546Glu)	2	980	0	0	0.209184	0.000213453	TRUE	-0.504539	-0.504539	2.57667	1	1	Not significant	AMR
PH120	ARID1A: c.3999_4001dupGCA (p.Gln1334dup); SMARCA2: c.4638C>G (p.Asp1546Glu)	2	1202	0.00582363	7	8.401	0.00698918	FALSE	-0.264898	-1.35901	0.784795	0.861312	0.861312	Not significant	SAS
PH120	ARID1A: c.3999_4001dupGCA (p.Gln1334dup); SMARCA2: c.4638C>G (p.Asp1546Glu)	2	1786	0.00055991	1	0.918813	0.000514453	FALSE	0.122222	-4.13811	2.63738	0.601102	0.601102	Not significant	AFR
PH120†	ARID1A: c.3999_4001dupGCA (p.Gln1334dup); SMARCA2: c.4638C>G (p.Asp1546Glu)	2	6404	0.00124922	8	9.58167	0.0014962	FALSE	-0.260634	-1.35123	0.759536	0.746426	0.746426	Not significant	Aggregated
PH121	ARID1A: c.2123A>C (p.Gln708Pro); BICRA: c.2047C>T (p.Pro683Ser); BICRA: c.3130A>G (p.Thr1044Ala)	3	1266	0	0	0	0	TRUE	0	0	3.08737	1	1	Not significant	EUR
PH121	ARID1A: c.2123A>C (p.Gln708Pro); BICRA: c.2047C>T (p.Pro683Ser); BICRA: c.3130A>G (p.Thr1044Ala)	3	1170	0	0	0	0	TRUE	0	0	3.0832	1	1	Not significant	EAS
PH121	ARID1A: c.2123A>C (p.Gln708Pro); BICRA: c.2047C>T (p.Pro683Ser); BICRA: c.3130A>G (p.Thr1044Ala)	3	980	0	0	0	0	TRUE	0	0	3.08121	1	1	Not significant	AMR
PH121	ARID1A: c.2123A>C (p.Gln708Pro); BICRA: c.2047C>T (p.Pro683Ser); BICRA: c.3130A>G (p.Thr1044Ala)	3	1202	0.00831947	10	3.53495	0.00294089	FALSE	1.50804	0.597696	2.39892	0.00349506	0.00699011	Co-occurrence	SAS
PH121	ARID1A: c.2123A>C (p.Gln708Pro); BICRA: c.2047C>T (p.Pro683Ser); BICRA: c.3130A>G (p.Thr1044Ala)	3	1786	0	0	0	0	TRUE	0	0	3.06546	1	1	Not significant	AFR
PH121†	ARID1A: c.2123A>C (p.Gln708Pro); BICRA: c.2047C>T (p.Pro683Ser); BICRA: c.3130A>G (p.Thr1044Ala)	3	6404	0.00156152	10	3.63134	0.000567042	FALSE	1.46286	0.557093	2.33926	0.00425741	0.00851481	Co-occurrence	Aggregated
PH122	ARID1A: c.126_128dupGGC (p.Ala45dup); BICRA: c.2047C>T (p.Pro683Ser); BICRA: c.3130A>G (p.Thr1044Ala); SMARCA2: c.705_707delGCA (p.Gln238del)	4	1266	0	0	0	0	TRUE	0	0	3.08737	1	1	Not significant	EUR
PH122	ARID1A: c.126_128dupGGC (p.Ala45dup); BICRA: c.2047C>T (p.Pro683Ser); BICRA: c.3130A>G (p.Thr1044Ala); SMARCA2: c.705_707delGCA (p.Gln238del)	4	1170	0	0	0	0	TRUE	0	0	3.0832	1	1	Not significant	EAS
PH122	ARID1A: c.126_128dupGGC (p.Ala45dup); BICRA: c.2047C>T (p.Pro683Ser); BICRA: c.3130A>G (p.Thr1044Ala); SMARCA2: c.705_707delGCA (p.Gln238del)	4	980	0	0	0.0141157	1.44038e-05	TRUE	-0.0401857	-0.0401857	3.04103	1	1	Not significant	AMR
PH122	ARID1A: c.126_128dupGGC (p.Ala45dup); BICRA: c.2047C>T (p.Pro683Ser); BICRA: c.3130A>G (p.Thr1044Ala); SMARCA2: c.705_707delGCA (p.Gln238del)	4	1202	0	0	0	0	TRUE	0	0	3.09546	1	1	Not significant	SAS
PH122	ARID1A: c.126_128dupGGC (p.Ala45dup); BICRA: c.2047C>T (p.Pro683Ser); BICRA: c.3130A>G (p.Thr1044Ala); SMARCA2: c.705_707delGCA (p.Gln238del)	4	1786	0.00447928	8	2.63348	0.00147451	FALSE	1.60738	0.526606	2.58957	0.00570118	0.0156782	Co-occurrence	AFR
PH122†	ARID1A: c.126_128dupGGC (p.Ala45dup); BICRA: c.2047C>T (p.Pro683Ser); BICRA: c.3130A>G (p.Thr1044Ala); SMARCA2: c.705_707delGCA (p.Gln238del)	4	6404	0.00124922	8	1.43572	0.000224191	FALSE	2.47971	1.38911	3.49988	<0.001	<0.001	Co-occurrence	Aggregated
Footnote: a.This table summarizes the statistical enrichment of multi-variant co-occurrence across pseudo-haplotypes (PHs) identified at the predefined frequency threshold (≥0.05%; ≥4 of 6,404 PH copies) in the 1000 Genomes Project (1KGP) cohort. Analyses were restricted to PHs containing ≥2 protein-coding variants. b.Column definitions:PH ID denotes the pseudo-haplotype identifier. Each PH repre…

## Sheet: Sheet2
				0.244866
